# Supplementary material for: Adverse Maternal Environments Perturb Hepatic DNA Methylome and Transcriptome Prior to the Adult-Onset Non-Alcoholic Fatty Liver Disease in Mouse Offspring
Source: Nutrients. 2023 Apr 30;15(9):2167. doi: 10.3390/nu15092167 (PMC10180730; doi:10.3390/nu15092167)
Supplement: Supplementary file 1 [file nutrients-15-02167-s001.zip]

Archive with 3 entries (3 files):
- Supplementary Excel File S1_ DisGeNet - Fatty Liver Disease - Gene Hits.xlsx
- Supplementary Excel File S2_QC_GO_AllLists.csv
- Supplementary Table S1 and Figure S1-S3.pdf
