# Supplementary material for: Adverse Maternal Environments Perturb Hepatic DNA Methylome and Transcriptome Prior to the Adult-Onset Non-Alcoholic Fatty Liver Disease in Mouse Offspring
Source: Nutrients. 2023 Apr 30;15(9):2167. doi: 10.3390/nu15092167 (PMC10180730; doi:10.3390/nu15092167)
Supplement: Supplementary file 1 [file nutrients-15-02167-s001.zip › Supplementary Excel File S1_ DisGeNet - Fatty Liver Disease - Gene Hits.xlsx]

## Sheet: HF_d0
Gene Hits_DisGeNet-Fatty Liver Disease
ABCA1
ACO1
ALDH2
APOB
FAS
BCL2A1
RUNX1
CD40
CHUK
CPS1
CCN2
DNMT1
FBL
ESR2
ACSL1
FOXO1
GCLC
GRB2
NR3C1
GSTP1
HMGB1
NR4A1
HSPA1A
HSPA8
CXCR2
IRS1
LIPA
FADS1
CYP4F3
MMP2
MUC2
NTRK2
SELE
SRSF3
SNAI1
TFR2
TGM2
TNFAIP3
VEGFA
FZD4
ALDH4A1
ABCC3
ALDH1A2
SQSTM1
XPR1
ADIPOQ
GDF15
GAB2
MFN2
LPCAT3
CORIN
MOCOS
PCTP
ELOVL6
MLKL
FNDC5

## Sheet: LF_d0
Gene Hits_DisGeNet-Fatty Liver Disease
ABCA1
ACO1
ABCD1
ALDH2
APOB
BCL2A1
CD40
CCN2
CUX1
CYP2B6
DNMT1
FBL
ESR2
ACSL1
FOXO1
GCLC
GRB2
NR3C1
GSTP1
NR4A1
HSPA1A
HSPA8
IRS1
LIPA
CYP4F3
MMP2
NTRK2
SNAI1
SOX9
TFR2
TGM2
TNFAIP3
VEGFA
FZD4
ULK1
ALDH4A1
SQSTM1
GRAP2
CYP7B1
GDF15
MFN2
LPCAT3
CORIN
MOCOS
PCTP
TMBIM1
ELOVL6
MLKL
FNDC5
PCSK9
