# Supplementary material for: Adverse Maternal Environments Perturb Hepatic DNA Methylome and Transcriptome Prior to the Adult-Onset Non-Alcoholic Fatty Liver Disease in Mouse Offspring
Source: Nutrients. 2023 Apr 30;15(9):2167. doi: 10.3390/nu15092167 (PMC10180730; doi:10.3390/nu15092167)
Supplement: Supplementary file 1 [file nutrients-15-02167-s001.zip › Supplementary Excel File S2_QC_GO_AllLists.csv]

Category	CategoryID	GO	Description	PARENT_GO	LogP	Enrichment	Z-score	#TotalGeneInLibrary	#GeneInGO	#GeneInHitList	#GeneInGOAndHitList	%InGO	STDV %InGO	GeneID	Hits	Log(q-value)	GeneList
Cell Type Signatures	7	M39175	MURARO PANCREAS MESENCHYMAL STROMAL CELL		-18	3.2	11	30182	680	985	72	7.3	0.83	19|861|1072|1265|1266|1490|1848|1903|2012|2908|3069|3090|3146|3280|3488|3992|4313|4651|4673|5069|5156|5329|5376|5757|5937|6310|6615|6926|7052|7204|7873|8445|8507|8560|8840|9019|9244|9507|9644|9645|10106|10160|10457|11030|11228|22795|22856|23187|23446|23452|25907|26986|51199|51339|51564|55824|56241|63874|80176|80727|84159|84168|84790|90557|92689|94031|122786|123920|151887|196527|284119|353500	ABCA1|RUNX1|CFL1|CNN2|CNN3|CCN2|DUSP6|S1PR3|EMP1|NR3C1|HDLBP|HIC1|HMGB1|HES1|IGFBP5|FADS1|MMP2|MYO10|NAP1L1|PAPPA|PDGFRA|PLAUR|PMP22|PTMA|RBMS1|ATXN1|SNAI1|TBX3|TGM2|TRIO|MANF|DYRK2|ENC1|DEGS1|CCN4|MPZL1|CRLF1|ADAMTS4|SH3PXD2A|MICAL2|CTDSP2|FARP1|GPNMB|RBPMS|RASSF8|NID2|CHSY1|PHLDB1|SLC44A1|ANGPTL2|TMEM158|PABPC1|NIN|DACT1|HDAC7|PAG1|SUSD2|ABHD4|SPSB1|TTYH3|ARID5B|ANTXR1|TUBA1C|CCDC74A|FAM114A1|H…	-13	HF_d0
DisGeNET	35	C0200638	Eosinophil count procedure		-15	3.2	9.9	30182	610	985	63	6.4	0.78	120|473|549|597|753|818|861|1043|1373|1441|1786|2308|2322|2687|2887|3069|3105|3146|3579|3727|3988|3992|4092|4676|4689|4773|5329|5339|5452|5709|5728|5795|5890|6310|7704|8189|9173|9474|9507|9672|9919|10892|11030|22856|23199|23308|23387|26191|28960|51195|51274|51474|51760|55729|56997|57597|57787|64599|79726|80176|80318|80790|101929355	ADD3|RERE|AUH|BCL2A1|LDLRAD4|CAMK2G|RUNX1|CD52|CPS1|CSF3R|DNMT1|FOXO1|FLT3|GGT5|GRB10|HDLBP|HLA-A|HMGB1|CXCR2|JUND|LIPA|FADS1|SMAD7|NAP1L4|NCF4|NFATC2|PLAUR|PLEC|POU2F2|PSMD3|PTEN|PTPRJ|RAD51B|ATXN1|ZBTB16|SYMPK|IL1RL1|ATG5|ADAMTS4|SDC3|SEC16A|MALT1|RBPMS|CHSY1|GSE1|ICOSLG|SIK3|PTPN22|DCPS|RAPGEFL1|KLF3|LIMA1|SYT17|ATF7IP|COQ8A|BAHCC1|MARK4|GIGYF1|WDR59|SPSB1|GKAP1|CMIP|CFAP97D2	-11	HF_d0
Transcription Factor Targets	16	M15183	E12 Q6		-14	4.5	11	30182	265	985	39	4	0.62	861|1072|1592|2530|2542|2670|2885|2886|3164|3488|3691|3856|4041|4915|4953|5192|5339|5585|5795|5905|6272|8854|9148|9788|9962|11040|11069|11219|25794|25822|25956|26287|26523|50619|54544|55806|64121|85366|127002	RUNX1|CFL1|CYP26A1|FUT8|SLC37A4|GFAP|GRB2|GRB7|NR4A1|IGFBP5|ITGB4|KRT8|LRP5|NTRK2|ODC1|PEX10|PLEC|PKN1|PTPRJ|RANGAP1|SORT1|ALDH1A2|NEURL1|MTSS1|SLC23A2|PIM2|RAPGEF4|TREX2|FSCN2|DNAJB5|SEC31B|ANKRD2|AGO1|DEF6|CRCT1|HR|RRAGC|MYLK2|ATXN7L2	-10	HF_d0
DisGeNET	35	C0032927	Precancerous Conditions		-12	3.2	8.8	30182	471	985	49	5	0.69	217|355|595|861|1072|1124|1280|1373|1500|1786|1969|2100|2120|2260|2355|2950|3090|3303|3306|3482|3488|3667|3856|4233|4313|4359|4583|4613|4792|4968|5376|5653|5728|6382|6615|6652|6657|7128|7204|7422|8659|26523|29128|55272|58190|64081|79879|94031|284131	ALDH2|FAS|CCND1|RUNX1|CFL1|CHN2|COL2A1|CPS1|CTNND1|DNMT1|EPHA2|ESR2|ETV6|FGFR1|FOSL2|GSTP1|HIC1|HSPA1A|HSPA2|IGF2R|IGFBP5|IRS1|KRT8|MET|MMP2|MPZ|MUC2|MYCN|NFKBIA|OGG1|PMP22|KLK6|PTEN|SDC1|SNAI1|SORD|SOX2|TNFAIP3|TRIO|VEGFA|ALDH4A1|AGO1|UHRF1|IMP3|CTDSP1|PBLD|CCDC134|HTRA3|ENDOV	-8.3	HF_d0
Cell Type Signatures	7	M39050	MANNO MIDBRAIN NEUROTYPES HPERIC		-12	2.6	8.3	30182	795	985	67	6.8	0.8	19|136|604|861|920|930|1831|1903|1960|1969|2152|2687|2817|2828|2908|3090|3164|3280|3306|4241|4359|5143|5151|5157|5329|5376|5728|5937|6915|7128|8407|8763|8840|9368|9411|9507|9518|9644|10160|10161|10203|10252|10457|10553|10559|10561|11030|11069|22795|22925|23554|23584|26018|26986|51274|51339|51474|51477|55824|55970|58190|64386|84159|84168|84282|94031|122786	ABCA1|ADORA2B|BCL6|RUNX1|CD4|CD19|TSC22D3|S1PR3|EGR3|EPHA2|F3|GGT5|GPC1|GPR4|NR3C1|HIC1|NR4A1|HES1|HSPA2|MELTF|MPZ|PDE4C|PDE8A|PDGFRL|PLAUR|PMP22|PTEN|RBMS1|TBXA2R|TNFAIP3|TAGLN2|CD164|CCN4|NHERF1|ARHGAP29|ADAMTS4|GDF15|SH3PXD2A|FARP1|LPAR6|CALCRL|SPRY1|GPNMB|HTATIP2|SLC35A1|IFI44|RBPMS|RAPGEF4|NID2|PLA2R1|TSPAN12|VSIG2|LRIG1|PABPC1|KLF3|DACT1|LIMA1|ISYNA1|PAG1|GNG12|CTDSP1|MMP25|ARID5B|ANTXR1|RN…	-8.2	HF_d0
Cell Type Signatures	7	M39209	HAY BONE MARROW STROMAL		-12	2.6	8.3	30182	765	985	65	6.6	0.79	338|364|861|1036|1266|1490|1903|2012|2260|2303|2619|2687|3225|3226|3234|3280|3488|3667|4281|4291|4313|4651|4915|4990|5069|5156|5157|5350|5937|5998|6752|7855|8322|9023|9370|9672|10160|10252|11069|11248|22795|22925|23114|23452|25903|51232|51474|55504|55970|56301|64150|65059|79875|83439|84168|84417|84662|84858|92689|113452|122786|125113|151887|284119|388021	APOB|AQP7|RUNX1|CDO1|CNN3|CCN2|S1PR3|EMP1|FGFR1|FOXC2|GAS1|GGT5|HOXC9|HOXC10|HOXD8|HES1|IGFBP5|IRS1|MID1|MLF1|MMP2|MYO10|NTRK2|SIX6|PAPPA|PDGFRA|PDGFRL|PLN|RBMS1|RGS3|SSTR2|FZD5|FZD4|CH25H|ADIPOQ|SDC3|FARP1|SPRY1|RAPGEF4|NXPH3|NID2|PLA2R1|NFASC|ANGPTL2|OLFML2B|CRIM1|LIMA1|TNFRSF19|GNG12|SLC7A10|DIO3OS|RAPH1|THSD4|TCF7L1|ANTXR1|ECRG4|GLIS2|ZNF503|FAM114A1|TMEM54|FRMD6|KRT222|CCDC80|CAVIN1|TMEM179	-8.1	HF_d0
DisGeNET	35	C0023508	White Blood Cell Count procedure		-11	2.7	8.2	30182	681	985	60	6.1	0.76	217|473|861|1373|1441|1657|2322|2355|2687|3105|3142|3579|3988|3992|4049|4676|4792|5329|5336|5709|5727|5728|5757|5890|5937|6016|6310|7036|7704|7871|8854|9310|9474|9507|9568|9645|9658|9679|9722|11030|23316|23348|23387|25903|26191|27133|27443|50619|51274|51474|51564|55611|55870|57787|57863|64072|79368|80790|81619|125113	ALDH2|RERE|RUNX1|CPS1|CSF3R|DMXL1|FLT3|FOSL2|GGT5|HLA-A|HLX|CXCR2|LIPA|FADS1|LTA|NAP1L4|NFKBIA|PLAUR|PLCG2|PSMD3|PTCH1|PTEN|PTMA|RAD51B|RBMS1|RIT1|ATXN1|TFR2|ZBTB16|SLMAP|ALDH1A2|ZNF235|ATG5|ADAMTS4|GABBR2|MICAL2|ZNF516|FAM53B|NOS1AP|RBPMS|CUX2|DOCK9|SIK3|OLFML2B|PTPN22|KCNH5|CECR2|DEF6|KLF3|LIMA1|HDAC7|OTUB1|ASH1L|MARK4|CADM3|CDH23|FCRL2|CMIP|TSPAN14|KRT222	-8	HF_d0
DisGeNET	35	C0151744	Myocardial Ischemia		-11	2.6	8.2	30182	756	985	64	6.5	0.79	19|136|203|217|326|338|409|595|861|958|1312|1329|1490|1557|1848|2006|2152|2308|2662|2670|2729|2950|3146|3164|3280|3303|3306|3482|4049|4792|4803|4915|4968|5019|5069|5236|5350|5728|5890|6252|6310|6401|6523|6533|7349|7422|7846|7873|8407|8736|8991|9370|9474|9518|9894|9927|10611|11240|23237|26191|29881|51477|359948|494335	ABCA1|ADORA2B|AK1|ALDH2|AIRE|APOB|ARRB2|CCND1|RUNX1|CD40|COMT|COX5B|CCN2|CYP2C19|DUSP6|ELN|F3|FOXO1|GDF10|GFAP|GCLC|GSTP1|HMGB1|NR4A1|HES1|HSPA1A|HSPA2|IGF2R|LTA|NFKBIA|NGF|NTRK2|OGG1|OXCT1|PAPPA|PGM1|PLN|PTEN|RAD51B|RTN1|ATXN1|SELE|SLC5A1|SLC6A6|UCN|VEGFA|TUBA1A|MANF|TAGLN2|MYOM1|SELENBP1|ADIPOQ|ATG5|GDF15|TELO2|MFN2|PDLIM5|PADI2|ARC|PTPN22|NPC1L1|ISYNA1|IRF2BP2|MIR423	-8	HF_d0
DisGeNET	35	C0030297	Pancreatic Neoplasm		-11	2.5	7.9	30182	764	985	63	6.4	0.78	217|355|595|632|794|958|1147|1235|1490|1495|1500|1848|2011|2033|2047|2048|2152|2308|2817|2931|2950|3146|3164|3175|3280|3549|3579|3660|3667|3856|4092|4233|4313|4583|4772|4792|4953|4968|5154|5329|5339|5727|5728|5892|6041|6290|6382|6528|6657|6752|7052|7422|8714|9289|9370|9377|9474|9518|10755|27319|51564|55651|81037	ALDH2|FAS|CCND1|BGLAP|CALB2|CD40|CHUK|CCR6|CCN2|CTNNA1|CTNND1|DUSP6|MARK2|EP300|EPHB1|EPHB2|F3|FOXO1|GPC1|GSK3A|GSTP1|HMGB1|NR4A1|ONECUT1|HES1|IHH|CXCR2|IRF2|IRS1|KRT8|SMAD7|MET|MMP2|MUC2|NFATC1|NFKBIA|ODC1|OGG1|PDGFA|PLAUR|PLEC|PTCH1|PTEN|RAD51D|RNASEL|SAA3P|SDC1|SLC5A5|SOX2|SSTR2|TGM2|VEGFA|ABCC3|ADGRG1|ADIPOQ|COX5A|ATG5|GDF15|GIPC1|BHLHE22|HDAC7|NHP2|CLPTM1L	-7.3	HF_d0
Transcription Factor Targets	16	M9769	CTGCAGY UNKNOWN		-9.9	2.4	7.5	30182	779	985	62	6.3	0.77	120|323|478|808|818|939|1072|1112|1500|1734|1831|1960|2260|2322|3667|4041|4792|4826|4915|5101|5527|5727|5892|6299|6652|6657|6945|7846|8322|8848|9043|9846|9891|10150|10160|10368|10479|10612|10693|23446|23452|25900|26523|50619|51195|51232|53371|55729|56997|57003|57332|57616|65059|79414|83723|85366|89792|90525|148014|246330|252995|283248	ADD3|APBB2|ATP1A3|CALM3|CAMK2G|CD27|CFL1|FOXN3|CTNND1|DIO2|TSC22D3|EGR3|FGFR1|FLT3|IRS1|LRP5|NFKBIA|NNAT|NTRK2|PCDH9|PPP2R5C|PTCH1|RAD51D|SALL1|SORD|SOX2|MLX|TUBA1A|FZD4|TSC22D1|SPAG9|GAB2|NUAK1|MBNL2|FARP1|CACNG3|SLC9A6|TRIM3|CCT6B|SLC44A1|ANGPTL2|IFFO1|AGO1|DEF6|RAPGEFL1|CRIM1|NUP54|ATF7IP|COQ8A|CCDC47|CBX8|TSHZ3|RAPH1|LRFN3|TLCD3B|MYLK2|GAL3ST3|SHF|TTC9B|PELI3|FNDC5|RCOR2	-6.7	HF_d0
Cell Type Signatures	7	M39264	HU FETAL RETINA FIBROBLAST		-9.9	3.2	7.9	30182	385	985	40	4.1	0.63	120|678|1266|1490|1592|1903|2114|2260|2303|2908|3090|3105|3280|3488|4313|4792|5156|5376|5727|5937|6382|6615|7052|8425|8854|9249|9411|10161|10174|27436|51186|51474|55970|83439|84168|92689|122786|123920|151887|387914	ADD3|ZFP36L2|CNN3|CCN2|CYP26A1|S1PR3|ETS2|FGFR1|FOXC2|NR3C1|HIC1|HLA-A|HES1|IGFBP5|MMP2|NFKBIA|PDGFRA|PMP22|PTCH1|RBMS1|SDC1|SNAI1|TGM2|LTBP4|ALDH1A2|DHRS3|ARHGAP29|LPAR6|SORBS3|EML4|TCEAL9|LIMA1|GNG12|TCF7L1|ANTXR1|FAM114A1|FRMD6|CMTM3|CCDC80|SHISA2	-6.6	HF_d0
DisGeNET	35	C0555198	Malignant Glioma		-9.8	2.5	7.5	30182	724	985	59	6	0.76	355|595|604|638|939|941|1657|2012|2047|2048|2100|2152|2260|2670|2950|3105|3146|3164|4233|4313|4613|4773|4792|4915|5101|5143|5156|5653|5728|6091|6382|6528|6569|6615|6657|6667|7349|7422|8407|8608|8714|8888|9141|9368|9377|9474|9518|10457|10755|22918|23089|23187|26018|27040|27319|58478|84417|113451|406986	FAS|CCND1|BCL6|BIK|CD27|CD80|DMXL1|EMP1|EPHB1|EPHB2|ESR2|F3|FGFR1|GFAP|GSTP1|HLA-A|HMGB1|NR4A1|MET|MMP2|MYCN|NFATC2|NFKBIA|NTRK2|PCDH9|PDE4C|PDGFRA|KLK6|PTEN|ROBO1|SDC1|SLC5A5|SLC34A1|SNAI1|SOX2|SP1|UCN|VEGFA|TAGLN2|RDH16|ABCC3|MCM3AP|PDCD5|NHERF1|COX5A|ATG5|GDF15|GPNMB|GIPC1|CD93|PEG10|PHLDB1|LRIG1|LAT|BHLHE22|ENOPH1|ECRG4|AZIN2|MIR203A	-6.6	HF_d0
Cell Type Signatures	7	M40024	BUSSLINGER DUODENAL STEM CELLS		-9.6	3.4	8	30182	311	985	35	3.6	0.59	120|358|595|678|908|1373|2048|2091|2114|2650|2950|3146|3164|3178|3280|3312|3856|4651|5757|6235|6431|6635|7503|8507|8848|9518|10625|23677|26018|26986|27436|56997|84159|84858|359948	ADD3|AQP1|CCND1|ZFP36L2|CCT6A|CPS1|EPHB2|FBL|ETS2|GCNT1|GSTP1|HMGB1|NR4A1|HNRNPA1|HES1|HSPA8|KRT8|MYO10|PTMA|RPS29|SRSF6|SNRPE|XIST|ENC1|TSC22D1|GDF15|IVNS1ABP|SH3BP4|LRIG1|PABPC1|EML4|COQ8A|ARID5B|ZNF503|IRF2BP2	-6.5	HF_d0
Cell Type Signatures	7	M39037	FAN EMBRYONIC CTX OLIG		-9.6	2.4	7.3	30182	754	985	60	6.1	0.76	753|1124|1267|1495|1831|2120|2180|2530|2887|3306|3988|3992|4092|5151|5365|5412|5653|5998|6196|6272|7763|8560|8763|9108|9473|9507|9659|9846|9891|10150|10553|10554|10755|11155|11240|11322|23114|23187|23348|23387|23446|29956|55806|57406|57471|57688|64121|79071|80176|84445|112399|118663|126321|128218|153020|283987|353500|387914|388403|389337	LDLRAD4|CHN2|CNP|CTNNA1|TSC22D3|ETV6|ACSL1|FUT8|GRB10|HSPA2|LIPA|FADS1|SMAD7|PDE8A|PLXNB3|UBL3|KLK6|RGS3|RPS6KA2|SORT1|ZFAND5|DEGS1|CD164|MTMR7|THEMIS2|ADAMTS4|PDE4DIP|GAB2|NUAK1|MBNL2|HTATIP2|AGPAT1|GIPC1|LDB3|PADI2|TMC6|NFASC|PHLDB1|DOCK9|SIK3|SLC44A1|CERS2|HR|ABHD6|ERMN|ZSWIM6|RRAGC|ELOVL6|SPSB1|LZTS2|EGLN3|BTBD16|MFSD12|TMEM125|RASGEF1B|HID1|BMP8A|SHISA2|YPEL2|ARHGEF37	-6.4	HF_d0
Cell Type Signatures	7	M39176	MURARO PANCREAS ENDOTHELIAL CELL		-9.5	3.2	7.8	30182	362	985	38	3.9	0.61	595|678|1072|1495|1848|2012|2114|2828|2887|3142|3146|4092|4313|4613|5154|5757|5937|6401|6615|8322|8848|9249|9289|9411|9507|10161|10203|11069|11140|22856|22918|23452|51564|81619|84858|94031|153090|284119	CCND1|ZFP36L2|CFL1|CTNNA1|DUSP6|EMP1|ETS2|GPR4|GRB10|HLX|HMGB1|SMAD7|MMP2|MYCN|PDGFA|PTMA|RBMS1|SELE|SNAI1|FZD4|TSC22D1|DHRS3|ADGRG1|ARHGAP29|ADAMTS4|LPAR6|CALCRL|RAPGEF4|CDC37|CHSY1|CD93|ANGPTL2|HDAC7|TSPAN14|ZNF503|HTRA3|DAB2IP|CAVIN1	-6.4	HF_d0
DisGeNET	35	C1527390	Neoplasms, Intracranial		-9.5	4.7	8.5	30182	157	985	24	2.4	0.49	595|597|1557|1786|2152|2950|3105|3146|4313|4613|5156|5329|5653|5727|5728|6657|7052|7422|9244|9518|23554|24147|27436|113451	CCND1|BCL2A1|CYP2C19|DNMT1|F3|GSTP1|HLA-A|HMGB1|MMP2|MYCN|PDGFRA|PLAUR|KLK6|PTCH1|PTEN|SOX2|TGM2|VEGFA|CRLF1|GDF15|TSPAN12|FJX1|EML4|AZIN2	-6.4	HF_d0
Cell Type Signatures	7	M39174	MURARO PANCREAS ACINAR CELL		-9.2	2.4	7.2	30182	731	985	58	5.9	0.75	48|120|217|840|972|1265|1266|2114|2120|2152|2729|2887|2950|3280|3856|4233|4792|5154|5236|5319|5757|5792|5831|6196|6235|6652|6744|7128|7763|7855|8407|8507|8644|8714|8878|9071|9249|9518|10150|10553|10611|11030|23677|26986|27436|29997|30001|51274|51279|51474|64081|80176|84790|120376|128218|153090|196527|375248	ACO1|ADD3|ALDH2|CASP7|CD74|CNN2|CNN3|ETS2|ETV6|F3|GCLC|GRB10|GSTP1|HES1|KRT8|MET|NFKBIA|PDGFA|PGM1|PLA2G1B|PTMA|PTPRF|PYCR1|RPS6KA2|RPS29|SORD|ITPRID2|TNFAIP3|ZFAND5|FZD5|TAGLN2|ENC1|AKR1C3|ABCC3|SQSTM1|CLDN10|DHRS3|GDF15|MBNL2|HTATIP2|PDLIM5|RBPMS|SH3BP4|PABPC1|EML4|NOP53|ERO1A|KLF3|C1RL|LIMA1|PBLD|SPSB1|TUBA1C|POU2AF3|TMEM125|DAB2IP|ANO6|ANKRD36	-6.2	HF_d0
Cell Type Signatures	7	M40010	BUSSLINGER GASTRIC ISTHMUS CELLS		-9.2	2.9	7.4	30182	458	985	43	4.4	0.65	120|217|218|595|808|1072|1340|1476|1495|2582|2950|3069|3146|3280|3691|3856|4651|5339|5757|5792|5831|6382|6428|7264|7408|7869|7873|8407|8644|8714|10755|11140|23446|26986|51186|51274|51341|51474|79071|79574|84790|113452|388743	ADD3|ALDH2|ALDH3A1|CCND1|CALM3|CFL1|COX6B1|CSTB|CTNNA1|GALE|GSTP1|HDLBP|HMGB1|HES1|ITGB4|KRT8|MYO10|PLEC|PTMA|PTPRF|PYCR1|SDC1|SRSF3|GFUS|VASP|SEMA3B|MANF|TAGLN2|AKR1C3|ABCC3|GIPC1|CDC37|SLC44A1|PABPC1|TCEAL9|KLF3|ZBTB7A|LIMA1|ELOVL6|EPS8L3|TUBA1C|TMEM54|CAPN8	-6.1	HF_d0
Cell Type Signatures	7	M39074	ZHONG PFC MAJOR TYPES ASTROCYTES		-9.1	3.3	7.7	30182	325	985	35	3.6	0.59	120|136|323|678|818|1266|1312|1734|2006|2152|2670|3105|3280|3988|4651|4915|5339|5376|5412|6657|8991|9071|9289|9368|9672|10252|10268|10611|26018|51368|55504|55970|151887|167410|388419	ADD3|ADORA2B|APBB2|ZFP36L2|CAMK2G|CNN3|COMT|DIO2|ELN|F3|GFAP|HLA-A|HES1|LIPA|MYO10|NTRK2|PLEC|PMP22|UBL3|SOX2|SELENBP1|CLDN10|ADGRG1|NHERF1|SDC3|SPRY1|RAMP3|PDLIM5|LRIG1|TEX264|TNFRSF19|GNG12|CCDC80|LIX1|BTBD17	-6.1	HF_d0
DisGeNET	35	C0042133	Uterine Fibroids		-9.1	2.6	7.2	30182	569	985	49	5	0.69	355|595|604|1312|1490|1786|1831|2048|2100|2152|2260|2308|2908|3146|3303|3488|4051|4092|4313|4803|4968|5156|5319|5531|5727|5728|5890|6299|6652|6657|7422|7503|8322|8878|9370|9474|9507|9577|10611|10725|26191|27040|55384|55729|79991|84896|113451|122042|170689	FAS|CCND1|BCL6|COMT|CCN2|DNMT1|TSC22D3|EPHB2|ESR2|F3|FGFR1|FOXO1|NR3C1|HMGB1|HSPA1A|IGFBP5|CYP4F3|SMAD7|MMP2|NGF|OGG1|PDGFRA|PLA2G1B|PPP4C|PTCH1|PTEN|RAD51B|SALL1|SORD|SOX2|VEGFA|XIST|FZD4|SQSTM1|ADIPOQ|ATG5|ADAMTS4|BABAM2|PDLIM5|NFAT5|PTPN22|LAT|MEG3|ATF7IP|STN1|ATAD1|AZIN2|RXFP2|ADAMTS15	-6.1	HF_d0
Transcription Factor Targets	16	M4764	TGTTTGY HNF3 Q6		-8.5	2.3	6.8	30182	748	985	57	5.8	0.74	409|473|604|930|1112|1124|1280|1490|1831|1848|2033|2637|2886|3667|5156|5319|5727|5998|6252|6431|6657|6873|7846|8407|8854|8991|9368|9577|9846|10252|22924|23348|23446|23584|26191|26298|27319|51274|54971|55089|55272|55806|55824|57616|57863|58190|64641|80321|83439|84445|85462|94103|124935|127534|128553|283987|343035	ARRB2|RERE|BCL6|CD19|FOXN3|CHN2|COL2A1|CCN2|TSC22D3|DUSP6|EP300|GBX2|GRB7|IRS1|PDGFRA|PLA2G1B|PTCH1|RGS3|RTN1|SRSF6|SOX2|TAF2|TUBA1A|TAGLN2|ALDH1A2|SELENBP1|NHERF1|BABAM2|GAB2|SPRY1|MAPRE3|DOCK9|SLC44A1|VSIG2|PTPN22|EHF|BHLHE22|KLF3|BANP|SLC38A4|IMP3|HR|PAG1|TSHZ3|CADM3|CTDSP1|EBF2|CEP70|TCF7L1|LZTS2|FHDC1|ORMDL3|SLC43A2|GJB4|TSHZ2|HID1|RD3	-5.6	HF_d0
Transcription Factor Targets	16	M7093	GATAAGR GATA C		-8.3	3.3	7.3	30182	299	985	32	3.2	0.56	120|1500|1831|1997|2886|3090|3488|3667|4281|5319|5350|6091|6299|7036|8322|9043|9368|10912|11030|23051|23199|23554|26468|27133|51477|55504|64420|80896|151887|167410|255488|340719	ADD3|CTNND1|TSC22D3|ELF1|GRB7|HIC1|IGFBP5|IRS1|MID1|PLA2G1B|PLN|ROBO1|SALL1|TFR2|FZD4|SPAG9|NHERF1|GADD45G|RBPMS|ZHX3|GSE1|TSPAN12|LHX6|KCNH5|ISYNA1|TNFRSF19|SUSD1|NPL|CCDC80|LIX1|RNF144B|NANOS1	-5.5	HF_d0
COVID	200	COVID243	RNA_Riva_Vero-E6_24h_Up		-8.3	3.3	7.3	30182	300	985	32	3.2	0.56	604|861|1490|1969|2114|2308|2908|3164|4792|5727|7128|7204|7422|7763|8878|9891|9962|10561|22982|23013|23199|23207|23677|25822|25841|57647|57688|79132|84159|85461|122786|157285	BCL6|RUNX1|CCN2|EPHA2|ETS2|FOXO1|NR3C1|NR4A1|NFKBIA|PTCH1|TNFAIP3|TRIO|VEGFA|ZFAND5|SQSTM1|NUAK1|SLC23A2|IFI44|DIP2C|SPEN|GSE1|PLEKHM2|SH3BP4|DNAJB5|ABTB2|DHX37|ZSWIM6|DHX58|ARID5B|TANC1|FRMD6|PRAG1	-5.5	HF_d0
DisGeNET	35	C0007138	Carcinoma, Transitional Cell		-8.2	2.5	6.8	30182	623	985	50	5.1	0.7	354|355|360|595|604|958|972|1490|1786|1969|2033|2048|2100|2260|2908|2950|3105|3146|3303|3306|3488|4233|4313|4772|4968|5329|5493|5727|5728|6016|6382|6657|7052|7422|8840|9148|9518|22795|26986|27040|29978|51339|51341|51477|55272|55824|57332|153090|220296|406918	KLK3|FAS|AQP3|CCND1|BCL6|CD40|CD74|CCN2|DNMT1|EPHA2|EP300|EPHB2|ESR2|FGFR1|NR3C1|GSTP1|HLA-A|HMGB1|HSPA1A|HSPA2|IGFBP5|MET|MMP2|NFATC1|OGG1|PLAUR|PPL|PTCH1|PTEN|RIT1|SDC1|SOX2|TGM2|VEGFA|CCN4|NEURL1|GDF15|NID2|PABPC1|LAT|UBQLN2|DACT1|ZBTB7A|ISYNA1|IMP3|PAG1|CBX8|DAB2IP|HEPACAM|MIR129-2	-5.4	HF_d0
DisGeNET	35	C4529962	Fatty Liver Disease		-8.2	2.3	6.7	30182	741	985	56	5.7	0.74	19|48|217|338|355|597|861|958|1147|1373|1490|1786|2091|2100|2180|2308|2729|2885|2908|2950|3146|3164|3303|3312|3579|3667|3988|3992|4051|4313|4583|4915|6401|6428|6615|7036|7052|7128|7422|8322|8659|8714|8854|8878|9213|9370|9518|9846|9927|10162|10699|55034|58488|79071|197259|252995	ABCA1|ACO1|ALDH2|APOB|FAS|BCL2A1|RUNX1|CD40|CHUK|CPS1|CCN2|DNMT1|FBL|ESR2|ACSL1|FOXO1|GCLC|GRB2|NR3C1|GSTP1|HMGB1|NR4A1|HSPA1A|HSPA8|CXCR2|IRS1|LIPA|FADS1|CYP4F3|MMP2|MUC2|NTRK2|SELE|SRSF3|SNAI1|TFR2|TGM2|TNFAIP3|VEGFA|FZD4|ALDH4A1|ABCC3|ALDH1A2|SQSTM1|XPR1|ADIPOQ|GDF15|GAB2|MFN2|LPCAT3|CORIN|MOCOS|PCTP|ELOVL6|MLKL|FNDC5	-5.4	HF_d0
Cell Type Signatures	7	M39128	AIZARANI LIVER C29 MVECS 2		-7.8	3.1	7	30182	313	985	32	3.2	0.56	358|1490|1848|2012|3727|4772|4773|5339|6401|7052|7846|8407|8425|8848|9043|9173|9289|9507|10203|10252|10268|10611|22856|22918|23348|51232|51274|51474|80790|83439|84159|284119	AQP1|CCN2|DUSP6|EMP1|JUND|NFATC1|NFATC2|PLEC|SELE|TGM2|TUBA1A|TAGLN2|LTBP4|TSC22D1|SPAG9|IL1RL1|ADGRG1|ADAMTS4|CALCRL|SPRY1|RAMP3|PDLIM5|CHSY1|CD93|DOCK9|CRIM1|KLF3|LIMA1|CMIP|TCF7L1|ARID5B|CAVIN1	-5.1	HF_d0
DisGeNET	35	C0007114	Malignant neoplasm of skin		-7.8	2.6	6.7	30182	508	985	43	4.4	0.65	326|354|355|358|360|595|808|861|939|1147|2033|2048|2308|2950|3146|4233|4313|4359|4953|4968|5376|5653|5727|5728|6382|6431|6615|6652|6667|7052|7422|8322|8456|8878|9141|11240|11322|23207|23523|26523|81037|284131|407011	AIRE|KLK3|FAS|AQP1|AQP3|CCND1|CALM3|RUNX1|CD27|CHUK|EP300|EPHB2|FOXO1|GSTP1|HMGB1|MET|MMP2|MPZ|ODC1|OGG1|PMP22|KLK6|PTCH1|PTEN|SDC1|SRSF6|SNAI1|SORD|SP1|TGM2|VEGFA|FZD4|FOXN1|SQSTM1|PDCD5|PADI2|TMC6|PLEKHM2|CABIN1|AGO1|CLPTM1L|ENDOV|MIR23B	-5.1	HF_d0
TRRUST	34	TRR01158	Regulated by: RELA		-7.7	3	6.9	30182	333	985	33	3.4	0.57	19|354|355|595|597|941|958|969|972|1280|2152|2670|2729|2931|2950|3105|3280|3579|4313|4583|4792|5329|5452|5728|6382|6401|6615|7128|7422|10912|51564|340719|653509	ABCA1|KLK3|FAS|CCND1|BCL2A1|CD80|CD40|CD69|CD74|COL2A1|F3|GFAP|GCLC|GSK3A|GSTP1|HLA-A|HES1|CXCR2|MMP2|MUC2|NFKBIA|PLAUR|POU2F2|PTEN|SDC1|SELE|SNAI1|TNFAIP3|VEGFA|GADD45G|HDAC7|NANOS1|SFTPA1	-5.1	HF_d0
DisGeNET	35	C1762616	Meningioma, benign, no ICD-O subtype		-7.7	2.8	6.7	30182	404	985	37	3.8	0.61	354|355|358|604|1072|1235|1476|1490|1786|2048|2120|2260|2670|2885|2908|2950|3105|3280|4051|4313|4613|4953|5319|5329|5727|5728|5795|6752|7052|7422|8407|9368|23554|29998|55384|91754|113451	KLK3|FAS|AQP1|BCL6|CFL1|CCR6|CSTB|CCN2|DNMT1|EPHB2|ETV6|FGFR1|GFAP|GRB2|NR3C1|GSTP1|HLA-A|HES1|CYP4F3|MMP2|MYCN|ODC1|PLA2G1B|PLAUR|PTCH1|PTEN|PTPRJ|SSTR2|TGM2|VEGFA|TAGLN2|NHERF1|TSPAN12|BICRA|MEG3|NEK9|AZIN2	-5	HF_d0
Transcription Factor Targets	16	M572	TGCCAAR NF1 Q6		-7.7	2.3	6.4	30182	727	985	54	5.5	0.73	41|48|120|409|604|752|808|920|1112|1267|2011|2048|2670|3142|3234|3667|4233|4622|4773|4801|4826|5727|6016|6091|6667|8322|9043|9071|9249|9368|9679|9846|10554|10625|11069|23788|25852|26298|51339|54629|55015|55089|55806|55824|57169|64641|64795|83723|116986|255043|255488|283248|340719|347240	ASIC1|ACO1|ADD3|ARRB2|BCL6|FMNL1|CALM3|CD4|FOXN3|CNP|MARK2|EPHB2|GFAP|HLX|HOXD8|IRS1|MET|MYH4|NFATC2|NFYB|NNAT|PTCH1|RIT1|ROBO1|SP1|FZD4|SPAG9|CLDN10|DHRS3|NHERF1|FAM53B|GAB2|AGPAT1|IVNS1ABP|RAPGEF4|MTCH2|ARMC8|EHF|DACT1|MINDY2|PRPF39|SLC38A4|HR|PAG1|ZNFX1|EBF2|RMND5A|TLCD3B|AGAP2|TMEM86B|RNF144B|RCOR2|NANOS1|KIF24	-5	HF_d0
DisGeNET	35	C0278877	Adult Meningioma		-7.7	2.8	6.7	30182	405	985	37	3.8	0.61	354|355|358|604|1072|1235|1476|1490|1786|2048|2120|2260|2670|2885|2908|2950|3105|3280|4051|4313|4613|4953|5319|5329|5727|5728|5795|6752|7052|7422|8407|9368|23554|29998|55384|91754|113451	KLK3|FAS|AQP1|BCL6|CFL1|CCR6|CSTB|CCN2|DNMT1|EPHB2|ETV6|FGFR1|GFAP|GRB2|NR3C1|GSTP1|HLA-A|HES1|CYP4F3|MMP2|MYCN|ODC1|PLA2G1B|PLAUR|PTCH1|PTEN|PTPRJ|SSTR2|TGM2|VEGFA|TAGLN2|NHERF1|TSPAN12|BICRA|MEG3|NEK9|AZIN2	-5	HF_d0
Cell Type Signatures	7	M41652	TRAVAGLINI LUNG PROXIMAL BASAL CELL		-7.6	2.4	6.5	30182	629	985	49	5	0.69	136|217|218|360|539|595|678|1112|1329|1592|1831|2091|2152|2950|3146|3178|3280|3306|3691|4673|4676|5757|5802|6382|6633|6652|6657|7503|8848|9071|9249|9368|9377|9788|10161|10252|26298|26986|29997|51368|51474|51477|51522|55651|55845|84159|128553|197370|359948	ADORA2B|ALDH2|ALDH3A1|AQP3|ATP5PO|CCND1|ZFP36L2|FOXN3|COX5B|CYP26A1|TSC22D3|FBL|F3|GSTP1|HMGB1|HNRNPA1|HES1|HSPA2|ITGB4|NAP1L1|NAP1L4|PTMA|PTPRS|SDC1|SNRPD2|SORD|SOX2|XIST|TSC22D1|CLDN10|DHRS3|NHERF1|COX5A|MTSS1|LPAR6|SPRY1|EHF|PABPC1|NOP53|TEX264|LIMA1|ISYNA1|TMEM14C|NHP2|BRK1|ARID5B|TSHZ2|NSMCE1|IRF2BP2	-5	HF_d0
Cell Type Signatures	7	M40012	BUSSLINGER GASTRIC IMMATURE PIT CELLS		-7.6	4.1	7.3	30182	165	985	22	2.2	0.47	217|218|595|1072|1476|1495|1824|2582|2950|3691|3856|6528|7873|8407|8644|8714|23446|23584|51186|51274|113452|388743	ALDH2|ALDH3A1|CCND1|CFL1|CSTB|CTNNA1|DSC2|GALE|GSTP1|ITGB4|KRT8|SLC5A5|MANF|TAGLN2|AKR1C3|ABCC3|SLC44A1|VSIG2|TCEAL9|KLF3|TMEM54|CAPN8	-5	HF_d0
Cell Type Signatures	7	M40013	BUSSLINGER GASTRIC MATURE PIT CELLS		-7.6	3.6	7.1	30182	224	985	26	2.6	0.51	217|218|595|1072|1495|1824|2582|2950|3280|3856|4084|6528|7408|7422|8407|8644|8714|8763|10424|23584|51186|51274|79574|84790|113452|388743	ALDH2|ALDH3A1|CCND1|CFL1|CTNNA1|DSC2|GALE|GSTP1|HES1|KRT8|MXD1|SLC5A5|VASP|VEGFA|TAGLN2|AKR1C3|ABCC3|CD164|PGRMC2|VSIG2|TCEAL9|KLF3|EPS8L3|TUBA1C|TMEM54|CAPN8	-5	HF_d0
Cell Type Signatures	7	M39113	AIZARANI LIVER C9 LSECS 1		-7.6	3.1	6.8	30182	304	985	31	3.1	0.56	920|1266|1848|2012|2260|2355|2887|3090|3280|3727|4281|4651|5937|7052|8322|9173|9411|9507|9891|10252|11140|22918|23002|23348|51232|51474|55384|83439|85461|93109|284119	CD4|CNN3|DUSP6|EMP1|FGFR1|FOSL2|GRB10|HIC1|HES1|JUND|MID1|MYO10|RBMS1|TGM2|FZD4|IL1RL1|ARHGAP29|ADAMTS4|NUAK1|SPRY1|CDC37|CD93|DAAM1|DOCK9|CRIM1|LIMA1|MEG3|TCF7L1|TANC1|TMEM44|CAVIN1	-5	HF_d0
Cell Type Signatures	7	M41701	TRAVAGLINI LUNG NONCLASSICAL MONOCYTE CELL		-7.6	3.9	7.2	30182	180	985	23	2.3	0.48	597|920|1848|2114|2950|3280|4673|5452|7763|9148|9473|9788|51274|55824|56905|64072|80727|80896|81619|83541|128346|255488|284013	BCL2A1|CD4|DUSP6|ETS2|GSTP1|HES1|NAP1L1|POU2F2|ZFAND5|NEURL1|THEMIS2|MTSS1|KLF3|PAG1|C15orf39|CDH23|TTYH3|NPL|TSPAN14|FAM110A|C1orf162|RNF144B|VMO1	-5	HF_d0
DisGeNET	35	C0200641	Blood basophil count (lab test)		-7.6	3.3	6.9	30182	272	985	29	2.9	0.54	473|549|861|1441|1786|2322|2687|2887|3105|3579|3992|4689|4773|5329|5709|5728|5890|6310|7704|8763|9679|11030|22856|23387|26191|51274|56997|57787|80176	RERE|AUH|RUNX1|CSF3R|DNMT1|FLT3|GGT5|GRB10|HLA-A|CXCR2|FADS1|NCF4|NFATC2|PLAUR|PSMD3|PTEN|RAD51B|ATXN1|ZBTB16|CD164|FAM53B|RBPMS|CHSY1|SIK3|PTPN22|KLF3|COQ8A|MARK4|SPSB1	-5	HF_d0
TRRUST	34	TRR00875	Regulated by: NFKB1		-7.6	3	6.7	30182	339	985	33	3.4	0.57	19|354|355|595|597|941|958|969|972|1280|2152|2670|2729|2931|2950|3280|3579|4313|4583|4792|5329|5452|5728|6382|6401|6615|7128|7422|8878|10912|51564|340719|653509	ABCA1|KLK3|FAS|CCND1|BCL2A1|CD80|CD40|CD69|CD74|COL2A1|F3|GFAP|GCLC|GSK3A|GSTP1|HES1|CXCR2|MMP2|MUC2|NFKBIA|PLAUR|POU2F2|PTEN|SDC1|SELE|SNAI1|TNFAIP3|VEGFA|SQSTM1|GADD45G|HDAC7|NANOS1|SFTPA1	-5	HF_d0
DisGeNET	35	C0025286	Meningioma		-7.5	2.4	6.4	30182	634	985	49	5	0.69	354|355|358|595|604|808|969|1072|1235|1476|1490|1786|2048|2120|2152|2260|2670|2885|2908|2950|3105|3280|3488|4051|4233|4313|4613|4953|5154|5156|5319|5329|5653|5727|5728|5795|6752|7052|7349|7422|8407|9368|9370|23554|29998|55384|64386|91754|113451	KLK3|FAS|AQP1|CCND1|BCL6|CALM3|CD69|CFL1|CCR6|CSTB|CCN2|DNMT1|EPHB2|ETV6|F3|FGFR1|GFAP|GRB2|NR3C1|GSTP1|HLA-A|HES1|IGFBP5|CYP4F3|MET|MMP2|MYCN|ODC1|PDGFA|PDGFRA|PLA2G1B|PLAUR|KLK6|PTCH1|PTEN|PTPRJ|SSTR2|TGM2|UCN|VEGFA|TAGLN2|NHERF1|ADIPOQ|TSPAN12|BICRA|MEG3|MMP25|NEK9|AZIN2	-5	HF_d0
DisGeNET	35	C0024143	Lupus Nephritis		-7.5	2.6	6.5	30182	503	985	42	4.3	0.64	326|354|571|930|941|958|972|1490|1557|2048|2132|2152|2308|2355|2908|2950|3146|3280|4049|4092|4313|4772|4968|5156|5236|5728|6401|6635|7128|7422|8538|9370|9474|10561|22925|23308|23523|51199|55611|55729|80790|494335	AIRE|KLK3|BACH1|CD19|CD80|CD40|CD74|CCN2|CYP2C19|EPHB2|EXT2|F3|FOXO1|FOSL2|NR3C1|GSTP1|HMGB1|HES1|LTA|SMAD7|MMP2|NFATC1|OGG1|PDGFRA|PGM1|PTEN|SELE|SNRPE|TNFAIP3|VEGFA|BARX2|ADIPOQ|ATG5|IFI44|PLA2R1|ICOSLG|CABIN1|NIN|OTUB1|ATF7IP|CMIP|MIR423	-4.9	HF_d0
DisGeNET	35	C0023267	Fibroid Tumor		-7.4	2.7	6.6	30182	413	985	37	3.8	0.61	595|604|1312|1490|1786|2048|2100|2152|2260|2885|2908|3303|4051|4092|4313|4803|4968|5156|5531|5727|5728|5890|6299|6652|6657|7422|7503|8878|9507|10725|26191|55384|55729|84896|113451|122042|170689	CCND1|BCL6|COMT|CCN2|DNMT1|EPHB2|ESR2|F3|FGFR1|GRB2|NR3C1|HSPA1A|CYP4F3|SMAD7|MMP2|NGF|OGG1|PDGFRA|PPP4C|PTCH1|PTEN|RAD51B|SALL1|SORD|SOX2|VEGFA|XIST|SQSTM1|ADAMTS4|NFAT5|PTPN22|MEG3|ATF7IP|ATAD1|AZIN2|RXFP2|ADAMTS15	-4.9	HF_d0
DisGeNET	35	C0153690	Secondary malignant neoplasm of bone		-7.3	2.3	6.2	30182	647	985	49	5	0.69	354|355|571|632|752|958|1490|1786|2006|2011|2048|2100|2152|2260|2303|2308|3579|4092|4233|4313|4359|4613|5156|5376|5728|6382|6401|6615|7052|7128|7422|7503|8644|8840|8878|9112|9463|9474|9518|10203|10457|23452|27436|29997|55824|84168|113451|245711|406986	KLK3|FAS|BACH1|BGLAP|FMNL1|CD40|CCN2|DNMT1|ELN|MARK2|EPHB2|ESR2|F3|FGFR1|FOXC2|FOXO1|CXCR2|SMAD7|MET|MMP2|MPZ|MYCN|PDGFRA|PMP22|PTEN|SDC1|SELE|SNAI1|TGM2|TNFAIP3|VEGFA|XIST|AKR1C3|CCN4|SQSTM1|MTA1|PICK1|ATG5|GDF15|CALCRL|GPNMB|ANGPTL2|EML4|NOP53|PAG1|ANTXR1|AZIN2|SPDYA|MIR203A	-4.7	HF_d0
DisGeNET	35	C0017601	Glaucoma		-7.2	2.2	6.1	30182	769	985	55	5.6	0.73	19|355|358|632|958|1280|1312|1415|1490|1657|2006|2033|2047|2303|2308|2530|2908|2950|3303|4313|4803|4915|4990|5192|5428|5727|5728|6299|6401|7052|7287|7422|8317|8322|8644|8878|8991|9213|9518|9927|9962|10585|11218|11240|25794|26191|55384|55670|57688|84168|84639|127534|220202|221981|100126348	ABCA1|FAS|AQP1|BGLAP|CD40|COL2A1|COMT|CRYBB2|CCN2|DMXL1|ELN|EP300|EPHB1|FOXC2|FOXO1|FUT8|NR3C1|GSTP1|HSPA1A|MMP2|NGF|NTRK2|SIX6|PEX10|POLG|PTCH1|PTEN|SALL1|SELE|TGM2|TULP1|VEGFA|CDC7|FZD4|AKR1C3|SQSTM1|SELENBP1|XPR1|GDF15|MFN2|SLC23A2|POMT1|DDX20|PADI2|FSCN2|PTPN22|MEG3|PEX26|ZSWIM6|ANTXR1|IL1F10|GJB4|ATOH7|THSD7A|MIR760	-4.7	HF_d0
DisGeNET	35	C0008479	Chondrosarcoma		-7.2	2.8	6.5	30182	385	985	35	3.6	0.59	326|354|595|840|1280|1490|2048|2132|2260|2670|3146|3549|4233|4281|4313|4773|5154|5727|5728|5731|6926|7422|8840|9141|9368|9370|9507|11197|23089|23143|26959|28960|51341|51564|407011	AIRE|KLK3|CCND1|CASP7|COL2A1|CCN2|EPHB2|EXT2|FGFR1|GFAP|HMGB1|IHH|MET|MID1|MMP2|NFATC2|PDGFA|PTCH1|PTEN|PTGER1|TBX3|VEGFA|CCN4|PDCD5|NHERF1|ADIPOQ|ADAMTS4|WIF1|PEG10|LRCH1|HBP1|DCPS|ZBTB7A|HDAC7|MIR23B	-4.7	HF_d0
Cell Type Signatures	7	M41688	TRAVAGLINI LUNG NEUTROPHIL CELL		-7.2	2.8	6.5	30182	368	985	34	3.5	0.58	409|597|604|808|1329|1340|1441|1476|2180|3142|3482|3579|3727|4051|4084|4676|4689|5329|5452|6533|7128|7408|8993|9704|10907|11240|23001|51341|51503|54210|64386|64599|146225|641649	ARRB2|BCL2A1|BCL6|CALM3|COX5B|COX6B1|CSF3R|CSTB|ACSL1|HLX|IGF2R|CXCR2|JUND|CYP4F3|MXD1|NAP1L4|NCF4|PLAUR|POU2F2|SLC6A6|TNFAIP3|VASP|PGLYRP1|DHX34|TXNL4A|PADI2|WDFY3|ZBTB7A|CWC15|TREM1|MMP25|GIGYF1|CMTM2|TMEM91	-4.7	HF_d0
DisGeNET	35	C0040034	Thrombocytopenia		-7.2	2.4	6.2	30182	592	985	46	4.7	0.67	19|217|354|355|358|861|1312|1441|2006|2012|2091|2120|2152|2260|2582|2814|2950|3105|3578|4049|5156|5795|5896|6575|6915|7704|9213|9382|9437|10559|10699|10892|23677|26191|27040|28960|54210|55034|55651|57167|64109|64859|79840|359948|374569|375748	ABCA1|ALDH2|KLK3|FAS|AQP1|RUNX1|COMT|CSF3R|ELN|EMP1|FBL|ETV6|F3|FGFR1|GALE|GP5|GSTP1|HLA-A|IL9|LTA|PDGFRA|PTPRJ|RAG1|SLC20A2|TBXA2R|ZBTB16|XPR1|COG1|NCR1|SLC35A1|CORIN|MALT1|SH3BP4|PTPN22|LAT|DCPS|TREM1|MOCOS|NHP2|SALL4|CRLF2|NABP1|NHEJ1|IRF2BP2|ASPG|ERCC6L2	-4.7	HF_d0
TRRUST	34	TRR01419	Regulated by: TP53		-7.2	3.9	7	30182	175	985	22	2.2	0.47	355|360|595|632|1147|1786|1969|2950|4233|4313|4583|4968|5728|5890|6533|6752|7422|9518|10457|26999|29128|84168	FAS|AQP3|CCND1|BGLAP|CHUK|DNMT1|EPHA2|GSTP1|MET|MMP2|MUC2|OGG1|PTEN|RAD51B|SLC6A6|SSTR2|VEGFA|GDF15|GPNMB|CYFIP2|UHRF1|ANTXR1	-4.7	HF_d0
DisGeNET	35	C0220641	Lip and Oral Cavity Carcinoma		-7.1	2.2	6.1	30182	734	985	53	5.4	0.72	136|355|360|595|840|941|1112|1490|1500|2033|2048|2120|2152|2308|2530|2662|2950|3105|3215|3482|3579|3667|3992|4049|4051|4092|4233|4313|4773|4792|4839|4968|5319|5329|5728|6382|6657|6667|7422|8878|9377|9518|10611|10892|11197|23452|26959|64386|81037|94031|220064|406986|441925	ADORA2B|FAS|AQP3|CCND1|CASP7|CD80|FOXN3|CCN2|CTNND1|EP300|EPHB2|ETV6|F3|FOXO1|FUT8|GDF10|GSTP1|HLA-A|HOXB5|IGF2R|CXCR2|IRS1|FADS1|LTA|CYP4F3|SMAD7|MET|MMP2|NFATC2|NFKBIA|NOP2|OGG1|PLA2G1B|PLAUR|PTEN|SDC1|SOX2|SP1|VEGFA|SQSTM1|COX5A|GDF15|PDLIM5|MALT1|WIF1|ANGPTL2|HBP1|MMP25|CLPTM1L|HTRA3|LTO1|MIR203A|BECN2	-4.7	HF_d0
DisGeNET	35	C0521158	Recurrent tumor		-7.1	2.2	6.1	30182	735	985	53	5.4	0.72	354|358|595|597|604|1235|1280|1329|1969|2047|2100|2114|2180|2670|2950|3105|3146|3164|3178|3280|3482|3691|4084|4233|4313|4613|4953|4968|5156|5376|5653|5727|5728|5757|6401|6615|6657|7052|7422|8538|8878|9518|10331|10643|11197|23089|23523|55384|57167|80176|80790|113451|153090	KLK3|AQP1|CCND1|BCL2A1|BCL6|CCR6|COL2A1|COX5B|EPHA2|EPHB1|ESR2|ETS2|ACSL1|GFAP|GSTP1|HLA-A|HMGB1|NR4A1|HNRNPA1|HES1|IGF2R|ITGB4|MXD1|MET|MMP2|MYCN|ODC1|OGG1|PDGFRA|PMP22|KLK6|PTCH1|PTEN|PTMA|SELE|SNAI1|SOX2|TGM2|VEGFA|BARX2|SQSTM1|GDF15|B3GNT3|IGF2BP3|WIF1|PEG10|CABIN1|MEG3|SALL4|SPSB1|CMIP|AZIN2|DAB2IP	-4.7	HF_d0
DisGeNET	35	C0205642	Adenocarcinoma, Oxyphilic		-7.1	4.3	7.1	30182	135	985	19	1.9	0.44	242|595|1490|1592|1786|2100|2886|3312|3856|4233|4583|4968|5727|5728|5731|6091|7422|8991|9474	ALOX12B|CCND1|CCN2|CYP26A1|DNMT1|ESR2|GRB7|HSPA8|KRT8|MET|MUC2|OGG1|PTCH1|PTEN|PTGER1|ROBO1|VEGFA|SELENBP1|ATG5	-4.6	HF_d0
Cell Type Signatures	7	M41690	TRAVAGLINI LUNG BASOPHIL MAST 2 CELL		-7	2.5	6.2	30182	502	985	41	4.2	0.64	19|399|597|794|969|1848|1960|1997|2355|3164|3727|4291|4772|4792|5329|5376|5757|6428|6431|6432|7128|7422|7503|7846|8848|8878|9173|9411|9577|10611|22924|23446|26959|27040|55824|64109|79096|153020|197370|284119|641649	ABCA1|RHOH|BCL2A1|CALB2|CD69|DUSP6|EGR3|ELF1|FOSL2|NR4A1|JUND|MLF1|NFATC1|NFKBIA|PLAUR|PMP22|PTMA|SRSF3|SRSF6|SRSF7|TNFAIP3|VEGFA|XIST|TUBA1A|TSC22D1|SQSTM1|IL1RL1|ARHGAP29|BABAM2|PDLIM5|MAPRE3|SLC44A1|HBP1|LAT|PAG1|CRLF2|CSTPP1|RASGEF1B|NSMCE1|CAVIN1|TMEM91	-4.6	HF_d0
Cell Type Signatures	7	M41697	TRAVAGLINI LUNG EREG DENDRITIC CELL		-7	2.4	6.2	30182	579	985	45	4.6	0.67	19|409|571|597|861|920|972|1495|1848|2012|2114|2120|2180|2885|2907|3727|4084|5329|5339|5376|5937|6533|7128|7408|7422|7763|9023|9043|9672|10501|10625|10892|22856|22918|26037|54210|57222|57688|80727|84790|123920|124935|127544|128346|359948	ABCA1|ARRB2|BACH1|BCL2A1|RUNX1|CD4|CD74|CTNNA1|DUSP6|EMP1|ETS2|ETV6|ACSL1|GRB2|GRINA|JUND|MXD1|PLAUR|PLEC|PMP22|RBMS1|SLC6A6|TNFAIP3|VASP|VEGFA|ZFAND5|CH25H|SPAG9|SDC3|SEMA6B|IVNS1ABP|MALT1|CHSY1|CD93|SIPA1L1|TREM1|ERGIC1|ZSWIM6|TTYH3|TUBA1C|CMTM3|SLC43A2|RNF19B|C1orf162|IRF2BP2	-4.6	HF_d0
Transcription Factor Targets	16	M5067	E47 01		-7	3.2	6.6	30182	255	985	27	2.7	0.52	409|808|818|861|1072|1592|1969|2048|2322|2885|3175|5192|5339|5905|7422|9148|9463|9788|10174|23002|23199|25822|25956|26287|26523|50619|84445	ARRB2|CALM3|CAMK2G|RUNX1|CFL1|CYP26A1|EPHA2|EPHB2|FLT3|GRB2|ONECUT1|PEX10|PLEC|RANGAP1|VEGFA|NEURL1|PICK1|MTSS1|SORBS3|DAAM1|GSE1|DNAJB5|SEC31B|ANKRD2|AGO1|DEF6|LZTS2	-4.6	HF_d0
Cell Type Signatures	7	M39236	LAKE ADULT KIDNEY C17 COLLECTING SYSTEM PCS STRESSED DISSOC SUBSET		-7	3.3	6.6	30182	240	985	26	2.6	0.51	571|3164|3303|3488|4281|4291|4651|5101|5890|6310|7503|7763|8878|9043|9518|9722|10725|11030|23387|25841|51474|55534|57688|79875|80144|260425	BACH1|NR4A1|HSPA1A|IGFBP5|MID1|MLF1|MYO10|PCDH9|RAD51B|ATXN1|XIST|ZFAND5|SQSTM1|SPAG9|GDF15|NOS1AP|NFAT5|RBPMS|SIK3|ABTB2|LIMA1|MAML3|ZSWIM6|THSD4|FRAS1|MAGI3	-4.6	HF_d0
Transcription Factor Targets	16	M40729	CUX1 TARGET GENES		-7	2.3	6.1	30182	641	985	48	4.9	0.69	861|1452|1490|1848|3146|3856|5339|5792|5890|6235|6633|6635|6926|7322|8854|9043|10025|10038|10479|10554|23105|23523|51128|51474|54814|55374|55729|56132|57082|57171|57222|57597|64109|79777|79840|84159|84720|89766|119392|123920|126823|128218|144715|196527|388743|389170|389337|100129480	RUNX1|CSNK1A1|CCN2|DUSP6|HMGB1|KRT8|PLEC|PTPRF|RAD51B|RPS29|SNRPD2|SNRPE|TBX3|UBE2D2|ALDH1A2|SPAG9|MED16|PARP2|SLC9A6|AGPAT1|FSTL4|CABIN1|SAR1B|LIMA1|QPCTL|TMCO6|ATF7IP|PCDHB3|KNL1|DOLPP1|ERGIC1|BAHCC1|CRLF2|ACBD4|NHEJ1|ARID5B|PIGO|UMODL1|SFR1|CMTM3|KLHDC9|TMEM125|RAD9B|ANO6|CAPN8|LEKR1|ARHGEF37|MKRN2OS	-4.6	HF_d0
DisGeNET	35	C0007124	Noninfiltrating Intraductal Carcinoma		-7	2.5	6.2	30182	486	985	40	4.1	0.63	354|595|604|861|930|1848|2091|2100|2120|2260|2950|3069|3312|3578|3667|4233|4313|4583|5156|5727|5728|6382|6615|6657|6926|7128|7422|8644|9112|9148|9213|9368|9370|9377|9620|9846|10561|23089|55824|113451	KLK3|CCND1|BCL6|RUNX1|CD19|DUSP6|FBL|ESR2|ETV6|FGFR1|GSTP1|HDLBP|HSPA8|IL9|IRS1|MET|MMP2|MUC2|PDGFRA|PTCH1|PTEN|SDC1|SNAI1|SOX2|TBX3|TNFAIP3|VEGFA|AKR1C3|MTA1|NEURL1|XPR1|NHERF1|ADIPOQ|COX5A|CELSR1|GAB2|IFI44|PEG10|PAG1|AZIN2	-4.6	HF_d0
Transcription Factor Targets	16	M4998	MYOD Q6 01		-7	3.2	6.6	30182	257	985	27	2.7	0.52	323|752|861|1072|1592|1969|2885|2899|3164|3856|5339|5585|7855|9043|9148|10912|11155|11219|23446|25794|26287|26523|64121|64147|79696|127002|283987	APBB2|FMNL1|RUNX1|CFL1|CYP26A1|EPHA2|GRB2|GRIK3|NR4A1|KRT8|PLEC|PKN1|FZD5|SPAG9|NEURL1|GADD45G|LDB3|TREX2|SLC44A1|FSCN2|ANKRD2|AGO1|RRAGC|KIF9|ZC2HC1C|ATXN7L2|HID1	-4.6	HF_d0
Transcription Factor Targets	16	M18558	AP2 Q6		-6.9	3.2	6.5	30182	259	985	27	2.7	0.52	752|1267|2033|2047|3069|6299|6382|6461|6657|7855|9244|11248|22924|23199|23452|26009|26986|27133|51195|54971|55729|56301|64225|84858|127002|128853|283248	FMNL1|CNP|EP300|EPHB1|HDLBP|SALL1|SDC1|SHB|SOX2|FZD5|CRLF1|NXPH3|MAPRE3|GSE1|ANGPTL2|ZZZ3|PABPC1|KCNH5|RAPGEFL1|BANP|ATF7IP|SLC7A10|ATL2|ZNF503|ATXN7L2|DUSP15|RCOR2	-4.5	HF_d0
Transcription Factor Targets	16	M1460	TGGNNNNNNKCCAR UNKNOWN		-6.8	2.6	6.2	30182	436	985	37	3.8	0.61	120|360|473|1734|3069|3488|3995|4092|4281|4613|4772|4792|4826|5438|6252|6299|6382|7036|7422|8456|9110|9213|9679|9788|10160|10252|23788|25794|26959|51477|55824|55970|57167|64641|84733|153090|284119	ADD3|AQP3|RERE|DIO2|HDLBP|IGFBP5|FADS3|SMAD7|MID1|MYCN|NFATC1|NFKBIA|NNAT|POLR2I|RTN1|SALL1|SDC1|TFR2|VEGFA|FOXN1|MTMR4|XPR1|FAM53B|MTSS1|FARP1|SPRY1|MTCH2|FSCN2|HBP1|ISYNA1|PAG1|GNG12|SALL4|EBF2|CBX2|DAB2IP|CAVIN1	-4.5	HF_d0
DisGeNET	35	C0857490	Granulocyte count		-6.8	4.9	7.2	30182	100	985	16	1.6	0.4	1265|1441|1786|2322|3105|3579|3992|5329|5890|6310|7704|11030|22856|26191|56997|57787	CNN2|CSF3R|DNMT1|FLT3|HLA-A|CXCR2|FADS1|PLAUR|RAD51B|ATXN1|ZBTB16|RBPMS|CHSY1|PTPN22|COQ8A|MARK4	-4.5	HF_d0
DisGeNET	35	C3875321	Inflammatory dermatosis		-6.8	2.7	6.2	30182	382	985	34	3.5	0.58	930|939|958|972|1235|1500|1831|2100|2260|2322|2885|2908|3303|3578|3579|3660|3727|4092|4313|5319|5653|6382|7052|7128|8644|9370|9377|26018|26191|27040|55384|64109|79071|84639	CD19|CD27|CD40|CD74|CCR6|CTNND1|TSC22D3|ESR2|FGFR1|FLT3|GRB2|NR3C1|HSPA1A|IL9|CXCR2|IRF2|JUND|SMAD7|MMP2|PLA2G1B|KLK6|SDC1|TGM2|TNFAIP3|AKR1C3|ADIPOQ|COX5A|LRIG1|PTPN22|LAT|MEG3|CRLF2|ELOVL6|IL1F10	-4.5	HF_d0
Cell Type Signatures	7	M39121	AIZARANI LIVER C20 LSECS 3		-6.8	3	6.4	30182	295	985	29	2.9	0.54	1848|2012|2114|2260|2355|2887|3090|3727|4281|4651|4792|5329|5937|7052|9043|9173|9411|9507|10625|11140|22856|22918|23002|51232|51474|55384|57522|85461|284119	DUSP6|EMP1|ETS2|FGFR1|FOSL2|GRB10|HIC1|JUND|MID1|MYO10|NFKBIA|PLAUR|RBMS1|TGM2|SPAG9|IL1RL1|ARHGAP29|ADAMTS4|IVNS1ABP|CDC37|CHSY1|CD93|DAAM1|CRIM1|LIMA1|MEG3|SRGAP1|TANC1|CAVIN1	-4.4	HF_d0
Cell Type Signatures	7	M41711	FAN OVARY CL9 PUTATIVE APOPTOTIC ENDOTHELIAL CELL		-6.8	2.8	6.3	30182	365	985	33	3.4	0.57	358|972|1072|1452|1490|1495|1997|2012|2114|3105|3142|3303|3306|4792|5937|6401|6744|7763|8407|8775|8848|8878|9043|9411|10161|10203|10611|11140|51056|51232|55970|84790|388403	AQP1|CD74|CFL1|CSNK1A1|CCN2|CTNNA1|ELF1|EMP1|ETS2|HLA-A|HLX|HSPA1A|HSPA2|NFKBIA|RBMS1|SELE|ITPRID2|ZFAND5|TAGLN2|NAPA|TSC22D1|SQSTM1|SPAG9|ARHGAP29|LPAR6|CALCRL|PDLIM5|CDC37|LAP3|CRIM1|GNG12|TUBA1C|YPEL2	-4.4	HF_d0
Transcription Factor Targets	16	M19571	YRCCAKNNGNCGC UNKNOWN		-6.7	6	7.5	30182	66	985	13	1.3	0.36	1124|1831|2899|3280|5792|6431|7855|26523|27319|29997|55806|79777|84720	CHN2|TSC22D3|GRIK3|HES1|PTPRF|SRSF6|FZD5|AGO1|BHLHE22|NOP53|HR|ACBD4|PIGO	-4.4	HF_d0
Transcription Factor Targets	16	M946	GGATTA PITX2 Q2		-6.7	2.3	6	30182	594	985	45	4.6	0.67	120|631|1280|1848|1969|2355|3146|3727|4281|4915|6091|6310|6561|7287|7871|8322|9249|9507|9679|9788|10150|10643|11030|22925|23446|23452|26037|26298|27133|30062|51305|51474|53371|55534|55806|57082|79132|84445|84733|84858|93650|124222|151887|162605|167410	ADD3|BFSP1|COL2A1|DUSP6|EPHA2|FOSL2|HMGB1|JUND|MID1|NTRK2|ROBO1|ATXN1|SLC13A1|TULP1|SLMAP|FZD4|DHRS3|ADAMTS4|FAM53B|MTSS1|MBNL2|IGF2BP3|RBPMS|PLA2R1|SLC44A1|ANGPTL2|SIPA1L1|EHF|KCNH5|RAX|KCNK9|LIMA1|NUP54|MAML3|HR|KNL1|DHX58|LZTS2|CBX2|ZNF503|ACP4|PAQR4|CCDC80|KRT28|LIX1	-4.4	HF_d0
DisGeNET	35	C1292769	Precursor B-cell lymphoblastic leukemia		-6.7	2.5	6.1	30182	478	985	39	4	0.62	604|861|930|939|941|1043|1235|1490|2006|2033|2120|2260|2322|2908|3105|3146|3215|3219|4092|4613|5156|5452|5728|5896|7422|9370|9474|9518|9788|9894|10643|11040|23089|29128|57167|64109|84159|374569|406986	BCL6|RUNX1|CD19|CD27|CD80|CD52|CCR6|CCN2|ELN|EP300|ETV6|FGFR1|FLT3|NR3C1|HLA-A|HMGB1|HOXB5|HOXB9|SMAD7|MYCN|PDGFRA|POU2F2|PTEN|RAG1|VEGFA|ADIPOQ|ATG5|GDF15|MTSS1|TELO2|IGF2BP3|PIM2|PEG10|UHRF1|SALL4|CRLF2|ARID5B|ASPG|MIR203A	-4.4	HF_d0
DisGeNET	35	C0006413	Burkitt Lymphoma		-6.7	2.4	6	30182	556	985	43	4.4	0.65	355|399|473|597|604|678|861|930|958|969|1441|1652|1786|2006|2033|2048|2100|2120|2308|2322|2908|3105|4233|4613|4773|4792|5156|5336|5452|5728|5896|5905|6382|7422|9043|9382|9623|9891|10693|51564|54814|83439|374569	FAS|RHOH|RERE|BCL2A1|BCL6|ZFP36L2|RUNX1|CD19|CD40|CD69|CSF3R|DDT|DNMT1|ELN|EP300|EPHB2|ESR2|ETV6|FOXO1|FLT3|NR3C1|HLA-A|MET|MYCN|NFATC2|NFKBIA|PDGFRA|PLCG2|POU2F2|PTEN|RAG1|RANGAP1|SDC1|VEGFA|SPAG9|COG1|TCL1B|NUAK1|CCT6B|HDAC7|QPCTL|TCF7L1|ASPG	-4.4	HF_d0
Transcription Factor Targets	16	M30090	NKX2 3 TARGET GENES		-6.6	2.4	6	30182	539	985	42	4.3	0.64	41|203|908|1266|1329|2582|2670|2907|3856|5339|5792|5896|6667|6744|6861|6926|7571|8425|8714|8878|9110|9518|11030|11140|23386|26824|27436|28977|51027|51564|54970|55534|55662|55898|64147|64225|79414|80727|94103|196527|389170|643382	ASIC1|AK1|CCT6A|CNN3|COX5B|GALE|GFAP|GRINA|KRT8|PLEC|PTPRF|RAG1|SP1|ITPRID2|SYT5|TBX3|ZNF23|LTBP4|ABCC3|SQSTM1|MTMR4|GDF15|RBPMS|CDC37|NUDCD3|RNU11|EML4|MRPL42|BOLA1|HDAC7|TTC12|MAML3|HIF1AN|UNC45A|KIF9|ATL2|LRFN3|TTYH3|ORMDL3|ANO6|LEKR1|TMEM253	-4.3	HF_d0
Cell Type Signatures	7	M39291	DURANTE ADULT OLFACTORY NEUROEPITHELIUM MATURE NEURONS		-6.6	3.6	6.6	30182	187	985	22	2.2	0.47	794|808|1329|4291|5101|6252|6861|7846|9019|9672|10553|22902|54058|54332|54951|64147|64641|94103|128553|148014|348487|643037	CALB2|CALM3|COX5B|MLF1|PCDH9|RTN1|SYT5|TUBA1A|MPZL1|SDC3|HTATIP2|RUFY3|C21orf58|GDAP1|COMMD8|KIF9|EBF2|ORMDL3|TSHZ2|TTC9B|FAM131C|C11orf97	-4.3	HF_d0
DisGeNET	35	C0205644	Carcinoma, Granular Cell		-6.6	4.5	6.9	30182	116	985	17	1.7	0.41	242|595|1490|1592|1786|2100|2886|3312|3856|4233|4583|4968|5728|5731|6091|7422|8991	ALOX12B|CCND1|CCN2|CYP26A1|DNMT1|ESR2|GRB7|HSPA8|KRT8|MET|MUC2|OGG1|PTEN|PTGER1|ROBO1|VEGFA|SELENBP1	-4.3	HF_d0
Transcription Factor Targets	16	M14944	LEF1 Q6		-6.6	3.1	6.3	30182	267	985	27	2.7	0.52	1124|1657|2120|3226|3235|3727|4622|5795|5998|6382|7763|7846|9019|10162|10625|11040|26523|29128|51274|55504|55806|64641|90525|122786|127544|128553|220296	CHN2|DMXL1|ETV6|HOXC10|HOXD9|JUND|MYH4|PTPRJ|RGS3|SDC1|ZFAND5|TUBA1A|MPZL1|LPCAT3|IVNS1ABP|PIM2|AGO1|UHRF1|KLF3|TNFRSF19|HR|EBF2|SHF|FRMD6|RNF19B|TSHZ2|HEPACAM	-4.3	HF_d0
DisGeNET	35	C0025500	Mesothelioma		-6.6	2.4	5.9	30182	560	985	43	4.4	0.65	19|358|595|794|808|958|972|1490|1734|1969|2048|2100|2114|2152|2260|2308|2662|2729|2817|3146|3219|4233|4313|4359|4583|5154|5361|5585|5728|6382|6528|6575|6667|7052|7422|8644|8714|9437|11197|57167|84432|113451|394263	ABCA1|AQP1|CCND1|CALB2|CALM3|CD40|CD74|CCN2|DIO2|EPHA2|EPHB2|ESR2|ETS2|F3|FGFR1|FOXO1|GDF10|GCLC|GPC1|HMGB1|HOXB9|MET|MMP2|MPZ|MUC2|PDGFA|PLXNA1|PKN1|PTEN|SDC1|SLC5A5|SLC20A2|SP1|TGM2|VEGFA|AKR1C3|ABCC3|NCR1|WIF1|SALL4|PROK1|AZIN2|MUC21	-4.3	HF_d0
Cell Type Signatures	7	M41709	FAN OVARY CL7 ANGEIOGENIC ENDOTHELIAL CELL		-6.6	3.2	6.4	30182	251	985	26	2.6	0.51	358|678|972|1490|1831|1848|1997|2012|2114|3105|3146|3280|3306|6428|6432|7503|8407|8848|9411|10161|10203|10268|11140|51056|51474|284119	AQP1|ZFP36L2|CD74|CCN2|TSC22D3|DUSP6|ELF1|EMP1|ETS2|HLA-A|HMGB1|HES1|HSPA2|SRSF3|SRSF7|XIST|TAGLN2|TSC22D1|ARHGAP29|LPAR6|CALCRL|RAMP3|CDC37|LAP3|LIMA1|CAVIN1	-4.3	HF_d0
DisGeNET	35	C0220636	Malignant neoplasm of salivary gland		-6.6	5.1	7.1	30182	91	985	15	1.5	0.39	358|595|597|2011|2100|2120|2260|3691|4233|4313|7422|8848|9927|51477|51514	AQP1|CCND1|BCL2A1|MARK2|ESR2|ETV6|FGFR1|ITGB4|MET|MMP2|VEGFA|TSC22D1|MFN2|ISYNA1|DTL	-4.3	HF_d0
DisGeNET	35	C0205643	Carcinoma, Cribriform		-6.6	4.5	6.9	30182	117	985	17	1.7	0.41	242|595|1490|1592|1786|2100|2886|3312|3856|4233|4583|4968|5728|5731|6091|7422|8991	ALOX12B|CCND1|CCN2|CYP26A1|DNMT1|ESR2|GRB7|HSPA8|KRT8|MET|MUC2|OGG1|PTEN|PTGER1|ROBO1|VEGFA|SELENBP1	-4.3	HF_d0
DisGeNET	35	C0278883	Metastatic melanoma		-6.6	2.4	6	30182	504	985	40	4.1	0.63	355|358|808|958|972|1147|1490|2011|2048|2152|2530|3105|4233|4241|4313|4773|4803|5156|5585|5728|6196|6657|6667|7052|7204|7422|7704|8317|8560|8878|9289|9377|9437|9518|9891|11069|23089|55197|57167|406986	FAS|AQP1|CALM3|CD40|CD74|CHUK|CCN2|MARK2|EPHB2|F3|FUT8|HLA-A|MET|MELTF|MMP2|NFATC2|NGF|PDGFRA|PKN1|PTEN|RPS6KA2|SOX2|SP1|TGM2|TRIO|VEGFA|ZBTB16|CDC7|DEGS1|SQSTM1|ADGRG1|COX5A|NCR1|GDF15|NUAK1|RAPGEF4|PEG10|RPRD1A|SALL4|MIR203A	-4.3	HF_d0
DisGeNET	35	C1328504	Hormone refractory prostate cancer		-6.6	2.2	5.8	30182	683	985	49	5	0.69	354|595|632|1147|1786|2033|2048|2100|2114|2120|2260|2308|2530|2887|2908|2950|3105|3146|3178|3303|3312|3667|4233|4281|4613|4803|5728|5831|6196|6382|6657|6667|7422|8644|9071|9518|10038|26986|51341|55824|55870|84733|112399|153090|220296|352909|406968|406986|407011	KLK3|CCND1|BGLAP|CHUK|DNMT1|EP300|EPHB2|ESR2|ETS2|ETV6|FGFR1|FOXO1|FUT8|GRB10|NR3C1|GSTP1|HLA-A|HMGB1|HNRNPA1|HSPA1A|HSPA8|IRS1|MET|MID1|MYCN|NGF|PTEN|PYCR1|RPS6KA2|SDC1|SOX2|SP1|VEGFA|AKR1C3|CLDN10|GDF15|PARP2|PABPC1|ZBTB7A|PAG1|ASH1L|CBX2|EGLN3|DAB2IP|HEPACAM|DNAAF3|MIR193A|MIR203A|MIR23B	-4.3	HF_d0
Cell Type Signatures	7	M41700	TRAVAGLINI LUNG OLR1 CLASSICAL MONOCYTE CELL		-6.5	2.2	5.8	30182	726	985	51	5.2	0.71	19|409|571|597|861|1441|1452|1476|1495|1848|2012|2114|2120|2180|2355|2885|2907|4084|4792|5329|5339|5531|5937|6533|6615|7128|7408|7422|9043|9788|10501|10625|10725|10952|22918|23001|23446|26037|27436|51056|54210|56911|57169|57222|57688|64121|64859|124935|127544|255488|359948	ABCA1|ARRB2|BACH1|BCL2A1|RUNX1|CSF3R|CSNK1A1|CSTB|CTNNA1|DUSP6|EMP1|ETS2|ETV6|ACSL1|FOSL2|GRB2|GRINA|MXD1|NFKBIA|PLAUR|PLEC|PPP4C|RBMS1|SLC6A6|SNAI1|TNFAIP3|VASP|VEGFA|SPAG9|MTSS1|SEMA6B|IVNS1ABP|NFAT5|SEC61B|CD93|WDFY3|SLC44A1|SIPA1L1|EML4|LAP3|TREM1|MAP3K7CL|ZNFX1|ERGIC1|ZSWIM6|RRAGC|NABP1|SLC43A2|RNF19B|RNF144B|IRF2BP2	-4.2	HF_d0
DisGeNET	35	C2145472	Urothelial Carcinoma		-6.5	2.5	6	30182	449	985	37	3.8	0.61	360|595|958|972|1490|1786|1969|2048|2100|2260|2908|2950|3105|3146|3303|3306|3488|4233|4313|4772|4968|5493|5728|6382|6657|7422|8840|9518|22795|29978|51477|55272|55824|57332|153090|220296|406918	AQP3|CCND1|CD40|CD74|CCN2|DNMT1|EPHA2|EPHB2|ESR2|FGFR1|NR3C1|GSTP1|HLA-A|HMGB1|HSPA1A|HSPA2|IGFBP5|MET|MMP2|NFATC1|OGG1|PPL|PTEN|SDC1|SOX2|VEGFA|CCN4|GDF15|NID2|UBQLN2|ISYNA1|IMP3|PAG1|CBX8|DAB2IP|HEPACAM|MIR129-2	-4.2	HF_d0
Transcription Factor Targets	16	M16207	AP2 Q6 01		-6.5	3.1	6.2	30182	271	985	27	2.7	0.52	604|752|1267|1960|2047|2542|3069|3219|4092|5585|5757|6299|6657|7422|8189|10643|11248|23452|23677|23788|26986|27133|51195|51341|56301|80746|124222	BCL6|FMNL1|CNP|EGR3|EPHB1|SLC37A4|HDLBP|HOXB9|SMAD7|PKN1|PTMA|SALL1|SOX2|VEGFA|SYMPK|IGF2BP3|NXPH3|ANGPTL2|SH3BP4|MTCH2|PABPC1|KCNH5|RAPGEFL1|ZBTB7A|SLC7A10|TSEN2|PAQR4	-4.2	HF_d0
DisGeNET	35	C0740391	Middle Cerebral Artery Occlusion		-6.5	2.3	5.8	30182	626	985	46	4.7	0.67	19|217|354|358|409|473|595|597|958|1786|2048|2100|2260|2670|2907|2908|3146|3303|3578|3579|4313|4682|4803|4839|4953|5728|5757|6252|6523|6657|7422|7873|8878|9112|9370|9377|9474|9518|9927|10625|26191|27319|29881|64109|113451|197259	ABCA1|ALDH2|KLK3|AQP1|ARRB2|RERE|CCND1|BCL2A1|CD40|DNMT1|EPHB2|ESR2|FGFR1|GFAP|GRINA|NR3C1|HMGB1|HSPA1A|IL9|CXCR2|MMP2|NUBP1|NGF|NOP2|ODC1|PTEN|PTMA|RTN1|SLC5A1|SOX2|VEGFA|MANF|SQSTM1|MTA1|ADIPOQ|COX5A|ATG5|GDF15|MFN2|IVNS1ABP|PTPN22|BHLHE22|NPC1L1|CRLF2|AZIN2|MLKL	-4.2	HF_d0
DisGeNET	35	C0021053	Immune System Diseases		-6.5	2.5	5.9	30182	451	985	37	3.8	0.61	326|355|861|958|972|1235|2048|2100|2120|2908|3146|3164|3280|3303|3306|3312|3578|3727|4689|5336|5376|5728|6382|7128|8322|9370|9474|10559|22925|23308|26191|64109|65059|79258|94103|353144|406986	AIRE|FAS|RUNX1|CD40|CD74|CCR6|EPHB2|ESR2|ETV6|NR3C1|HMGB1|NR4A1|HES1|HSPA1A|HSPA2|HSPA8|IL9|JUND|NCF4|PLCG2|PMP22|PTEN|SDC1|TNFAIP3|FZD4|ADIPOQ|ATG5|SLC35A1|PLA2R1|ICOSLG|PTPN22|CRLF2|RAPH1|MMEL1|ORMDL3|LCE3C|MIR203A	-4.2	HF_d0
Transcription Factor Targets	16	M6052	YCATTAA UNKNOWN		-6.5	2.3	5.8	30182	567	985	43	4.4	0.65	354|861|1112|1373|1848|1969|2542|2637|2662|2899|3215|3234|5156|5727|5731|5937|6091|6252|6523|6873|8322|8854|9110|9886|10106|10150|10755|23143|23199|23348|23677|26298|26468|27319|30062|55003|57616|64430|64641|83439|84858|167410|388021	KLK3|RUNX1|FOXN3|CPS1|DUSP6|EPHA2|SLC37A4|GBX2|GDF10|GRIK3|HOXB5|HOXD8|PDGFRA|PTCH1|PTGER1|RBMS1|ROBO1|RTN1|SLC5A1|TAF2|FZD4|ALDH1A2|MTMR4|RHOBTB1|CTDSP2|MBNL2|GIPC1|LRCH1|GSE1|DOCK9|SH3BP4|EHF|LHX6|BHLHE22|RAX|PAK1IP1|TSHZ3|PCNX4|EBF2|TCF7L1|ZNF503|LIX1|TMEM179	-4.2	HF_d0
DisGeNET	35	C0205645	Adenocarcinoma, Tubular		-6.5	4.1	6.7	30182	133	985	18	1.8	0.43	242|595|1490|1592|1786|2100|2886|3312|3856|4233|4583|4968|5727|5728|5731|6091|7422|8991	ALOX12B|CCND1|CCN2|CYP26A1|DNMT1|ESR2|GRB7|HSPA8|KRT8|MET|MUC2|OGG1|PTCH1|PTEN|PTGER1|ROBO1|VEGFA|SELENBP1	-4.2	HF_d0
DisGeNET	35	C0038013	Ankylosing spondylitis		-6.4	2.2	5.7	30182	710	985	50	5.1	0.7	113|358|597|632|861|930|958|969|972|1592|1786|2033|2048|2308|2908|2950|3105|3112|3146|3303|3306|3578|3667|4041|4049|4313|4772|4792|4990|5069|5728|7128|7422|8878|9043|9370|9474|9518|10090|11140|26191|51564|54210|55384|81619|83999|84639|94103|196527|353500	ADCY7|AQP1|BCL2A1|BGLAP|RUNX1|CD19|CD40|CD69|CD74|CYP26A1|DNMT1|EP300|EPHB2|FOXO1|NR3C1|GSTP1|HLA-A|HLA-DOB|HMGB1|HSPA1A|HSPA2|IL9|IRS1|LRP5|LTA|MMP2|NFATC1|NFKBIA|SIX6|PAPPA|PTEN|TNFAIP3|VEGFA|SQSTM1|SPAG9|ADIPOQ|ATG5|GDF15|UST|CDC37|PTPN22|HDAC7|TREM1|MEG3|TSPAN14|KREMEN1|IL1F10|ORMDL3|ANO6|BMP8A	-4.2	HF_d0
DisGeNET	35	C0085207	Gestational Diabetes		-6.4	2.2	5.8	30182	649	985	47	4.8	0.68	19|136|338|632|2152|2260|2303|2308|2619|2670|2908|2950|3105|3146|3667|3992|3995|4233|4968|5069|5236|5727|5728|6401|6657|7166|7422|8840|9370|9507|9518|9644|9927|10203|10268|10605|10725|55328|55384|56606|57222|57818|60676|84432|84639|162515|252995	ABCA1|ADORA2B|APOB|BGLAP|F3|FGFR1|FOXC2|FOXO1|GAS1|GFAP|NR3C1|GSTP1|HLA-A|HMGB1|IRS1|FADS1|FADS3|MET|OGG1|PAPPA|PGM1|PTCH1|PTEN|SELE|SOX2|TPH1|VEGFA|CCN4|ADIPOQ|ADAMTS4|GDF15|SH3PXD2A|MFN2|CALCRL|RAMP3|PAIP1|NFAT5|RNLS|MEG3|SLC2A9|ERGIC1|G6PC2|PAPPA2|PROK1|IL1F10|SLC16A11|FNDC5	-4.2	HF_d0
DisGeNET	35	C0010606	Adenoid Cystic Carcinoma		-6.4	2.8	6.1	30182	325	985	30	3	0.55	41|358|360|595|597|808|1786|1969|2011|2033|3280|3578|3691|4313|4613|4803|5727|5728|6382|6449|6615|6657|7422|9474|9927|29128|51477|51514|55534|84159	ASIC1|AQP1|AQP3|CCND1|BCL2A1|CALM3|DNMT1|EPHA2|MARK2|EP300|HES1|IL9|ITGB4|MMP2|MYCN|NGF|PTCH1|PTEN|SDC1|SGTA|SNAI1|SOX2|VEGFA|ATG5|MFN2|UHRF1|ISYNA1|DTL|MAML3|ARID5B	-4.2	HF_d0
DisGeNET	35	C0334583	Pilocytic Astrocytoma		-6.4	3.8	6.5	30182	163	985	20	2	0.45	358|1280|2048|2100|2260|2670|2729|2950|3280|4233|4915|5376|5728|6657|7422|8714|10268|10643|55272|113451	AQP1|COL2A1|EPHB2|ESR2|FGFR1|GFAP|GCLC|GSTP1|HES1|MET|NTRK2|PMP22|PTEN|SOX2|VEGFA|ABCC3|RAMP3|IGF2BP3|IMP3|AZIN2	-4.2	HF_d0
DisGeNET	35	C0023487	Acute Promyelocytic Leukemia		-6.4	2.2	5.7	30182	651	985	47	4.8	0.68	113|326|355|364|473|604|638|861|930|1043|1592|1786|2033|2048|2120|2152|2260|2308|2322|2950|3090|3280|4291|4953|5728|6310|6461|7052|7349|7422|7704|8878|9213|9368|9474|10919|11040|11197|23001|23089|23552|23677|26100|27436|64859|359948|374569	ADCY7|AIRE|FAS|AQP7|RERE|BCL6|BIK|RUNX1|CD19|CD52|CYP26A1|DNMT1|EP300|EPHB2|ETV6|F3|FGFR1|FOXO1|FLT3|GSTP1|HIC1|HES1|MLF1|ODC1|PTEN|ATXN1|SHB|TGM2|UCN|VEGFA|ZBTB16|SQSTM1|XPR1|NHERF1|ATG5|EHMT2|PIM2|WIF1|WDFY3|PEG10|CDK20|SH3BP4|WIPI2|EML4|NABP1|IRF2BP2|ASPG	-4.2	HF_d0
Cell Type Signatures	7	M39200	HAY BONE MARROW IMMATURE NEUTROPHIL		-6.4	3.5	6.4	30182	194	985	22	2.2	0.47	19|571|597|920|1848|2033|2885|2907|3988|4792|6016|6252|6533|7422|9792|9846|23308|50862|56905|124935|127544|359948	ABCA1|BACH1|BCL2A1|CD4|DUSP6|EP300|GRB2|GRINA|LIPA|NFKBIA|RIT1|RTN1|SLC6A6|VEGFA|SERTAD2|GAB2|ICOSLG|RNF141|C15orf39|SLC43A2|RNF19B|IRF2BP2	-4.1	HF_d0
DisGeNET	35	C0153381	Malignant neoplasm of mouth		-6.4	2.1	5.7	30182	756	985	52	5.3	0.71	136|217|355|360|595|840|941|958|1112|1490|2033|2048|2120|2152|2308|2530|2662|2950|3215|3312|3482|3579|3727|3992|4049|4051|4092|4233|4313|4773|4792|4968|5319|5329|5728|6382|6657|6667|7422|8878|9377|9518|10611|11197|23452|26959|64386|81037|94031|220064|406986|441925	ADORA2B|ALDH2|FAS|AQP3|CCND1|CASP7|CD80|CD40|FOXN3|CCN2|EP300|EPHB2|ETV6|F3|FOXO1|FUT8|GDF10|GSTP1|HOXB5|HSPA8|IGF2R|CXCR2|JUND|FADS1|LTA|CYP4F3|SMAD7|MET|MMP2|NFATC2|NFKBIA|OGG1|PLA2G1B|PLAUR|PTEN|SDC1|SOX2|SP1|VEGFA|SQSTM1|COX5A|GDF15|PDLIM5|WIF1|ANGPTL2|HBP1|MMP25|CLPTM1L|HTRA3|LTO1|MIR203A|BECN2	-4.1	HF_d0
Transcription Factor Targets	16	M10411	MYOGENIN Q6		-6.3	3.1	6.2	30182	259	985	26	2.6	0.51	752|1267|1280|1592|1969|2048|2542|2899|4041|5585|5795|6272|7704|8854|9478|11155|23002|23348|25794|26287|26523|51760|64121|127544|128218|283987	FMNL1|CNP|COL2A1|CYP26A1|EPHA2|EPHB2|SLC37A4|GRIK3|LRP5|PKN1|PTPRJ|SORT1|ZBTB16|ALDH1A2|CABP1|LDB3|DAAM1|DOCK9|FSCN2|ANKRD2|AGO1|SYT17|RRAGC|RNF19B|TMEM125|HID1	-4.1	HF_d0
DisGeNET	35	C0339143	Thyroid associated opthalmopathies		-6.3	3.3	6.3	30182	211	985	23	2.3	0.48	217|326|930|941|958|1147|1235|1490|1500|1734|2260|2908|2950|3105|3303|3488|4049|4313|6401|6489|6752|9370|26191	ALDH2|AIRE|CD19|CD80|CD40|CHUK|CCR6|CCN2|CTNND1|DIO2|FGFR1|NR3C1|GSTP1|HLA-A|HSPA1A|IGFBP5|LTA|MMP2|SELE|ST8SIA1|SSTR2|ADIPOQ|PTPN22	-4.1	HF_d0
DisGeNET	35	C4086152	Childhood Astrocytoma		-6.3	2.2	5.7	30182	615	985	45	4.6	0.67	355|358|595|958|1441|2048|2152|2260|2670|2950|3280|3579|3727|4051|4084|4233|4313|4613|4673|4803|4915|5319|5339|5653|5728|5998|6657|6667|6915|7036|7422|8644|8714|9043|9141|9289|9437|9474|10625|11069|11197|25804|29128|112399|113451	FAS|AQP1|CCND1|CD40|CSF3R|EPHB2|F3|FGFR1|GFAP|GSTP1|HES1|CXCR2|JUND|CYP4F3|MXD1|MET|MMP2|MYCN|NAP1L1|NGF|NTRK2|PLA2G1B|PLEC|KLK6|PTEN|RGS3|SOX2|SP1|TBXA2R|TFR2|VEGFA|AKR1C3|ABCC3|SPAG9|PDCD5|ADGRG1|NCR1|ATG5|IVNS1ABP|RAPGEF4|WIF1|LSM4|UHRF1|EGLN3|AZIN2	-4.1	HF_d0
Transcription Factor Targets	16	M9264	LMO2COM 02		-6.3	3.1	6.2	30182	244	985	25	2.5	0.5	604|861|1734|1997|2355|2908|3164|3488|4622|5101|5319|5365|5585|6299|6561|7036|8322|10912|11030|23199|23788|26468|51477|55534|64420	BCL6|RUNX1|DIO2|ELF1|FOSL2|NR3C1|NR4A1|IGFBP5|MYH4|PCDH9|PLA2G1B|PLXNB3|PKN1|SALL1|SLC13A1|TFR2|FZD4|GADD45G|RBPMS|GSE1|MTCH2|LHX6|ISYNA1|MAML3|SUSD1	-4.1	HF_d0
DisGeNET	35	C0948089	Acute Coronary Syndrome		-6.3	2.5	5.8	30182	440	985	36	3.7	0.6	217|338|355|941|958|1557|2152|2908|2950|3105|3146|3303|3312|3578|3667|3992|4051|4261|4313|5069|5319|6401|7052|7408|7422|8322|8858|8991|9370|9507|9518|9962|23452|26191|84790|92689	ALDH2|APOB|FAS|CD80|CD40|CYP2C19|F3|NR3C1|GSTP1|HLA-A|HMGB1|HSPA1A|HSPA8|IL9|IRS1|FADS1|CYP4F3|CIITA|MMP2|PAPPA|PLA2G1B|SELE|TGM2|VASP|VEGFA|FZD4|PROZ|SELENBP1|ADIPOQ|ADAMTS4|GDF15|SLC23A2|ANGPTL2|PTPN22|TUBA1C|FAM114A1	-4.1	HF_d0
DisGeNET	35	C0220611	Childhood Rhabdomyosarcoma		-6.3	2.4	5.8	30182	517	985	40	4.1	0.63	595|2048|2100|2152|2260|2308|3105|3146|3164|3280|3579|3667|4233|4261|4313|4613|4803|4953|5156|5585|5727|5728|6196|6615|6657|6667|6926|7422|7704|8714|10252|10611|26191|27436|55384|85461|252995|284119|340719|406986	CCND1|EPHB2|ESR2|F3|FGFR1|FOXO1|HLA-A|HMGB1|NR4A1|HES1|CXCR2|IRS1|MET|CIITA|MMP2|MYCN|NGF|ODC1|PDGFRA|PKN1|PTCH1|PTEN|RPS6KA2|SNAI1|SOX2|SP1|TBX3|VEGFA|ZBTB16|ABCC3|SPRY1|PDLIM5|PTPN22|EML4|MEG3|TANC1|FNDC5|CAVIN1|NANOS1|MIR203A	-4.1	HF_d0
DisGeNET	35	C0205641	Adenocarcinoma, Basal Cell		-6.3	4.2	6.6	30182	123	985	17	1.7	0.41	242|595|1490|1592|1786|2100|2886|3312|3856|4233|4583|4968|5728|5731|6091|7422|8991	ALOX12B|CCND1|CCN2|CYP26A1|DNMT1|ESR2|GRB7|HSPA8|KRT8|MET|MUC2|OGG1|PTEN|PTGER1|ROBO1|VEGFA|SELENBP1	-4.1	HF_d0
Cell Type Signatures	7	M41675	TRAVAGLINI LUNG ADVENTITIAL FIBROBLAST CELL		-6.3	2.9	6	30182	296	985	28	2.8	0.53	120|678|972|2012|2152|2260|2619|3164|3727|4313|5156|5157|5329|5802|7422|7869|8425|8644|9019|9249|10457|51474|55384|57863|80176|94031|128553|151887	ADD3|ZFP36L2|CD74|EMP1|F3|FGFR1|GAS1|NR4A1|JUND|MMP2|PDGFRA|PDGFRL|PLAUR|PTPRS|VEGFA|SEMA3B|LTBP4|AKR1C3|MPZL1|DHRS3|GPNMB|LIMA1|MEG3|CADM3|SPSB1|HTRA3|TSHZ2|CCDC80	-4.1	HF_d0
DisGeNET	35	C0238198	Gastrointestinal Stromal Tumors		-6.3	2.3	5.7	30182	538	985	41	4.2	0.64	595|604|808|930|958|1495|1969|2047|2048|2120|2260|2308|2322|3146|3280|3488|3549|4233|4313|4613|5156|5727|5728|6252|6615|6652|6752|7422|8445|9112|9141|9370|10611|11140|23002|27077|51339|57167|81037|84662|113451	CCND1|BCL6|CALM3|CD19|CD40|CTNNA1|EPHA2|EPHB1|EPHB2|ETV6|FGFR1|FOXO1|FLT3|HMGB1|HES1|IGFBP5|IHH|MET|MMP2|MYCN|PDGFRA|PTCH1|PTEN|RTN1|SNAI1|SORD|SSTR2|VEGFA|DYRK2|MTA1|PDCD5|ADIPOQ|PDLIM5|CDC37|DAAM1|B9D1|DACT1|SALL4|CLPTM1L|GLIS2|AZIN2	-4.1	HF_d0
DisGeNET	35	C0002793	Anaplasia		-6.3	2.3	5.7	30182	538	985	41	4.2	0.64	354|595|1312|1490|2048|2100|2260|2303|2308|2931|3146|3175|3280|3667|3856|4092|4313|4613|4773|4803|5069|5156|5727|5728|5795|6272|6382|6528|6615|6657|7052|7422|8189|8840|9507|29128|55164|85366|124935|389692|406968	KLK3|CCND1|COMT|CCN2|EPHB2|ESR2|FGFR1|FOXC2|FOXO1|GSK3A|HMGB1|ONECUT1|HES1|IRS1|KRT8|SMAD7|MMP2|MYCN|NFATC2|NGF|PAPPA|PDGFRA|PTCH1|PTEN|PTPRJ|SORT1|SDC1|SLC5A5|SNAI1|SOX2|TGM2|VEGFA|SYMPK|CCN4|ADAMTS4|UHRF1|SHQ1|MYLK2|SLC43A2|MAFA|MIR193A	-4.1	HF_d0
DisGeNET	35	C0024115	Lung diseases		-6.2	2.1	5.6	30182	700	985	49	5	0.69	19|136|217|354|794|861|1490|2006|2011|2047|2355|2729|2908|2950|3146|3164|3482|3488|3578|3579|3727|4049|4092|4281|4313|4792|5154|5156|5319|5728|5896|6290|6338|6615|6657|7422|7869|8425|8840|9173|9368|9370|10161|10912|11240|26298|51477|115004|653509	ABCA1|ADORA2B|ALDH2|KLK3|CALB2|RUNX1|CCN2|ELN|MARK2|EPHB1|FOSL2|GCLC|NR3C1|GSTP1|HMGB1|NR4A1|IGF2R|IGFBP5|IL9|CXCR2|JUND|LTA|SMAD7|MID1|MMP2|NFKBIA|PDGFA|PDGFRA|PLA2G1B|PTEN|RAG1|SAA3P|SCNN1B|SNAI1|SOX2|VEGFA|SEMA3B|LTBP4|CCN4|IL1RL1|NHERF1|ADIPOQ|LPAR6|GADD45G|PADI2|EHF|ISYNA1|CGAS|SFTPA1	-4.1	HF_d0
Transcription Factor Targets	16	M30192	TAZ TARGET GENES		-6.2	2.4	5.8	30182	480	985	38	3.9	0.61	217|1266|2542|2729|2950|3164|3856|4241|5339|5365|6627|7036|7422|8189|9620|9704|9792|9880|10457|11128|11248|23187|23523|23677|25794|64225|64793|84445|84733|90019|122786|123920|124222|203286|317762|339366|352909|643866	ALDH2|CNN3|SLC37A4|GCLC|GSTP1|NR4A1|KRT8|MELTF|PLEC|PLXNB3|SNRPA1|TFR2|VEGFA|SYMPK|CELSR1|DHX34|SERTAD2|ZBTB39|GPNMB|POLR3A|NXPH3|PHLDB1|CABIN1|SH3BP4|FSCN2|ATL2|CEP85|LZTS2|CBX2|SYT8|FRMD6|CMTM3|PAQR4|ANKS6|CCDC85C|ADAMTSL5|DNAAF3|CBLN3	-4.1	HF_d0
DisGeNET	35	C4277682	Chemical and Drug Induced Liver Injury		-6.2	2.5	5.8	30182	461	985	37	3.8	0.61	217|355|1312|1373|1557|1824|2152|2180|2729|2950|3105|3146|3312|3727|3856|3992|4313|5236|5428|5890|6091|6652|6915|7422|7846|8407|8991|9370|9474|9478|10611|51056|151887|406968|407011|494335|693177	ALDH2|FAS|COMT|CPS1|CYP2C19|DSC2|F3|ACSL1|GCLC|GSTP1|HLA-A|HMGB1|HSPA8|JUND|KRT8|FADS1|MMP2|PGM1|POLG|RAD51B|ROBO1|SORD|TBXA2R|VEGFA|TUBA1A|TAGLN2|SELENBP1|ADIPOQ|ATG5|CABP1|PDLIM5|LAP3|CCDC80|MIR193A|MIR23B|MIR423|MIR592	-4.1	HF_d0
DisGeNET	35	C0279525	Childhood Lymphoblastic Lymphoma		-6.2	5	6.9	30182	85	985	14	1.4	0.38	355|595|604|861|930|2260|4773|5156|5728|5896|9623|55384|81620|374569	FAS|CCND1|BCL6|RUNX1|CD19|FGFR1|NFATC2|PDGFRA|PTEN|RAG1|TCL1B|MEG3|CDT1|ASPG	-4.1	HF_d0
DisGeNET	35	C0278721	Adult Lymphoblastic Lymphoma		-6.2	5	6.9	30182	85	985	14	1.4	0.38	355|595|604|861|930|2260|4773|5156|5728|5896|9623|55384|81620|374569	FAS|CCND1|BCL6|RUNX1|CD19|FGFR1|NFATC2|PDGFRA|PTEN|RAG1|TCL1B|MEG3|CDT1|ASPG	-4.1	HF_d0
Transcription Factor Targets	16	M399	SMTTTTGT UNKNOWN		-6.2	2.6	5.8	30182	407	985	34	3.5	0.58	604|818|920|1112|1266|1452|1848|2114|2647|3146|3175|3178|3215|3235|3691|4281|4651|4915|6428|7855|9249|9788|10368|10912|23002|23199|25906|26298|26468|26993|51199|57522|80144|84858	BCL6|CAMK2G|CD4|FOXN3|CNN3|CSNK1A1|DUSP6|ETS2|BLOC1S1|HMGB1|ONECUT1|HNRNPA1|HOXB5|HOXD9|ITGB4|MID1|MYO10|NTRK2|SRSF3|FZD5|DHRS3|MTSS1|CACNG3|GADD45G|DAAM1|GSE1|ANAPC15|EHF|LHX6|AKAP8L|NIN|SRGAP1|FRAS1|ZNF503	-4	HF_d0
DisGeNET	35	C0206663	Neuroectodermal Tumor, Primitive		-6.2	3.5	6.2	30182	184	985	21	2.1	0.46	595|2047|2152|2308|2322|2670|2729|3060|3280|4241|4613|4803|5156|5727|5728|6752|7422|7704|8714|9071|27319	CCND1|EPHB1|F3|FOXO1|FLT3|GFAP|GCLC|HCRT|HES1|MELTF|MYCN|NGF|PDGFRA|PTCH1|PTEN|SSTR2|VEGFA|ZBTB16|ABCC3|CLDN10|BHLHE22	-4	HF_d0
DisGeNET	35	C0011884	Diabetic Retinopathy		-6.1	2.2	5.6	30182	644	985	46	4.7	0.67	217|338|958|972|1124|1490|1557|2033|2047|2048|2308|2670|2729|2885|2908|2950|3105|3146|3667|3727|4049|4313|4792|4803|4968|5728|6382|6401|6652|6667|7422|7871|8848|8991|9213|9370|9927|10725|11030|26986|51477|55384|113451|389170|406986|407011	ALDH2|APOB|CD40|CD74|CHN2|CCN2|CYP2C19|EP300|EPHB1|EPHB2|FOXO1|GFAP|GCLC|GRB2|NR3C1|GSTP1|HLA-A|HMGB1|IRS1|JUND|LTA|MMP2|NFKBIA|NGF|OGG1|PTEN|SDC1|SELE|SORD|SP1|VEGFA|SLMAP|TSC22D1|SELENBP1|XPR1|ADIPOQ|MFN2|NFAT5|RBPMS|PABPC1|ISYNA1|MEG3|AZIN2|LEKR1|MIR203A|MIR23B	-4	HF_d0
DisGeNET	35	C1168330	Non-ischemic dilated cardiomyopathy		-6.1	22	10	30182	7	985	5	0.51	0.23	5350|6382|7422|9370|9518	PLN|SDC1|VEGFA|ADIPOQ|GDF15	-4	HF_d0
DisGeNET	35	C1704272	Benign Prostatic Hyperplasia		-6.1	2.1	5.5	30182	770	985	52	5.3	0.71	19|338|354|473|595|1036|1312|1384|1786|2006|2011|2048|2100|2260|2729|2817|2950|3090|3105|3280|3303|3488|4233|4313|4803|4953|5361|5728|5831|6041|6615|6657|6752|6926|7422|8878|9370|9377|9518|9927|10561|11040|11140|23452|51341|51477|55272|55554|56606|79071|81037|113451	ABCA1|APOB|KLK3|RERE|CCND1|CDO1|COMT|CRAT|DNMT1|ELN|MARK2|EPHB2|ESR2|FGFR1|GCLC|GPC1|GSTP1|HIC1|HLA-A|HES1|HSPA1A|IGFBP5|MET|MMP2|NGF|ODC1|PLXNA1|PTEN|PYCR1|RNASEL|SNAI1|SOX2|SSTR2|TBX3|VEGFA|SQSTM1|ADIPOQ|COX5A|GDF15|MFN2|IFI44|PIM2|CDC37|ANGPTL2|ZBTB7A|ISYNA1|IMP3|KLK15|SLC2A9|ELOVL6|CLPTM1L|AZIN2	-4	HF_d0
DisGeNET	35	C0220650	Metastatic malignant neoplasm to brain		-6.1	2.6	5.8	30182	392	985	33	3.4	0.57	358|604|972|1786|1824|1848|1903|1969|2048|2260|2308|2670|4233|4241|4313|5728|6091|6382|6401|6528|6615|7422|7503|8407|9148|9788|10161|23677|26191|27436|55272|113451|494335	AQP1|BCL6|CD74|DNMT1|DSC2|DUSP6|S1PR3|EPHA2|EPHB2|FGFR1|FOXO1|GFAP|MET|MELTF|MMP2|PTEN|ROBO1|SDC1|SELE|SLC5A5|SNAI1|VEGFA|XIST|TAGLN2|NEURL1|MTSS1|LPAR6|SH3BP4|PTPN22|EML4|IMP3|AZIN2|MIR423	-4	HF_d0
DisGeNET	35	C0027708	Nephroblastoma		-6.1	2.2	5.6	30182	586	985	43	4.4	0.65	354|595|597|794|861|941|1147|1441|1490|1495|1960|1969|2048|2132|2322|3105|3303|3482|4233|4359|4613|4676|4803|4826|4968|5154|5336|5361|5727|5728|6299|6528|6915|7422|7704|7855|8644|10252|55384|57167|80790|406968|406986	KLK3|CCND1|BCL2A1|CALB2|RUNX1|CD80|CHUK|CSF3R|CCN2|CTNNA1|EGR3|EPHA2|EPHB2|EXT2|FLT3|HLA-A|HSPA1A|IGF2R|MET|MPZ|MYCN|NAP1L4|NGF|NNAT|OGG1|PDGFA|PLCG2|PLXNA1|PTCH1|PTEN|SALL1|SLC5A5|TBXA2R|VEGFA|ZBTB16|FZD5|AKR1C3|SPRY1|MEG3|SALL4|CMIP|MIR193A|MIR203A	-4	HF_d0
DisGeNET	35	C4521042	Complete Trisomy 21 Syndrome		-6.1	2.2	5.5	30182	668	985	47	4.8	0.68	48|326|571|595|604|755|794|861|930|1312|1373|1476|1500|1786|1960|2100|2114|2120|2322|2670|3105|3146|3753|4772|4773|4803|5069|5143|5727|5792|6431|7052|7422|7503|8878|8888|9370|9377|9518|9805|10479|23308|23452|29997|64109|84662|220296	ACO1|AIRE|BACH1|CCND1|BCL6|CFAP410|CALB2|RUNX1|CD19|COMT|CPS1|CSTB|CTNND1|DNMT1|EGR3|ESR2|ETS2|ETV6|FLT3|GFAP|HLA-A|HMGB1|KCNE1|NFATC1|NFATC2|NGF|PAPPA|PDE4C|PTCH1|PTPRF|SRSF6|TGM2|VEGFA|XIST|SQSTM1|MCM3AP|ADIPOQ|COX5A|GDF15|SCRN1|SLC9A6|ICOSLG|ANGPTL2|NOP53|CRLF2|GLIS2|HEPACAM	-4	HF_d0
DisGeNET	35	C0008497	Choriocarcinoma		-6.1	2.5	5.7	30182	431	985	35	3.6	0.59	326|678|1734|1786|2048|2086|2114|2260|2303|3090|3105|3856|4051|4233|4261|4313|5154|5728|6382|6528|6657|7408|7422|8644|8878|9474|9962|10203|11040|29997|51341|55384|55662|57167|84432	AIRE|ZFP36L2|DIO2|DNMT1|EPHB2|ERV3-1|ETS2|FGFR1|FOXC2|HIC1|HLA-A|KRT8|CYP4F3|MET|CIITA|MMP2|PDGFA|PTEN|SDC1|SLC5A5|SOX2|VASP|VEGFA|AKR1C3|SQSTM1|ATG5|SLC23A2|CALCRL|PIM2|NOP53|ZBTB7A|MEG3|HIF1AN|SALL4|PROK1	-4	HF_d0
Cell Type Signatures	7	M39040	FAN EMBRYONIC CTX BRAIN ENDOTHELIAL 2		-6.1	2.8	5.9	30182	303	985	28	2.8	0.53	136|203|1266|1903|2687|3280|5151|5376|5728|6575|6915|8407|9368|9411|10160|10252|11069|22795|23554|51186|51474|51477|55970|79647|94031|122786|151887|283417	ADORA2B|AK1|CNN3|S1PR3|GGT5|HES1|PDE8A|PMP22|PTEN|SLC20A2|TBXA2R|TAGLN2|NHERF1|ARHGAP29|FARP1|SPRY1|RAPGEF4|NID2|TSPAN12|TCEAL9|LIMA1|ISYNA1|GNG12|AKIRIN1|HTRA3|FRMD6|CCDC80|DPY19L2	-4	HF_d0
DisGeNET	35	C0024305	Lymphoma, Non-Hodgkin		-6	2.1	5.5	30182	733	985	50	5.1	0.7	354|355|399|595|604|752|808|930|958|1043|1072|1312|1441|1652|1786|2048|2260|2308|2322|2950|3090|3105|3146|3578|4049|4313|4613|4689|4803|4968|5156|5728|5795|6016|6401|7128|7422|7704|8445|8644|9370|9623|9788|9962|23013|51279|65059|347734|374569|406986	KLK3|FAS|RHOH|CCND1|BCL6|FMNL1|CALM3|CD19|CD40|CD52|CFL1|COMT|CSF3R|DDT|DNMT1|EPHB2|FGFR1|FOXO1|FLT3|GSTP1|HIC1|HLA-A|HMGB1|IL9|LTA|MMP2|MYCN|NCF4|NGF|OGG1|PDGFRA|PTEN|PTPRJ|RIT1|SELE|TNFAIP3|VEGFA|ZBTB16|DYRK2|AKR1C3|ADIPOQ|TCL1B|MTSS1|SLC23A2|SPEN|C1RL|RAPH1|SLC35B2|ASPG|MIR203A	-3.9	HF_d0
DisGeNET	35	C0079748	Precursor cell lymphoblastic lymphoma		-6	4.9	6.7	30182	88	985	14	1.4	0.38	355|595|604|861|930|2260|4773|5156|5728|5896|9623|55384|81620|374569	FAS|CCND1|BCL6|RUNX1|CD19|FGFR1|NFATC2|PDGFRA|PTEN|RAG1|TCL1B|MEG3|CDT1|ASPG	-3.9	HF_d0
DisGeNET	35	C0002893	Refractory anemias		-6	2.7	5.8	30182	340	985	30	3	0.55	354|355|595|861|1235|1592|1786|2048|2322|3235|3303|3488|3578|3727|4049|4613|5585|5728|6528|7052|7422|7704|8854|9213|9370|9518|25907|26191|54210|94033	KLK3|FAS|CCND1|RUNX1|CCR6|CYP26A1|DNMT1|EPHB2|FLT3|HOXD9|HSPA1A|IGFBP5|IL9|JUND|LTA|MYCN|PKN1|PTEN|SLC5A5|TGM2|VEGFA|ZBTB16|ALDH1A2|XPR1|ADIPOQ|GDF15|TMEM158|PTPN22|TREM1|FTMT	-3.9	HF_d0
Transcription Factor Targets	16	M560	CP2 02		-6	3	5.9	30182	253	985	25	2.5	0.5	571|818|1500|1824|1831|1848|2886|3303|4826|4953|5069|5527|5585|6252|6461|8445|8848|22924|50619|56606|84445|127002|128553|283248|343035	BACH1|CAMK2G|CTNND1|DSC2|TSC22D3|DUSP6|GRB7|HSPA1A|NNAT|ODC1|PAPPA|PPP2R5C|PKN1|RTN1|SHB|DYRK2|TSC22D1|MAPRE3|DEF6|SLC2A9|LZTS2|ATXN7L2|TSHZ2|RCOR2|RD3	-3.9	HF_d0
Transcription Factor Targets	16	M13967	ATF3 Q6		-6	3	5.9	30182	253	985	25	2.5	0.5	595|604|1266|1969|3226|3727|4084|4772|6235|6272|7349|7763|8840|9474|9577|10150|23002|23199|25822|55197|55504|57332|79647|135886|283987	CCND1|BCL6|CNN3|EPHA2|HOXC10|JUND|MXD1|NFATC1|RPS29|SORT1|UCN|ZFAND5|CCN4|ATG5|BABAM2|MBNL2|DAAM1|GSE1|DNAJB5|RPRD1A|TNFRSF19|CBX8|AKIRIN1|TMEM270|HID1	-3.9	HF_d0
DisGeNET	35	C0524909	Hepatitis B, Chronic		-6	2.5	5.7	30182	415	985	34	3.5	0.58	217|941|958|969|1036|1490|1557|1786|2091|2885|2908|2950|3105|3146|3578|3579|3856|3988|4049|4261|4313|4613|4792|6401|7422|9370|9474|10919|23237|23452|26191|26523|51477|55384	ALDH2|CD80|CD40|CD69|CDO1|CCN2|CYP2C19|DNMT1|FBL|GRB2|NR3C1|GSTP1|HLA-A|HMGB1|IL9|CXCR2|KRT8|LIPA|LTA|CIITA|MMP2|MYCN|NFKBIA|SELE|VEGFA|ADIPOQ|ATG5|EHMT2|ARC|ANGPTL2|PTPN22|AGO1|ISYNA1|MEG3	-3.9	HF_d0
DisGeNET	35	C4048329	Immunosuppression		-6	2.2	5.5	30182	632	985	45	4.6	0.67	19|338|355|409|595|604|920|930|941|958|969|1043|1831|1969|2012|2047|2100|2322|2908|3146|3164|3226|3303|3578|3579|4359|4953|5156|5376|5728|6449|7422|9474|10479|11040|22925|23523|23552|26191|30001|54210|55729|65059|113451|407011	ABCA1|APOB|FAS|ARRB2|CCND1|BCL6|CD4|CD19|CD80|CD40|CD69|CD52|TSC22D3|EPHA2|EMP1|EPHB1|ESR2|FLT3|NR3C1|HMGB1|NR4A1|HOXC10|HSPA1A|IL9|CXCR2|MPZ|ODC1|PDGFRA|PMP22|PTEN|SGTA|VEGFA|ATG5|SLC9A6|PIM2|PLA2R1|CABIN1|CDK20|PTPN22|ERO1A|TREM1|ATF7IP|RAPH1|AZIN2|MIR23B	-3.9	HF_d0
Transcription Factor Targets	16	M822	YTATTTTNR MEF2 02		-6	2.1	5.5	30182	715	985	49	5	0.69	364|595|604|1490|1495|1500|2637|3142|3164|3215|3280|3765|4041|4291|4990|5101|5154|5156|6310|6657|7579|7763|7871|8538|8848|10150|10611|10725|23387|25950|26037|26191|26959|27436|51186|51274|51339|54629|54971|55534|55604|57169|84445|117584|167410|220202|246329|389337|389692	AQP7|CCND1|BCL6|CCN2|CTNNA1|CTNND1|GBX2|HLX|NR4A1|HOXB5|HES1|KCNJ9|LRP5|MLF1|SIX6|PCDH9|PDGFA|PDGFRA|ATXN1|SOX2|ZSCAN20|ZFAND5|SLMAP|BARX2|TSC22D1|MBNL2|PDLIM5|NFAT5|SIK3|RWDD3|SIPA1L1|PTPN22|HBP1|EML4|TCEAL9|KLF3|DACT1|MINDY2|BANP|MAML3|CARMIL1|ZNFX1|LZTS2|RFFL|LIX1|ATOH7|STAC3|ARHGEF37|MAFA	-3.9	HF_d0
DisGeNET	35	C3714636	Pneumonitis		-5.9	2.1	5.5	30182	696	985	48	4.9	0.69	19|136|355|358|604|861|958|972|1147|1235|1490|1969|2006|2011|2100|2114|2152|2729|2908|2950|3146|3303|3482|3578|3579|3691|3727|4313|4689|4773|5319|6290|6382|6523|7128|7422|8456|8560|9213|9370|9518|23308|51477|54210|57406|64109|197259|653509	ABCA1|ADORA2B|FAS|AQP1|BCL6|RUNX1|CD40|CD74|CHUK|CCR6|CCN2|EPHA2|ELN|MARK2|ESR2|ETS2|F3|GCLC|NR3C1|GSTP1|HMGB1|HSPA1A|IGF2R|IL9|CXCR2|ITGB4|JUND|MMP2|NCF4|NFATC2|PLA2G1B|SAA3P|SDC1|SLC5A1|TNFAIP3|VEGFA|FOXN1|DEGS1|XPR1|ADIPOQ|GDF15|ICOSLG|ISYNA1|TREM1|ABHD6|CRLF2|MLKL|SFTPA1	-3.9	HF_d0
Transcription Factor Targets	16	M11469	AP2 Q3		-5.9	3	5.9	30182	255	985	25	2.5	0.5	1124|1267|2047|2308|2355|2899|2908|3069|3090|3226|3667|4613|5412|6299|6657|6926|9568|10725|22856|26468|26986|51341|56301|58190|84720	CHN2|CNP|EPHB1|FOXO1|FOSL2|GRIK3|NR3C1|HDLBP|HIC1|HOXC10|IRS1|MYCN|UBL3|SALL1|SOX2|TBX3|GABBR2|NFAT5|CHSY1|LHX6|PABPC1|ZBTB7A|SLC7A10|CTDSP1|PIGO	-3.9	HF_d0
Cell Type Signatures	7	M39056	MANNO MIDBRAIN NEUROTYPES HRGL3		-5.9	2.2	5.5	30182	574	985	42	4.3	0.64	678|753|930|1036|1490|1824|2908|3280|3488|3667|3988|4291|4915|5376|5412|6299|6310|6657|6744|7813|8407|9249|9620|10611|10699|23446|24147|25950|26018|51232|54769|55970|57863|64147|79875|84168|112399|128553|167410|220296|221981|352909	ZFP36L2|LDLRAD4|CD19|CDO1|CCN2|DSC2|NR3C1|HES1|IGFBP5|IRS1|LIPA|MLF1|NTRK2|PMP22|UBL3|SALL1|ATXN1|SOX2|ITPRID2|EVI5|TAGLN2|DHRS3|CELSR1|PDLIM5|CORIN|SLC44A1|FJX1|RWDD3|LRIG1|CRIM1|DIRAS2|GNG12|CADM3|KIF9|THSD4|ANTXR1|EGLN3|TSHZ2|LIX1|HEPACAM|THSD7A|DNAAF3	-3.9	HF_d0
Transcription Factor Targets	16	M2998	LBP1 Q6		-5.9	3.2	6	30182	222	985	23	2.3	0.48	818|2048|2899|5101|6926|7704|7846|8538|9148|9213|9478|9846|10150|11155|23002|23187|23348|51339|55729|84445|84858|127544|252995	CAMK2G|EPHB2|GRIK3|PCDH9|TBX3|ZBTB16|TUBA1A|BARX2|NEURL1|XPR1|CABP1|GAB2|MBNL2|LDB3|DAAM1|PHLDB1|DOCK9|DACT1|ATF7IP|LZTS2|ZNF503|RNF19B|FNDC5	-3.9	HF_d0
Transcription Factor Targets	16	M17712	WGTTNNNNNAAA UNKNOWN		-5.9	2.3	5.5	30182	554	985	41	4.2	0.64	604|969|1112|1124|1452|1592|1657|1848|2011|2047|2114|2260|2637|3142|4313|4801|5101|5527|5792|5998|6016|6431|6432|7422|7873|9249|23199|23554|26298|51195|51274|51279|55003|55504|55534|58190|64641|89845|127002|257106|375748	BCL6|CD69|FOXN3|CHN2|CSNK1A1|CYP26A1|DMXL1|DUSP6|MARK2|EPHB1|ETS2|FGFR1|GBX2|HLX|MMP2|NFYB|PCDH9|PPP2R5C|PTPRF|RGS3|RIT1|SRSF6|SRSF7|VEGFA|MANF|DHRS3|GSE1|TSPAN12|EHF|RAPGEFL1|KLF3|C1RL|PAK1IP1|TNFRSF19|MAML3|CTDSP1|EBF2|ABCC10|ATXN7L2|ARHGAP30|ERCC6L2	-3.9	HF_d0
Transcription Factor Targets	16	M2463	MTF1 Q4		-5.9	3	5.9	30182	256	985	25	2.5	0.5	752|1500|1592|2033|4826|5339|6299|7422|9110|9788|9891|10725|11248|22859|25841|25900|26468|51195|51341|51564|55806|124222|127544|153090|284119	FMNL1|CTNND1|CYP26A1|EP300|NNAT|PLEC|SALL1|VEGFA|MTMR4|MTSS1|NUAK1|NFAT5|NXPH3|ADGRL1|ABTB2|IFFO1|LHX6|RAPGEFL1|ZBTB7A|HDAC7|HR|PAQR4|RNF19B|DAB2IP|CAVIN1	-3.8	HF_d0
DisGeNET	35	C0011603	Dermatitis		-5.9	2.3	5.6	30182	496	985	38	3.9	0.61	19|930|939|972|1235|1490|1500|1831|2100|2322|2885|2908|3303|3578|3579|3660|3727|4049|4092|4313|5069|5319|5329|5653|6382|7052|7128|8644|9370|9377|10892|10912|26191|27040|55384|64109|79071|84639	ABCA1|CD19|CD27|CD74|CCR6|CCN2|CTNND1|TSC22D3|ESR2|FLT3|GRB2|NR3C1|HSPA1A|IL9|CXCR2|IRF2|JUND|LTA|SMAD7|MMP2|PAPPA|PLA2G1B|PLAUR|KLK6|SDC1|TGM2|TNFAIP3|AKR1C3|ADIPOQ|COX5A|MALT1|GADD45G|PTPN22|LAT|MEG3|CRLF2|ELOVL6|IL1F10	-3.8	HF_d0
DisGeNET	35	C0023485	Precursor B-Cell Lymphoblastic Leukemia-Lymphoma		-5.9	3.8	6.2	30182	145	985	18	1.8	0.43	861|930|1490|2120|2322|2908|3215|3219|5452|5728|6401|10611|29128|55729|57167|64109|84159|406986	RUNX1|CD19|CCN2|ETV6|FLT3|NR3C1|HOXB5|HOXB9|POU2F2|PTEN|SELE|PDLIM5|UHRF1|ATF7IP|SALL4|CRLF2|ARID5B|MIR203A	-3.8	HF_d0
DisGeNET	35	C0345967	Malignant mesothelioma		-5.9	2.5	5.6	30182	420	985	34	3.5	0.58	358|595|794|1235|1490|1969|2047|2048|2100|2152|2308|2950|3146|4049|4233|4313|4803|5154|5727|5728|5792|6382|7052|7422|7869|9110|9370|9437|9474|10643|11197|26298|26523|340719	AQP1|CCND1|CALB2|CCR6|CCN2|EPHA2|EPHB1|EPHB2|ESR2|F3|FOXO1|GSTP1|HMGB1|LTA|MET|MMP2|NGF|PDGFA|PTCH1|PTEN|PTPRF|SDC1|TGM2|VEGFA|SEMA3B|MTMR4|ADIPOQ|NCR1|ATG5|IGF2BP3|WIF1|EHF|AGO1|NANOS1	-3.8	HF_d0
DisGeNET	35	C0860207	Drug-Induced Liver Disease		-5.9	2.3	5.5	30182	537	985	40	4.1	0.63	571|1373|1557|1824|2152|2180|2729|2908|2950|3105|3146|3727|3856|3992|4313|5236|5428|6652|6915|7422|7846|8407|8714|8991|9213|9370|9377|9474|10611|11128|23316|26191|51056|151887|197259|374569|406968|407011|494335|693177	BACH1|CPS1|CYP2C19|DSC2|F3|ACSL1|GCLC|NR3C1|GSTP1|HLA-A|HMGB1|JUND|KRT8|FADS1|MMP2|PGM1|POLG|SORD|TBXA2R|VEGFA|TUBA1A|TAGLN2|ABCC3|SELENBP1|XPR1|ADIPOQ|COX5A|ATG5|PDLIM5|POLR3A|CUX2|PTPN22|LAP3|CCDC80|MLKL|ASPG|MIR193A|MIR23B|MIR423|MIR592	-3.8	HF_d0
DisGeNET	35	C0263505	Alopecia universalis		-5.9	11	8.2	30182	19	985	7	0.71	0.27	326|3105|3146|7503|8456|26191|55806	AIRE|HLA-A|HMGB1|XIST|FOXN1|PTPN22|HR	-3.8	HF_d0
Cell Type Signatures	7	M39302	CUI DEVELOPING HEART C5 VALVAR CELL		-5.8	3.2	6	30182	208	985	22	2.2	0.47	1036|1960|2006|3164|3280|3303|3306|3488|4772|4915|5998|6091|6432|6615|7846|8425|8848|51474|55504|84417|92689|151887	CDO1|EGR3|ELN|NR4A1|HES1|HSPA1A|HSPA2|IGFBP5|NFATC1|NTRK2|RGS3|ROBO1|SRSF7|SNAI1|TUBA1A|LTBP4|TSC22D1|LIMA1|TNFRSF19|ECRG4|FAM114A1|CCDC80	-3.8	HF_d0
Transcription Factor Targets	16	M15719	YYCATTCAWW UNKNOWN		-5.8	3.4	6	30182	192	985	21	2.1	0.46	595|861|1373|1734|2033|2048|2114|2582|2729|5069|5998|7846|8193|8317|10643|23002|25822|55729|65059|79071|121268	CCND1|RUNX1|CPS1|DIO2|EP300|EPHB2|ETS2|GALE|GCLC|PAPPA|RGS3|TUBA1A|DPF1|CDC7|IGF2BP3|DAAM1|DNAJB5|ATF7IP|RAPH1|ELOVL6|RHEBL1	-3.8	HF_d0
DisGeNET	35	C0020459	Hyperinsulinism		-5.8	2.2	5.4	30182	620	985	44	4.5	0.66	19|217|338|358|360|364|595|632|958|1734|1831|2152|2308|2729|2887|2908|3146|3280|3667|4041|4049|4241|4792|5728|5896|6667|7287|7422|8644|9370|9463|9962|10725|23677|23788|25794|26191|57818|79058|79071|84432|94033|284119|653509	ABCA1|ALDH2|APOB|AQP1|AQP3|AQP7|CCND1|BGLAP|CD40|DIO2|TSC22D3|F3|FOXO1|GCLC|GRB10|NR3C1|HMGB1|HES1|IRS1|LRP5|LTA|MELTF|NFKBIA|PTEN|RAG1|SP1|TULP1|VEGFA|AKR1C3|ADIPOQ|PICK1|SLC23A2|NFAT5|SH3BP4|MTCH2|FSCN2|PTPN22|G6PC2|ASPSCR1|ELOVL6|PROK1|FTMT|CAVIN1|SFTPA1	-3.8	HF_d0
DisGeNET	35	C0494463	Alzheimer Disease, Late Onset		-5.8	2.5	5.6	30182	385	985	32	3.2	0.56	19|217|323|355|409|808|840|1312|1476|1786|2670|2885|2950|3105|3303|3362|3482|4803|5336|5728|6310|7422|8711|9023|9213|9370|9644|9846|9927|23237|57787|64072	ABCA1|ALDH2|APBB2|FAS|ARRB2|CALM3|CASP7|COMT|CSTB|DNMT1|GFAP|GRB2|GSTP1|HLA-A|HSPA1A|HTR6|IGF2R|NGF|PLCG2|PTEN|ATXN1|VEGFA|TNK1|CH25H|XPR1|ADIPOQ|SH3PXD2A|GAB2|MFN2|ARC|MARK4|CDH23	-3.8	HF_d0
Cell Type Signatures	7	M39063	MANNO MIDBRAIN NEUROTYPES HNBM		-5.8	2.8	5.7	30182	295	985	27	2.7	0.52	478|794|1124|4826|5069|5452|6091|6752|7503|7846|9289|9659|22902|23114|23199|25822|25956|27319|55534|64641|83723|90525|221981|252995|255043|283248|284161	ATP1A3|CALB2|CHN2|NNAT|PAPPA|POU2F2|ROBO1|SSTR2|XIST|TUBA1A|ADGRG1|PDE4DIP|RUFY3|NFASC|GSE1|DNAJB5|SEC31B|BHLHE22|MAML3|EBF2|TLCD3B|SHF|THSD7A|FNDC5|TMEM86B|RCOR2|GDPD1	-3.8	HF_d0
DisGeNET	35	C1961099	Precursor T-Cell Lymphoblastic Leukemia-Lymphoma		-5.8	2.1	5.4	30182	644	985	45	4.6	0.67	120|355|595|604|678|808|861|930|1235|1786|2048|2114|2120|2260|2322|2908|3280|3727|4313|4613|4673|4990|5156|5728|7052|7349|7704|8456|8644|8854|9071|9377|9474|9518|9623|10611|10892|11197|25901|55164|55729|64109|84159|84662|374569	ADD3|FAS|CCND1|BCL6|ZFP36L2|CALM3|RUNX1|CD19|CCR6|DNMT1|EPHB2|ETS2|ETV6|FGFR1|FLT3|NR3C1|HES1|JUND|MMP2|MYCN|NAP1L1|SIX6|PDGFRA|PTEN|TGM2|UCN|ZBTB16|FOXN1|AKR1C3|ALDH1A2|CLDN10|COX5A|ATG5|GDF15|TCL1B|PDLIM5|MALT1|WIF1|CCDC28A|SHQ1|ATF7IP|CRLF2|ARID5B|GLIS2|ASPG	-3.8	HF_d0
DisGeNET	35	C0037284	Skin lesion		-5.7	2.2	5.4	30182	563	985	41	4.2	0.64	355|595|604|939|958|969|972|1043|1235|1490|1500|2006|2048|2322|2950|3105|3146|3667|4233|4803|4968|5156|5319|5428|5728|6382|6615|7052|7422|8644|9173|9518|10479|11240|11322|55384|84639|84662|127534|221981|284131	FAS|CCND1|BCL6|CD27|CD40|CD69|CD74|CD52|CCR6|CCN2|CTNND1|ELN|EPHB2|FLT3|GSTP1|HLA-A|HMGB1|IRS1|MET|NGF|OGG1|PDGFRA|PLA2G1B|POLG|PTEN|SDC1|SNAI1|TGM2|VEGFA|AKR1C3|IL1RL1|GDF15|SLC9A6|PADI2|TMC6|MEG3|IL1F10|GLIS2|GJB4|THSD7A|ENDOV	-3.7	HF_d0
DisGeNET	35	C0600033	Acquired Kyphoscoliosis		-5.7	3.7	6.1	30182	149	985	18	1.8	0.43	1280|2006|2530|3226|4041|4313|4359|5376|5727|9244|9382|9894|10585|11128|54332|84896|145873|246329	COL2A1|ELN|FUT8|HOXC10|LRP5|MMP2|MPZ|PMP22|PTCH1|CRLF1|COG1|TELO2|POMT1|POLR3A|GDAP1|ATAD1|MESP2|STAC3	-3.7	HF_d0
DisGeNET	35	C0035412	Rhabdomyosarcoma		-5.7	2.2	5.4	30182	565	985	41	4.2	0.64	595|2048|2100|2152|2260|2308|3090|3105|3146|3164|3280|3579|3667|4233|4261|4313|4613|4803|4953|5156|5585|5727|5728|5757|6196|6615|6657|6667|6926|7422|7704|10252|10611|26191|26287|27436|55384|85461|252995|284119|406986	CCND1|EPHB2|ESR2|F3|FGFR1|FOXO1|HIC1|HLA-A|HMGB1|NR4A1|HES1|CXCR2|IRS1|MET|CIITA|MMP2|MYCN|NGF|ODC1|PDGFRA|PKN1|PTCH1|PTEN|PTMA|RPS6KA2|SNAI1|SOX2|SP1|TBX3|VEGFA|ZBTB16|SPRY1|PDLIM5|PTPN22|ANKRD2|EML4|MEG3|TANC1|FNDC5|CAVIN1|MIR203A	-3.7	HF_d0
Transcription Factor Targets	16	M30042	KMT2D TARGET GENES		-5.7	2	5.3	30182	795	985	52	5.3	0.71	120|1312|1848|2817|3856|4092|4792|5101|5339|5653|5757|5792|6235|6428|7128|8714|8878|9249|9518|10252|10643|23002|23187|23199|23446|25814|26037|26287|26298|26824|26959|51195|51279|51474|55197|55806|57082|57407|57549|64072|64859|79647|84073|84445|84629|90019|117584|317762|377677|388743|406986|643382	ADD3|COMT|DUSP6|GPC1|KRT8|SMAD7|NFKBIA|PCDH9|PLEC|KLK6|PTMA|PTPRF|RPS29|SRSF3|TNFAIP3|ABCC3|SQSTM1|DHRS3|GDF15|SPRY1|IGF2BP3|DAAM1|PHLDB1|GSE1|SLC44A1|ATXN10|SIPA1L1|ANKRD2|EHF|RNU11|HBP1|RAPGEFL1|C1RL|LIMA1|RPRD1A|HR|KNL1|NMRAL1|IGSF9|CDH23|NABP1|AKIRIN1|MYCBPAP|LZTS2|TNRC18|SYT8|RFFL|CCDC85C|CA13|CAPN8|MIR203A|TMEM253	-3.7	HF_d0
Cell Type Signatures	7	M39221	LAKE ADULT KIDNEY C2 PODOCYTES		-5.7	3.2	5.8	30182	212	985	22	2.2	0.47	120|323|571|1490|5937|7422|7503|9788|10611|11228|22925|23114|23387|27436|51232|55534|57522|57688|64430|85461|221981|375248	ADD3|APBB2|BACH1|CCN2|RBMS1|VEGFA|XIST|MTSS1|PDLIM5|RASSF8|PLA2R1|NFASC|SIK3|EML4|CRIM1|MAML3|SRGAP1|ZSWIM6|PCNX4|TANC1|THSD7A|ANKRD36	-3.7	HF_d0
Transcription Factor Targets	16	M40770	ATXN7L3 TARGET GENES		-5.7	2.8	5.7	30182	281	985	26	2.6	0.51	323|808|861|1072|1495|2011|2908|3280|3312|3667|4233|5339|5757|5831|6744|7422|7763|10174|26037|29956|51027|55534|57787|119392|124222|197322	APBB2|CALM3|RUNX1|CFL1|CTNNA1|MARK2|NR3C1|HES1|HSPA8|IRS1|MET|PLEC|PTMA|PYCR1|ITPRID2|VEGFA|ZFAND5|SORBS3|SIPA1L1|CERS2|BOLA1|MAML3|MARK4|SFR1|PAQR4|ACSF3	-3.7	HF_d0
DisGeNET	35	C3203102	Idiopathic pulmonary arterial hypertension		-5.7	2	5.3	30182	776	985	51	5.2	0.71	19|41|217|355|358|595|604|632|861|1058|1235|1490|1786|2006|2048|2260|2308|2355|2542|2931|3146|3164|3856|3988|4313|4773|5154|5156|5350|5728|6945|7052|7166|7422|8322|9370|9377|9382|9437|9474|9518|9645|9927|23384|51305|55384|55824|57521|284119|406968|100126348	ABCA1|ASIC1|ALDH2|FAS|AQP1|CCND1|BCL6|BGLAP|RUNX1|CENPA|CCR6|CCN2|DNMT1|ELN|EPHB2|FGFR1|FOXO1|FOSL2|SLC37A4|GSK3A|HMGB1|NR4A1|KRT8|LIPA|MMP2|NFATC2|PDGFA|PDGFRA|PLN|PTEN|MLX|TGM2|TPH1|VEGFA|FZD4|ADIPOQ|COX5A|COG1|NCR1|ATG5|GDF15|MICAL2|MFN2|SPECC1L|KCNK9|MEG3|PAG1|RPTOR|CAVIN1|MIR193A|MIR760	-3.7	HF_d0
DisGeNET	35	C1275122	Familial multiple trichoepitheliomata		-5.7	2.7	5.6	30182	317	985	28	2.8	0.53	338|595|818|840|861|941|1848|2048|2100|2172|2950|4049|4233|5728|6657|7422|8854|9370|9377|9846|11197|26122|29128|50862|79574|406986|407011|646486	APOB|CCND1|CAMK2G|CASP7|RUNX1|CD80|DUSP6|EPHB2|ESR2|FABP6|GSTP1|LTA|MET|PTEN|SOX2|VEGFA|ALDH1A2|ADIPOQ|COX5A|GAB2|WIF1|EPC2|UHRF1|RNF141|EPS8L3|MIR203A|MIR23B|FABP12	-3.7	HF_d0
COVID	200	COVID005	RNA_Appelberg_Huh-7_72h_Down		-5.6	2.8	5.6	30182	300	985	27	2.7	0.52	1903|2950|3303|3549|3856|4953|5339|5493|5905|6449|9473|9645|9672|9679|9894|11322|23187|25841|27245|29128|51564|56905|57647|113452|124222|124935|284119	S1PR3|GSTP1|HSPA1A|IHH|KRT8|ODC1|PLEC|PPL|RANGAP1|SGTA|THEMIS2|MICAL2|SDC3|FAM53B|TELO2|TMC6|PHLDB1|ABTB2|AHDC1|UHRF1|HDAC7|C15orf39|DHX37|TMEM54|PAQR4|SLC43A2|CAVIN1	-3.7	HF_d0
COVID	200	COVID124	Interactome_Stukalov_A549_72h_ORF3		-5.6	2.8	5.6	30182	300	985	27	2.7	0.52	48|1652|1969|2048|2260|2729|2931|3105|3482|4233|5101|5236|5361|5412|5792|5795|5802|6533|8775|9019|9043|9962|10768|51232|57622|80790|196527	ACO1|DDT|EPHA2|EPHB2|FGFR1|GCLC|GSK3A|HLA-A|IGF2R|MET|PCDH9|PGM1|PLXNA1|UBL3|PTPRF|PTPRJ|PTPRS|SLC6A6|NAPA|MPZL1|SPAG9|SLC23A2|AHCYL1|CRIM1|LRFN1|CMIP|ANO6	-3.7	HF_d0
COVID	200	COVID234	Phosphoproteome_Klann_Caco-2_24h_Down		-5.6	2.8	5.6	30182	300	985	27	2.7	0.52	323|473|1072|1500|1969|3105|4281|4773|6461|6744|8189|8711|8878|9110|10160|10643|23199|26145|27436|51514|55729|55898|57522|81620|84629|124245|221937	APBB2|RERE|CFL1|CTNND1|EPHA2|HLA-A|MID1|NFATC2|SHB|ITPRID2|SYMPK|TNK1|SQSTM1|MTMR4|FARP1|IGF2BP3|GSE1|IRF2BP1|EML4|DTL|ATF7IP|UNC45A|SRGAP1|CDT1|TNRC18|ZC3H18|FOXK1	-3.7	HF_d0
DisGeNET	35	C0345392	Congenital kyphoscoliosis		-5.6	3.7	6	30182	151	985	18	1.8	0.43	1280|2006|2530|3226|4041|4313|4359|5376|5727|9244|9382|9894|10585|11128|54332|84896|145873|246329	COL2A1|ELN|FUT8|HOXC10|LRP5|MMP2|MPZ|PMP22|PTCH1|CRLF1|COG1|TELO2|POMT1|POLR3A|GDAP1|ATAD1|MESP2|STAC3	-3.7	HF_d0
Transcription Factor Targets	16	M17779	PAX2 02		-5.6	2.9	5.7	30182	265	985	25	2.5	0.5	595|604|958|1500|2047|2899|3215|3226|4792|4915|5339|5376|5527|5727|6252|6382|7704|9249|51305|53371|55341|55534|55729|83541|90459	CCND1|BCL6|CD40|CTNND1|EPHB1|GRIK3|HOXB5|HOXC10|NFKBIA|NTRK2|PLEC|PMP22|PPP2R5C|PTCH1|RTN1|SDC1|ZBTB16|DHRS3|KCNK9|NUP54|LSG1|MAML3|ATF7IP|FAM110A|ERI1	-3.7	HF_d0
Transcription Factor Targets	16	M3489	AMEF2 Q6		-5.6	2.9	5.7	30182	265	985	25	2.5	0.5	3142|3164|3215|3727|4281|5998|6252|6299|6382|6657|8445|9886|10150|10368|10725|11197|23446|27319|51305|64225|81619|89792|125113|389337|401036	HLX|NR4A1|HOXB5|JUND|MID1|RGS3|RTN1|SALL1|SDC1|SOX2|DYRK2|RHOBTB1|MBNL2|CACNG3|NFAT5|WIF1|SLC44A1|BHLHE22|KCNK9|ATL2|TSPAN14|GAL3ST3|KRT222|ARHGEF37|ASB18	-3.7	HF_d0
Transcription Factor Targets	16	M9955	TGAYRTCA ATF3 Q6		-5.6	2.2	5.4	30182	549	985	40	4.1	0.63	861|972|1266|1500|1734|1969|3482|3578|3727|4084|4281|4772|5154|5350|5527|5709|6235|6401|7349|8840|8848|9023|9043|9474|9577|9788|9846|10150|10252|23002|23452|55197|55504|55534|57332|64225|79647|122258|257106|375748	RUNX1|CD74|CNN3|CTNND1|DIO2|EPHA2|IGF2R|IL9|JUND|MXD1|MID1|NFATC1|PDGFA|PLN|PPP2R5C|PSMD3|RPS29|SELE|UCN|CCN4|TSC22D1|CH25H|SPAG9|ATG5|BABAM2|MTSS1|GAB2|MBNL2|SPRY1|DAAM1|ANGPTL2|RPRD1A|TNFRSF19|MAML3|CBX8|ATL2|AKIRIN1|SPACA7|ARHGAP30|ERCC6L2	-3.7	HF_d0
DisGeNET	35	C0279550	Adult Rhabdomyosarcoma		-5.6	2.3	5.4	30182	509	985	38	3.9	0.61	595|2048|2100|2152|2260|2308|3105|3146|3164|3280|3579|3667|4233|4261|4313|4613|4803|4953|5156|5585|5727|5728|6196|6615|6657|6667|6926|7422|7704|10252|10611|26191|27436|55384|85461|252995|284119|406986	CCND1|EPHB2|ESR2|F3|FGFR1|FOXO1|HLA-A|HMGB1|NR4A1|HES1|CXCR2|IRS1|MET|CIITA|MMP2|MYCN|NGF|ODC1|PDGFRA|PKN1|PTCH1|PTEN|RPS6KA2|SNAI1|SOX2|SP1|TBX3|VEGFA|ZBTB16|SPRY1|PDLIM5|PTPN22|EML4|MEG3|TANC1|FNDC5|CAVIN1|MIR203A	-3.7	HF_d0
Transcription Factor Targets	16	M4468	FOXM1 01		-5.6	3	5.7	30182	248	985	24	2.4	0.49	41|604|1124|1734|2931|3660|4041|4261|4968|5101|6667|8189|8854|9788|9846|10489|25841|26986|51232|63874|64641|127544|202915|220202	ASIC1|BCL6|CHN2|DIO2|GSK3A|IRF2|LRP5|CIITA|OGG1|PCDH9|SP1|SYMPK|ALDH1A2|MTSS1|GAB2|LRRC41|ABTB2|PABPC1|CRIM1|ABHD4|EBF2|RNF19B|TMEM184A|ATOH7	-3.7	HF_d0
COVID	200	COVID247	RNA_Wilk_CD14+Monocytes_patient-C1B-severe_Down		-5.6	5.8	6.7	30182	58	985	11	1.1	0.33	678|920|972|1043|1831|2950|3312|4673|4792|5757|26986	ZFP36L2|CD4|CD74|CD52|TSC22D3|GSTP1|HSPA8|NAP1L1|NFKBIA|PTMA|PABPC1	-3.7	HF_d0
COVID	200	COVID372	Interactome_Laurent_HEK293_24h_NSP16		-5.6	2.8	5.6	30182	283	985	26	2.6	0.51	217|6299|6744|9411|9692|11140|11228|23143|23384|23386|29998|51056|51692|54438|54970|55089|57082|57171|57616|64599|64793|84445|84902|196527|199990|221937	ALDH2|SALL1|ITPRID2|ARHGAP29|PRORP|CDC37|RASSF8|LRCH1|SPECC1L|NUDCD3|BICRA|LAP3|CPSF3|GFOD1|TTC12|SLC38A4|KNL1|DOLPP1|TSHZ3|GIGYF1|CEP85|LZTS2|CEP89|ANO6|FAAP20|FOXK1	-3.7	HF_d0
Cell Type Signatures	7	M40158	DESCARTES FETAL CEREBELLUM VASCULAR ENDOTHELIAL CELLS		-5.6	2.1	5.3	30182	632	985	44	4.5	0.66	218|326|930|939|1265|1415|1417|1490|1831|1848|1903|1969|2303|2355|2687|2828|3090|3142|3280|4241|4651|5998|6401|6915|6926|7052|7512|8322|8407|9411|11030|22918|23584|26153|26468|51733|57818|64386|84073|84858|85366|94031|128218|284119	ALDH3A1|AIRE|CD19|CD27|CNN2|CRYBB2|CRYBB3|CCN2|TSC22D3|DUSP6|S1PR3|EPHA2|FOXC2|FOSL2|GGT5|GPR4|HIC1|HLX|HES1|MELTF|MYO10|RGS3|SELE|TBXA2R|TBX3|TGM2|XPNPEP2|FZD4|TAGLN2|ARHGAP29|RBPMS|CD93|VSIG2|KIF26A|LHX6|UPB1|G6PC2|MMP25|MYCBPAP|ZNF503|MYLK2|HTRA3|TMEM125|CAVIN1	-3.7	HF_d0
DisGeNET	35	C1261502	Finding of Mean Corpuscular Hemoglobin		-5.6	2.1	5.3	30182	653	985	45	4.6	0.67	217|678|861|1373|2100|2120|2308|2887|3146|3312|3482|4092|4673|5493|5890|5937|7036|7484|7704|9141|9644|9792|9962|11030|11322|23114|23316|26018|26100|51274|51341|51522|51564|54971|55197|55604|55970|64420|64795|79991|80152|83855|85366|90459|285753	ALDH2|ZFP36L2|RUNX1|CPS1|ESR2|ETV6|FOXO1|GRB10|HMGB1|HSPA8|IGF2R|SMAD7|NAP1L1|PPL|RAD51B|RBMS1|TFR2|WNT9B|ZBTB16|PDCD5|SH3PXD2A|SERTAD2|SLC23A2|RBPMS|TMC6|NFASC|CUX2|LRIG1|WIPI2|KLF3|ZBTB7A|TMEM14C|HDAC7|BANP|RPRD1A|CARMIL1|GNG12|SUSD1|RMND5A|STN1|CENPT|KLF16|MYLK2|ERI1|CEP57L1	-3.7	HF_d0
DisGeNET	35	C0334588	Giant Cell Glioblastoma		-5.6	4.5	6.3	30182	95	985	14	1.4	0.38	861|1476|1848|2260|2355|3280|4233|4313|4792|5728|7052|7422|8425|51341	RUNX1|CSTB|DUSP6|FGFR1|FOSL2|HES1|MET|MMP2|NFKBIA|PTEN|TGM2|VEGFA|LTBP4|ZBTB7A	-3.7	HF_d0
DisGeNET	35	C0346957	Disseminated Malignant Neoplasm		-5.6	3	5.7	30182	232	985	23	2.3	0.48	354|930|2100|2303|2308|2950|3105|3856|4313|4673|5156|5728|6431|6528|6615|6657|7052|7422|7855|9891|9914|29956|57332	KLK3|CD19|ESR2|FOXC2|FOXO1|GSTP1|HLA-A|KRT8|MMP2|NAP1L1|PDGFRA|PTEN|SRSF6|SLC5A5|SNAI1|SOX2|TGM2|VEGFA|FZD5|NUAK1|ATP2C2|CERS2|CBX8	-3.7	HF_d0
Transcription Factor Targets	16	M5320	HIF1 Q5		-5.6	3	5.7	30182	249	985	24	2.4	0.49	604|2542|3175|5493|5792|5795|6431|6657|7422|8854|9645|10554|10643|26009|26145|26986|30001|56905|57332|64225|79071|92689|283248|284119	BCL6|SLC37A4|ONECUT1|PPL|PTPRF|PTPRJ|SRSF6|SOX2|VEGFA|ALDH1A2|MICAL2|AGPAT1|IGF2BP3|ZZZ3|IRF2BP1|PABPC1|ERO1A|C15orf39|CBX8|ATL2|ELOVL6|FAM114A1|RCOR2|CAVIN1	-3.7	HF_d0
DisGeNET	35	C0014772	Red Blood Cell Count measurement		-5.6	2.1	5.2	30182	717	985	48	4.9	0.69	48|355|638|861|1384|2100|2887|3146|4092|4773|4803|5339|5890|5998|6299|6569|6667|6873|7036|7422|7704|8560|8854|9249|9382|9792|9919|11077|11322|23316|25851|26100|51341|54467|55328|55604|55870|56606|57597|57787|64420|79058|80152|83439|83855|92689|112399|123920	ACO1|FAS|BIK|RUNX1|CRAT|ESR2|GRB10|HMGB1|SMAD7|NFATC2|NGF|PLEC|RAD51B|RGS3|SALL1|SLC34A1|SP1|TAF2|TFR2|VEGFA|ZBTB16|DEGS1|ALDH1A2|DHRS3|COG1|SERTAD2|SEC16A|HSF2BP|TMC6|CUX2|TECPR1|WIPI2|ZBTB7A|ANKIB1|RNLS|CARMIL1|ASH1L|SLC2A9|BAHCC1|MARK4|SUSD1|ASPSCR1|CENPT|TCF7L1|KLF16|FAM114A1|EGLN3|CMTM3	-3.6	HF_d0
DisGeNET	35	C0020473	Hyperlipidemia		-5.6	2.3	5.4	30182	472	985	36	3.7	0.6	19|338|364|597|958|1557|2048|2100|2152|2260|2308|2542|3164|3667|3988|4041|4313|5319|5361|5728|6272|6290|6382|7052|7422|8322|9213|9370|10725|29881|54210|57787|84639|84896|221981|252995	ABCA1|APOB|AQP7|BCL2A1|CD40|CYP2C19|EPHB2|ESR2|F3|FGFR1|FOXO1|SLC37A4|NR4A1|IRS1|LIPA|LRP5|MMP2|PLA2G1B|PLXNA1|PTEN|SORT1|SAA3P|SDC1|TGM2|VEGFA|FZD4|XPR1|ADIPOQ|NFAT5|NPC1L1|TREM1|MARK4|IL1F10|ATAD1|THSD7A|FNDC5	-3.6	HF_d0
DisGeNET	35	C0019158	Hepatitis		-5.6	2.1	5.2	30182	656	985	45	4.6	0.67	217|326|338|355|409|941|958|1490|1500|1557|2091|2530|2885|2908|2950|3105|3146|3164|3178|3578|3667|4092|4613|4803|4968|5236|5728|6041|6272|7422|7873|8189|8878|9043|9370|9518|10038|10611|10625|23237|54210|79132|79258|197259|406986	ALDH2|AIRE|APOB|FAS|ARRB2|CD80|CD40|CCN2|CTNND1|CYP2C19|FBL|FUT8|GRB2|NR3C1|GSTP1|HLA-A|HMGB1|NR4A1|HNRNPA1|IL9|IRS1|SMAD7|MYCN|NGF|OGG1|PGM1|PTEN|RNASEL|SORT1|VEGFA|MANF|SYMPK|SQSTM1|SPAG9|ADIPOQ|GDF15|PARP2|PDLIM5|IVNS1ABP|ARC|TREM1|DHX58|MMEL1|MLKL|MIR203A	-3.6	HF_d0
DisGeNET	35	C0175754	Agenesis of corpus callosum		-5.5	2.1	5.3	30182	615	985	43	4.4	0.65	358|360|473|595|597|1557|1652|2033|2048|2120|2260|2308|2619|2670|2908|2950|3482|3727|4233|4281|4359|4990|5727|5728|5831|6299|6449|6652|6657|7422|7846|9927|10585|11128|23013|23384|27077|51339|57082|57688|58478|83999|113451	AQP1|AQP3|RERE|CCND1|BCL2A1|CYP2C19|DDT|EP300|EPHB2|ETV6|FGFR1|FOXO1|GAS1|GFAP|NR3C1|GSTP1|IGF2R|JUND|MET|MID1|MPZ|SIX6|PTCH1|PTEN|PYCR1|SALL1|SGTA|SORD|SOX2|VEGFA|TUBA1A|MFN2|POMT1|POLR3A|SPEN|SPECC1L|B9D1|DACT1|KNL1|ZSWIM6|ENOPH1|KREMEN1|AZIN2	-3.6	HF_d0
Transcription Factor Targets	16	M30025	IGLV5 37 TARGET GENES		-5.5	2.1	5.2	30182	636	985	44	4.5	0.66	364|840|861|1495|1592|2006|2260|2322|2670|2887|3166|3215|3225|3667|4092|4772|4792|4803|5339|5709|5727|6489|6812|7704|8425|8507|8854|9244|9478|9620|9891|10457|23199|26468|51279|55534|57167|57597|83723|117584|148229|153090|283248|348487	AQP7|CASP7|RUNX1|CTNNA1|CYP26A1|ELN|FGFR1|FLT3|GFAP|GRB10|HMX1|HOXB5|HOXC9|IRS1|SMAD7|NFATC1|NFKBIA|NGF|PLEC|PSMD3|PTCH1|ST8SIA1|STXBP1|ZBTB16|LTBP4|ENC1|ALDH1A2|CRLF1|CABP1|CELSR1|NUAK1|GPNMB|GSE1|LHX6|C1RL|MAML3|SALL4|BAHCC1|TLCD3B|RFFL|ATP8B3|DAB2IP|RCOR2|FAM131C	-3.6	HF_d0
DisGeNET	35	C3887461	Head and Neck Carcinoma		-5.5	2	5.2	30182	786	985	51	5.2	0.71	217|354|595|958|1147|1267|1441|1490|1557|1786|1969|2047|2048|2260|2729|2828|2950|3105|3482|3488|3667|3727|4233|4313|4326|4772|4915|4968|5329|5728|6091|6382|6528|6657|7422|8991|9377|9518|9886|9891|9962|11197|23677|24147|26018|27040|55164|55824|84073|124935|406986	ALDH2|KLK3|CCND1|CD40|CHUK|CNP|CSF3R|CCN2|CYP2C19|DNMT1|EPHA2|EPHB1|EPHB2|FGFR1|GCLC|GPR4|GSTP1|HLA-A|IGF2R|IGFBP5|IRS1|JUND|MET|MMP2|MMP17|NFATC1|NTRK2|OGG1|PLAUR|PTEN|ROBO1|SDC1|SLC5A5|SOX2|VEGFA|SELENBP1|COX5A|GDF15|RHOBTB1|NUAK1|SLC23A2|WIF1|SH3BP4|FJX1|LRIG1|LAT|SHQ1|PAG1|MYCBPAP|SLC43A2|MIR203A	-3.6	HF_d0
DisGeNET	35	C0013080	Down Syndrome		-5.5	2	5.2	30182	765	985	50	5.1	0.7	48|326|571|595|604|755|794|861|930|1312|1373|1476|1500|1786|1960|2100|2114|2120|2260|2322|2670|3105|3146|3753|3856|4772|4773|4803|5069|5143|5727|5792|6431|7052|7422|7503|8878|8888|9173|9370|9377|9518|9805|10479|23308|23452|29997|64109|84662|220296	ACO1|AIRE|BACH1|CCND1|BCL6|CFAP410|CALB2|RUNX1|CD19|COMT|CPS1|CSTB|CTNND1|DNMT1|EGR3|ESR2|ETS2|ETV6|FGFR1|FLT3|GFAP|HLA-A|HMGB1|KCNE1|KRT8|NFATC1|NFATC2|NGF|PAPPA|PDE4C|PTCH1|PTPRF|SRSF6|TGM2|VEGFA|XIST|SQSTM1|MCM3AP|IL1RL1|ADIPOQ|COX5A|GDF15|SCRN1|SLC9A6|ICOSLG|ANGPTL2|NOP53|CRLF2|GLIS2|HEPACAM	-3.6	HF_d0
Transcription Factor Targets	16	M17596	E2A Q2		-5.5	2.9	5.6	30182	253	985	24	2.4	0.49	323|818|861|1072|1384|1592|1969|2885|2899|4281|9249|9846|10912|11069|11155|23089|23199|25794|25822|26287|27133|84445|220202|252995	APBB2|CAMK2G|RUNX1|CFL1|CRAT|CYP26A1|EPHA2|GRB2|GRIK3|MID1|DHRS3|GAB2|GADD45G|RAPGEF4|LDB3|PEG10|GSE1|FSCN2|DNAJB5|ANKRD2|KCNH5|LZTS2|ATOH7|FNDC5	-3.6	HF_d0
DisGeNET	35	C0027796	Neuralgia		-5.5	2	5.1	30182	767	985	50	5.1	0.7	409|794|958|972|1072|1312|1373|1786|1848|2047|2048|2100|2662|2670|2908|3060|3105|3146|3280|3579|4241|4313|4359|4772|4803|4915|4953|5319|5376|5428|5728|6272|6523|6667|6752|7422|7503|7579|8322|8878|9370|9377|9722|10559|10611|10725|51305|57406|57521|406968	ARRB2|CALB2|CD40|CD74|CFL1|COMT|CPS1|DNMT1|DUSP6|EPHB1|EPHB2|ESR2|GDF10|GFAP|NR3C1|HCRT|HLA-A|HMGB1|HES1|CXCR2|MELTF|MMP2|MPZ|NFATC1|NGF|NTRK2|ODC1|PLA2G1B|PMP22|POLG|PTEN|SORT1|SLC5A1|SP1|SSTR2|VEGFA|XIST|ZSCAN20|FZD4|SQSTM1|ADIPOQ|COX5A|NOS1AP|SLC35A1|PDLIM5|NFAT5|KCNK9|ABHD6|RPTOR|MIR193A	-3.6	HF_d0
DisGeNET	35	C0575158	Kyphoscoliosis deformity of spine		-5.5	3.6	5.9	30182	155	985	18	1.8	0.43	1280|2006|2530|3226|4041|4313|4359|5376|5727|9244|9382|9894|10585|11128|54332|84896|145873|246329	COL2A1|ELN|FUT8|HOXC10|LRP5|MMP2|MPZ|PMP22|PTCH1|CRLF1|COG1|TELO2|POMT1|POLR3A|GDAP1|ATAD1|MESP2|STAC3	-3.6	HF_d0
DisGeNET	35	C0278879	Childhood Burkitt Lymphoma		-5.5	2.3	5.3	30182	477	985	36	3.7	0.6	355|473|597|604|678|861|930|958|969|1441|1652|1786|2006|2033|2048|2100|2308|2908|3105|4233|4613|4773|5336|5728|5896|5905|6382|7422|9043|9382|9623|9891|51564|54814|83439|374569	FAS|RERE|BCL2A1|BCL6|ZFP36L2|RUNX1|CD19|CD40|CD69|CSF3R|DDT|DNMT1|ELN|EP300|EPHB2|ESR2|FOXO1|NR3C1|HLA-A|MET|MYCN|NFATC2|PLCG2|PTEN|RAG1|RANGAP1|SDC1|VEGFA|SPAG9|COG1|TCL1B|NUAK1|HDAC7|QPCTL|TCF7L1|ASPG	-3.6	HF_d0
DisGeNET	35	C0553580	Ewings sarcoma		-5.5	2.3	5.3	30182	517	985	38	3.9	0.61	354|355|595|1500|1969|2048|2260|2308|2322|2887|2908|3105|3280|3549|3578|3727|4233|4613|4773|4803|4826|5069|5727|5728|6657|6667|7422|7704|8714|9507|10252|10643|11171|51514|55534|57406|252995|284119	KLK3|FAS|CCND1|CTNND1|EPHA2|EPHB2|FGFR1|FOXO1|FLT3|GRB10|NR3C1|HLA-A|HES1|IHH|IL9|JUND|MET|MYCN|NFATC2|NGF|NNAT|PAPPA|PTCH1|PTEN|SOX2|SP1|VEGFA|ZBTB16|ABCC3|ADAMTS4|SPRY1|IGF2BP3|STRAP|DTL|MAML3|ABHD6|FNDC5|CAVIN1	-3.6	HF_d0
Cell Type Signatures	7	M41715	FAN OVARY CL13 MONOCYTE MACROPHAGE		-5.5	2.3	5.3	30182	458	985	35	3.6	0.59	217|409|597|972|1043|1072|1340|1476|1997|2114|2647|2885|2907|3105|3303|4792|5329|5531|6016|7408|8407|8775|8878|9043|9377|9473|9659|10952|11140|26986|51056|64859|84790|128346|284013	ALDH2|ARRB2|BCL2A1|CD74|CD52|CFL1|COX6B1|CSTB|ELF1|ETS2|BLOC1S1|GRB2|GRINA|HLA-A|HSPA1A|NFKBIA|PLAUR|PPP4C|RIT1|VASP|TAGLN2|NAPA|SQSTM1|SPAG9|COX5A|THEMIS2|PDE4DIP|SEC61B|CDC37|PABPC1|LAP3|NABP1|TUBA1C|C1orf162|VMO1	-3.5	HF_d0
Cell Type Signatures	7	M41750	RUBENSTEIN SKELETAL MUSCLE FBN1 FAP CELLS		-5.5	2.8	5.5	30182	289	985	26	2.6	0.51	120|678|1476|2006|2260|2619|2647|3303|3488|3727|4313|4915|5156|5157|5376|5937|7204|7846|8425|10457|10952|51186|51474|55384|94031|151887	ADD3|ZFP36L2|CSTB|ELN|FGFR1|GAS1|BLOC1S1|HSPA1A|IGFBP5|JUND|MMP2|NTRK2|PDGFRA|PDGFRL|PMP22|RBMS1|TRIO|TUBA1A|LTBP4|GPNMB|SEC61B|TCEAL9|LIMA1|MEG3|HTRA3|CCDC80	-3.5	HF_d0
DisGeNET	35	C0033375	Prolactinoma		-5.4	3.3	5.7	30182	187	985	20	2	0.45	409|595|2048|2260|2308|3549|4092|4313|4613|4803|5154|5792|6657|6752|7052|7422|25950|55034|64072|197259	ARRB2|CCND1|EPHB2|FGFR1|FOXO1|IHH|SMAD7|MMP2|MYCN|NGF|PDGFA|PTPRF|SOX2|SSTR2|TGM2|VEGFA|RWDD3|MOCOS|CDH23|MLKL	-3.5	HF_d0
Cell Type Signatures	7	M41669	TRAVAGLINI LUNG BRONCHIAL VESSEL 2 CELL		-5.4	2.8	5.5	30182	272	985	25	2.5	0.5	1490|1960|1997|2012|2114|2120|2355|3164|3178|3312|5329|6428|6431|6432|6615|7408|7503|7763|8848|10161|10252|10625|11030|11069|51444	CCN2|EGR3|ELF1|EMP1|ETS2|ETV6|FOSL2|NR4A1|HNRNPA1|HSPA8|PLAUR|SRSF3|SRSF6|SRSF7|SNAI1|VASP|XIST|ZFAND5|TSC22D1|LPAR6|SPRY1|IVNS1ABP|RBPMS|RAPGEF4|RNF138	-3.5	HF_d0
Transcription Factor Targets	16	M9129	HMEF2 Q6		-5.4	3.7	5.9	30182	141	985	17	1.7	0.41	1112|2033|3164|3215|3765|4622|6561|6657|8445|8848|10150|23446|51305|51564|64225|125113|389337	FOXN3|EP300|NR4A1|HOXB5|KCNJ9|MYH4|SLC13A1|SOX2|DYRK2|TSC22D1|MBNL2|SLC44A1|KCNK9|HDAC7|ATL2|KRT222|ARHGEF37	-3.5	HF_d0
DisGeNET	35	C0339573	Glaucoma, Primary Open Angle		-5.4	2.5	5.4	30182	383	985	31	3.1	0.56	19|323|358|958|1490|1557|2006|2100|2619|2908|2950|3105|3280|3303|3578|4313|4968|4990|5728|5795|6428|7052|7422|8317|8991|9518|9962|10203|11218|11240|220202	ABCA1|APBB2|AQP1|CD40|CCN2|CYP2C19|ELN|ESR2|GAS1|NR3C1|GSTP1|HLA-A|HES1|HSPA1A|IL9|MMP2|OGG1|SIX6|PTEN|PTPRJ|SRSF3|TGM2|VEGFA|CDC7|SELENBP1|GDF15|SLC23A2|CALCRL|DDX20|PADI2|ATOH7	-3.5	HF_d0
Transcription Factor Targets	16	M30316	ZNF410 TARGET GENES		-5.4	2.1	5.2	30182	623	985	43	4.4	0.65	120|409|478|752|794|2647|3146|3215|3482|5151|5727|6272|6533|7422|7846|8193|8644|8775|8854|9518|10268|23386|23446|23523|25885|26009|26824|26959|55197|55374|55702|57332|57597|64121|64150|79958|80176|80790|84790|126823|128553|285362|347734	ADD3|ARRB2|ATP1A3|FMNL1|CALB2|BLOC1S1|HMGB1|HOXB5|IGF2R|PDE8A|PTCH1|SORT1|SLC6A6|VEGFA|TUBA1A|DPF1|AKR1C3|NAPA|ALDH1A2|GDF15|RAMP3|NUDCD3|SLC44A1|CABIN1|POLR1A|ZZZ3|RNU11|HBP1|RPRD1A|TMCO6|YJU2|CBX8|BAHCC1|RRAGC|DIO3OS|DENND1C|SPSB1|CMIP|TUBA1C|KLHDC9|TSHZ2|SUMF1|SLC35B2	-3.5	HF_d0
Transcription Factor Targets	16	M3150	TATA 01		-5.4	2.9	5.5	30182	256	985	24	2.4	0.49	19|358|571|678|1734|1831|3069|3164|3235|4049|4281|4622|6428|6569|7349|8445|8848|9886|10912|26468|27319|170689|340719|353288	ABCA1|AQP1|BACH1|ZFP36L2|DIO2|TSC22D3|HDLBP|NR4A1|HOXD9|LTA|MID1|MYH4|SRSF3|SLC34A1|UCN|DYRK2|TSC22D1|RHOBTB1|GADD45G|LHX6|BHLHE22|ADAMTS15|NANOS1|KRT26	-3.5	HF_d0
Cell Type Signatures	7	M39064	MANNO MIDBRAIN NEUROTYPES HNBML1		-5.4	2.6	5.4	30182	328	985	28	2.8	0.53	478|3175|4826|5101|5452|6091|6196|6252|7503|7846|9213|9644|9891|22902|22924|23114|23199|26153|55534|57522|57549|80790|83723|126567|148014|153020|221981|387914	ATP1A3|ONECUT1|NNAT|PCDH9|POU2F2|ROBO1|RPS6KA2|RTN1|XIST|TUBA1A|XPR1|SH3PXD2A|NUAK1|RUFY3|MAPRE3|NFASC|GSE1|KIF26A|MAML3|SRGAP1|IGSF9|CMIP|TLCD3B|C2CD4C|TTC9B|RASGEF1B|THSD7A|SHISA2	-3.5	HF_d0
DisGeNET	35	C0010038	Corneal Opacity		-5.4	4.1	6	30182	113	985	15	1.5	0.39	19|1415|2006|2260|4041|5192|6575|9213|10585|11128|55670|80144|127534|220202|285362	ABCA1|CRYBB2|ELN|FGFR1|LRP5|PEX10|SLC20A2|XPR1|POMT1|POLR3A|PEX26|FRAS1|GJB4|ATOH7|SUMF1	-3.5	HF_d0
DisGeNET	35	C1334274	Invasive Carcinoma		-5.4	3.4	5.7	30182	173	985	19	1.9	0.44	595|1848|2100|2260|2886|3579|4233|4313|4583|5728|6382|6657|6926|7422|9148|10561|22902|65059|406986	CCND1|DUSP6|ESR2|FGFR1|GRB7|CXCR2|MET|MMP2|MUC2|PTEN|SDC1|SOX2|TBX3|VEGFA|NEURL1|IFI44|RUFY3|RAPH1|MIR203A	-3.5	HF_d0
Transcription Factor Targets	16	M18386	STAT5A 02		-5.3	3.6	5.8	30182	143	985	17	1.7	0.41	604|861|2012|2637|2670|3578|4773|5101|5727|6382|8189|8445|25901|26145|26468|84229|347240	BCL6|RUNX1|EMP1|GBX2|GFAP|IL9|NFATC2|PCDH9|PTCH1|SDC1|SYMPK|DYRK2|CCDC28A|IRF2BP1|LHX6|DRC7|KIF24	-3.5	HF_d0
DisGeNET	35	C0018213	Graves Disease		-5.3	2.1	5.1	30182	585	985	41	4.2	0.64	326|354|355|930|941|958|1235|1734|1786|2100|2152|2885|3069|3105|3303|3306|4049|4313|4968|5319|5727|6401|6528|6667|6752|7052|7128|7422|8322|8560|9173|9370|23308|26191|26523|79258|79368|84159|84432|252995|260425	AIRE|KLK3|FAS|CD19|CD80|CD40|CCR6|DIO2|DNMT1|ESR2|F3|GRB2|HDLBP|HLA-A|HSPA1A|HSPA2|LTA|MMP2|OGG1|PLA2G1B|PTCH1|SELE|SLC5A5|SP1|SSTR2|TGM2|TNFAIP3|VEGFA|FZD4|DEGS1|IL1RL1|ADIPOQ|ICOSLG|PTPN22|AGO1|MMEL1|FCRL2|ARID5B|PROK1|FNDC5|MAGI3	-3.5	HF_d0
Transcription Factor Targets	16	M11921	NFKB Q6		-5.3	2.9	5.5	30182	258	985	24	2.4	0.49	631|777|861|958|1490|1592|1969|2033|3219|4792|4968|5069|5143|5795|5998|6489|7869|10725|23013|25822|26298|26986|55870|79071	BFSP1|CACNA1E|RUNX1|CD40|CCN2|CYP26A1|EPHA2|EP300|HOXB9|NFKBIA|OGG1|PAPPA|PDE4C|PTPRJ|RGS3|ST8SIA1|SEMA3B|NFAT5|SPEN|DNAJB5|EHF|PABPC1|ASH1L|ELOVL6	-3.5	HF_d0
Transcription Factor Targets	16	M12915	NF1 Q6 01		-5.3	2.8	5.4	30182	276	985	25	2.5	0.5	861|2033|2048|3215|4281|4792|5757|6299|6657|9071|9213|9568|9788|9925|10150|10162|10252|11219|26959|55824|64641|85366|90019|94103|148229	RUNX1|EP300|EPHB2|HOXB5|MID1|NFKBIA|PTMA|SALL1|SOX2|CLDN10|XPR1|GABBR2|MTSS1|ZBTB5|MBNL2|LPCAT3|SPRY1|TREX2|HBP1|PAG1|EBF2|MYLK2|SYT8|ORMDL3|ATP8B3	-3.4	HF_d0
Transcription Factor Targets	16	M7937	AP1 C		-5.3	2.8	5.4	30182	276	985	25	2.5	0.5	571|794|1969|2012|2048|3578|4233|5101|5339|6016|7265|7408|7763|7869|9891|10912|22924|23001|23199|56905|57787|63874|64072|127002|255488	BACH1|CALB2|EPHA2|EMP1|EPHB2|IL9|MET|PCDH9|PLEC|RIT1|TTC1|VASP|ZFAND5|SEMA3B|NUAK1|GADD45G|MAPRE3|WDFY3|GSE1|C15orf39|MARK4|ABHD4|CDH23|ATXN7L2|RNF144B	-3.4	HF_d0
Cell Type Signatures	7	M39167	GAO LARGE INTESTINE ADULT CJ IMMUNE CELLS		-5.3	2.2	5.2	30182	505	985	37	3.8	0.61	920|1441|1903|2260|2687|3488|3992|4313|5069|5156|5376|5727|5802|5937|6196|6299|7052|9411|9672|9891|10203|10268|11030|22918|23452|51339|51477|55384|56917|56977|57616|84168|84662|122786|128553|151887|284119	CD4|CSF3R|S1PR3|FGFR1|GGT5|IGFBP5|FADS1|MMP2|PAPPA|PDGFRA|PMP22|PTCH1|PTPRS|RBMS1|RPS6KA2|SALL1|TGM2|ARHGAP29|SDC3|NUAK1|CALCRL|RAMP3|RBPMS|CD93|ANGPTL2|DACT1|ISYNA1|MEG3|MEIS3|STOX2|TSHZ3|ANTXR1|GLIS2|FRMD6|TSHZ2|CCDC80|CAVIN1	-3.4	HF_d0
Transcription Factor Targets	16	M9329	SRY 02		-5.3	2.8	5.5	30182	259	985	24	2.4	0.49	777|1831|1848|3142|3164|3215|4041|6310|6432|6561|6657|8854|9249|9679|9886|10150|25906|51274|55504|55534|64641|260425|340719|388021	CACNA1E|TSC22D3|DUSP6|HLX|NR4A1|HOXB5|LRP5|ATXN1|SRSF7|SLC13A1|SOX2|ALDH1A2|DHRS3|FAM53B|RHOBTB1|MBNL2|ANAPC15|KLF3|TNFRSF19|MAML3|EBF2|MAGI3|NANOS1|TMEM179	-3.4	HF_d0
DisGeNET	35	C0035309	Retinal Diseases		-5.3	2	5.1	30182	714	985	47	4.8	0.68	217|338|355|358|595|861|958|972|1280|1490|1557|2152|2260|2308|2670|2885|3105|3488|4313|4773|4803|5452|5727|6310|6401|6533|6615|6945|7287|7422|7873|8322|8991|9370|9377|9474|9927|11248|23554|26191|51128|51477|54210|55384|84639|220202|343035	ALDH2|APOB|FAS|AQP1|CCND1|RUNX1|CD40|CD74|COL2A1|CCN2|CYP2C19|F3|FGFR1|FOXO1|GFAP|GRB2|HLA-A|IGFBP5|MMP2|NFATC2|NGF|POU2F2|PTCH1|ATXN1|SELE|SLC6A6|SNAI1|MLX|TULP1|VEGFA|MANF|FZD4|SELENBP1|ADIPOQ|COX5A|ATG5|MFN2|NXPH3|TSPAN12|PTPN22|SAR1B|ISYNA1|TREM1|MEG3|IL1F10|ATOH7|RD3	-3.4	HF_d0
DisGeNET	35	C1336708	Testicular Germ Cell Tumor		-5.3	3.1	5.6	30182	208	985	21	2.1	0.46	242|595|808|958|1618|1786|2048|2100|2650|2886|2950|4313|4613|5151|5728|6744|7503|8888|9846|55729|81037	ALOX12B|CCND1|CALM3|CD40|DAZL|DNMT1|EPHB2|ESR2|GCNT1|GRB7|GSTP1|MMP2|MYCN|PDE8A|PTEN|ITPRID2|XIST|MCM3AP|GAB2|ATF7IP|CLPTM1L	-3.4	HF_d0
Cell Type Signatures	7	M39139	GAO ESOPHAGUS 25W C4 FGFR1HIGH EPITHELIAL CELLS		-5.3	3.1	5.6	30182	208	985	21	2.1	0.46	2260|2542|2592|2619|3090|4313|5101|5157|7204|7512|10559|25900|55164|64745|79071|79575|123920|135154|252995|257106|401265	FGFR1|SLC37A4|GALT|GAS1|HIC1|MMP2|PCDH9|PDGFRL|TRIO|XPNPEP2|SLC35A1|IFFO1|SHQ1|METTL17|ELOVL6|ABHD8|CMTM3|SDHAF4|FNDC5|ARHGAP30|KLHL31	-3.4	HF_d0
Transcription Factor Targets	16	M17000	CP2 01		-5.3	2.8	5.4	30182	260	985	24	2.4	0.49	808|3219|4607|4803|4826|4953|5339|5376|5998|6252|6272|6299|6432|8456|9249|9478|9577|9962|23348|26298|55806|63874|153090|283248	CALM3|HOXB9|MYBPC3|NGF|NNAT|ODC1|PLEC|PMP22|RGS3|RTN1|SORT1|SALL1|SRSF7|FOXN1|DHRS3|CABP1|BABAM2|SLC23A2|DOCK9|EHF|HR|ABHD4|DAB2IP|RCOR2	-3.4	HF_d0
Cell Type Signatures	7	M39223	LAKE ADULT KIDNEY C4 PROXIMAL TUBULE EPITHELIAL CELLS S2		-5.3	3.3	5.6	30182	176	985	19	1.9	0.44	473|5151|6561|7204|7704|9577|9886|10160|10611|11030|22982|23001|26037|51232|54467|56606|56977|91133|285362	RERE|PDE8A|SLC13A1|TRIO|ZBTB16|BABAM2|RHOBTB1|FARP1|PDLIM5|RBPMS|DIP2C|WDFY3|SIPA1L1|CRIM1|ANKIB1|SLC2A9|STOX2|L3MBTL4|SUMF1	-3.4	HF_d0
DisGeNET	35	C0200633	Neutrophil count (procedure)		-5.3	3.6	5.7	30182	145	985	17	1.7	0.41	1441|1786|2322|3105|3579|3988|3992|5329|5890|6310|7704|11030|22856|26191|56997|57787|116444	CSF3R|DNMT1|FLT3|HLA-A|CXCR2|LIPA|FADS1|PLAUR|RAD51B|ATXN1|ZBTB16|RBPMS|CHSY1|PTPN22|COQ8A|MARK4|GRIN3B	-3.4	HF_d0
DisGeNET	35	C0018081	Gonorrhea		-5.2	2.8	5.4	30182	261	985	24	2.4	0.49	354|595|604|1441|1831|2012|2308|2908|3146|3660|4233|5727|5998|6382|7128|8878|9474|10768|10892|22795|55083|197259|343035|407011	KLK3|CCND1|BCL6|CSF3R|TSC22D3|EMP1|FOXO1|NR3C1|HMGB1|IRF2|MET|PTCH1|RGS3|SDC1|TNFAIP3|SQSTM1|ATG5|AHCYL1|MALT1|NID2|KIF26B|MLKL|RD3|MIR23B	-3.4	HF_d0
DisGeNET	35	C1384666	hearing impairment		-5.2	2	5	30182	740	985	48	4.9	0.69	242|969|1280|1786|2033|2160|2260|2950|3753|4041|4233|4359|4613|5376|5428|5728|6299|6657|6812|7287|7349|8763|9370|9382|9568|9894|10585|10611|10755|11128|23237|23552|25906|26298|51339|55651|56997|57167|64072|79738|81620|84168|84282|84720|127534|285362|340990|343035	ALOX12B|CD69|COL2A1|DNMT1|EP300|F11|FGFR1|GSTP1|KCNE1|LRP5|MET|MPZ|MYCN|PMP22|POLG|PTEN|SALL1|SOX2|STXBP1|TULP1|UCN|CD164|ADIPOQ|COG1|GABBR2|TELO2|POMT1|PDLIM5|GIPC1|POLR3A|ARC|CDK20|ANAPC15|EHF|DACT1|NHP2|COQ8A|SALL4|CDH23|BBS10|CDT1|ANTXR1|RNF135|PIGO|GJB4|SUMF1|OTOG|RD3	-3.4	HF_d0
DisGeNET	35	C0020507	Hyperplasia		-5.2	3.7	5.8	30182	131	985	16	1.6	0.4	354|595|794|1280|2100|2308|3578|3667|4313|4613|4968|5069|5329|5728|7128|7422	KLK3|CCND1|CALB2|COL2A1|ESR2|FOXO1|IL9|IRS1|MMP2|MYCN|OGG1|PAPPA|PLAUR|PTEN|TNFAIP3|VEGFA	-3.4	HF_d0
DisGeNET	35	C0020676	Hypothyroidism		-5.2	2.1	5.1	30182	613	985	42	4.3	0.64	113|338|360|473|539|604|752|808|941|1280|1312|1734|1786|2006|2132|2260|2322|2619|2670|2817|2950|4772|4803|5428|5727|5728|5890|5896|6091|6299|6528|6561|6569|7422|8840|9370|9443|26191|51339|84159|221937|260425	ADCY7|APOB|AQP3|RERE|ATP5PO|BCL6|FMNL1|CALM3|CD80|COL2A1|COMT|DIO2|DNMT1|ELN|EXT2|FGFR1|FLT3|GAS1|GFAP|GPC1|GSTP1|NFATC1|NGF|POLG|PTCH1|PTEN|RAD51B|RAG1|ROBO1|SALL1|SLC5A5|SLC13A1|SLC34A1|VEGFA|CCN4|ADIPOQ|MED7|PTPN22|DACT1|ARID5B|FOXK1|MAGI3	-3.4	HF_d0
Transcription Factor Targets	16	M10112	RNGTGGGC UNKNOWN		-5.2	2	5	30182	784	985	50	5.1	0.7	120|473|595|808|972|1960|2033|2047|2172|2908|3142|3164|3226|3995|4359|4968|5493|5653|5727|5757|6299|7422|7855|7869|8848|9148|9289|9645|10424|11040|11248|23199|23387|25822|27040|29997|55534|57198|57863|90019|127002|127534|144715|150350|170689|202915|220202|220296|283248|374659	ADD3|RERE|CCND1|CALM3|CD74|EGR3|EP300|EPHB1|FABP6|NR3C1|HLX|NR4A1|HOXC10|FADS3|MPZ|OGG1|PPL|KLK6|PTCH1|PTMA|SALL1|VEGFA|FZD5|SEMA3B|TSC22D1|NEURL1|ADGRG1|MICAL2|PGRMC2|PIM2|NXPH3|GSE1|SIK3|DNAJB5|LAT|NOP53|MAML3|ATP8B2|CADM3|SYT8|ATXN7L2|GJB4|RAD9B|ENTHD1|ADAMTS15|TMEM184A|ATOH7|HEPACAM|RCOR2|HDDC3	-3.4	HF_d0
DisGeNET	35	C0018790	Cardiac Arrest		-5.2	2.4	5.2	30182	411	985	32	3.2	0.56	41|478|808|958|1476|2670|2729|2950|3060|3105|3146|3753|3762|3988|4607|4613|5069|5319|5350|5428|6310|6382|6401|7422|7871|8317|9518|9722|9788|22925|25814|113451	ASIC1|ATP1A3|CALM3|CD40|CSTB|GFAP|GCLC|GSTP1|HCRT|HLA-A|HMGB1|KCNE1|KCNJ5|LIPA|MYBPC3|MYCN|PAPPA|PLA2G1B|PLN|POLG|ATXN1|SDC1|SELE|VEGFA|SLMAP|CDC7|GDF15|NOS1AP|MTSS1|PLA2R1|ATXN10|AZIN2	-3.4	HF_d0
DisGeNET	35	C0677607	Hashimoto Disease		-5.2	2.6	5.3	30182	335	985	28	2.8	0.53	19|326|355|360|595|604|632|930|939|941|958|1734|2048|2100|2152|3105|3146|4049|4792|5336|5428|5727|5728|6528|7422|9173|26191|79368	ABCA1|AIRE|FAS|AQP3|CCND1|BCL6|BGLAP|CD19|CD27|CD80|CD40|DIO2|EPHB2|ESR2|F3|HLA-A|HMGB1|LTA|NFKBIA|PLCG2|POLG|PTCH1|PTEN|SLC5A5|VEGFA|IL1RL1|PTPN22|FCRL2	-3.4	HF_d0
Transcription Factor Targets	16	M492	SRY 01		-5.2	3	5.4	30182	228	985	22	2.2	0.47	777|1592|1848|3142|4041|4359|6272|6489|6667|8991|9249|9679|9722|9846|11228|25906|26009|26298|55089|55729|127002|260425	CACNA1E|CYP26A1|DUSP6|HLX|LRP5|MPZ|SORT1|ST8SIA1|SP1|SELENBP1|DHRS3|FAM53B|NOS1AP|GAB2|RASSF8|ANAPC15|ZZZ3|EHF|SLC38A4|ATF7IP|ATXN7L2|MAGI3	-3.4	HF_d0
DisGeNET	35	C0206754	Neuroendocrine Tumors		-5.2	2.2	5.1	30182	491	985	36	3.7	0.6	355|595|1072|1112|1490|1786|2047|2048|2100|2152|2308|3578|4233|4613|4803|4915|4953|5156|5531|5728|5792|6272|6382|6528|6657|6752|7166|7422|7503|8322|8878|9112|51477|55384|55534|113451	FAS|CCND1|CFL1|FOXN3|CCN2|DNMT1|EPHB1|EPHB2|ESR2|F3|FOXO1|IL9|MET|MYCN|NGF|NTRK2|ODC1|PDGFRA|PPP4C|PTEN|PTPRF|SORT1|SDC1|SLC5A5|SOX2|SSTR2|TPH1|VEGFA|XIST|FZD4|SQSTM1|MTA1|ISYNA1|MEG3|MAML3|AZIN2	-3.4	HF_d0
Transcription Factor Targets	16	M16417	FOXO4 02		-5.2	2.8	5.4	30182	263	985	24	2.4	0.49	861|2012|2100|2308|2886|2908|3142|3762|4041|4826|5069|5727|6310|7871|8878|11248|23584|26100|26959|55806|79071|83999|84445|153020	RUNX1|EMP1|ESR2|FOXO1|GRB7|NR3C1|HLX|KCNJ5|LRP5|NNAT|PAPPA|PTCH1|ATXN1|SLMAP|SQSTM1|NXPH3|VSIG2|WIPI2|HBP1|HR|ELOVL6|KREMEN1|LZTS2|RASGEF1B	-3.4	HF_d0
DisGeNET	35	C0015625	Fanconi Anemia		-5.2	2.4	5.2	30182	393	985	31	3.1	0.56	217|571|604|638|861|1072|2048|2670|2950|3090|3280|4261|4313|4622|5428|5727|5728|5890|5892|6310|7349|9213|9894|29128|29980|51341|55729|55824|57167|79071|199990	ALDH2|BACH1|BCL6|BIK|RUNX1|CFL1|EPHB2|GFAP|GSTP1|HIC1|HES1|CIITA|MMP2|MYH4|POLG|PTCH1|PTEN|RAD51B|RAD51D|ATXN1|UCN|XPR1|TELO2|UHRF1|DONSON|ZBTB7A|ATF7IP|PAG1|SALL4|ELOVL6|FAAP20	-3.3	HF_d0
Transcription Factor Targets	16	M30246	ZFP3 TARGET GENES		-5.2	2.5	5.2	30182	355	985	29	2.9	0.54	1265|3090|3225|5101|5143|5452|5802|6272|6915|6926|7093|7265|7704|8193|8507|9249|9518|51477|55870|80790|84445|84902|93109|113452|116444|126823|128553|344595|100129480	CNN2|HIC1|HOXC9|PCDH9|PDE4C|POU2F2|PTPRS|SORT1|TBXA2R|TBX3|TLL2|TTC1|ZBTB16|DPF1|ENC1|DHRS3|GDF15|ISYNA1|ASH1L|CMIP|LZTS2|CEP89|TMEM44|TMEM54|GRIN3B|KLHDC9|TSHZ2|DUBR|MKRN2OS	-3.3	HF_d0
Transcription Factor Targets	16	M8004	TGASTMAGC NFE2 01		-5.2	3.1	5.5	30182	195	985	20	2	0.45	571|794|2950|4651|5339|6016|7265|7408|8878|9249|9927|10912|22924|23001|23199|25851|63874|64072|79696|84790	BACH1|CALB2|GSTP1|MYO10|PLEC|RIT1|TTC1|VASP|SQSTM1|DHRS3|MFN2|GADD45G|MAPRE3|WDFY3|GSE1|TECPR1|ABHD4|CDH23|ZC2HC1C|TUBA1C	-3.3	HF_d0
Cell Type Signatures	7	M41745	RUBENSTEIN SKELETAL MUSCLE FAP CELLS		-5.2	3.3	5.6	30182	179	985	19	1.9	0.44	120|1476|1831|2012|2908|3727|4313|5156|5157|5376|8425|10252|10457|51186|51474|51522|55384|94031|151887	ADD3|CSTB|TSC22D3|EMP1|NR3C1|JUND|MMP2|PDGFRA|PDGFRL|PMP22|LTBP4|SPRY1|GPNMB|TCEAL9|LIMA1|TMEM14C|MEG3|HTRA3|CCDC80	-3.3	HF_d0
DisGeNET	35	C0349636	Pre B-cell acute lymphoblastic leukemia		-5.1	4.4	6	30182	90	985	13	1.3	0.36	595|861|930|941|1490|2120|2322|2908|3146|5896|9623|10643|83439	CCND1|RUNX1|CD19|CD80|CCN2|ETV6|FLT3|NR3C1|HMGB1|RAG1|TCL1B|IGF2BP3|TCF7L1	-3.3	HF_d0
DisGeNET	35	C0003803	Arnold Chiari Malformation		-5.1	5.8	6.4	30182	53	985	10	1	0.32	358|2006|2260|4041|5727|5728|6299|11128|23387|51339	AQP1|ELN|FGFR1|LRP5|PTCH1|PTEN|SALL1|POLR3A|SIK3|DACT1	-3.3	HF_d0
DisGeNET	35	C0006271	Bronchiolitis		-5.1	3.9	5.8	30182	118	985	15	1.5	0.39	930|2908|2950|3146|3578|3579|4049|4792|5336|5339|9173|11069|51477|94103|653509	CD19|NR3C1|GSTP1|HMGB1|IL9|CXCR2|LTA|NFKBIA|PLCG2|PLEC|IL1RL1|RAPGEF4|ISYNA1|ORMDL3|SFTPA1	-3.3	HF_d0
DisGeNET	35	C0854107	Subcutaneous hemorrhage		-5.1	11	7.7	30182	16	985	6	0.61	0.25	2048|5728|6575|7422|9213|10559	EPHB2|PTEN|SLC20A2|VEGFA|XPR1|SLC35A1	-3.3	HF_d0
DisGeNET	35	C0035305	Retinal Detachment		-5.1	3.5	5.6	30182	148	985	17	1.7	0.41	355|1280|1490|2260|2670|3105|3146|4041|4049|4313|4803|5728|7422|8322|10585|26191|79087	FAS|COL2A1|CCN2|FGFR1|GFAP|HLA-A|HMGB1|LRP5|LTA|MMP2|NGF|PTEN|VEGFA|FZD4|POMT1|PTPN22|ALG12	-3.3	HF_d0
DisGeNET	35	C3241937	Nonalcoholic Steatohepatitis		-5.1	2.3	5.1	30182	434	985	33	3.4	0.57	19|48|217|338|355|597|861|958|2006|2091|2100|2308|2885|2950|3146|3579|3988|4092|5728|6428|7052|7128|8659|8878|9213|9370|9518|10162|29881|55034|79071|197259|252995	ABCA1|ACO1|ALDH2|APOB|FAS|BCL2A1|RUNX1|CD40|ELN|FBL|ESR2|FOXO1|GRB2|GSTP1|HMGB1|CXCR2|LIPA|SMAD7|PTEN|SRSF3|TGM2|TNFAIP3|ALDH4A1|SQSTM1|XPR1|ADIPOQ|GDF15|LPCAT3|NPC1L1|MOCOS|ELOVL6|MLKL|FNDC5	-3.3	HF_d0
DisGeNET	35	C0001339	Acute pancreatitis		-5.1	2.3	5.1	30182	435	985	33	3.4	0.57	217|338|355|409|473|930|2047|2048|2100|2152|2260|2950|3146|3303|3306|4049|4092|4313|4792|5728|6401|7128|7422|7873|8878|9370|9518|30001|51477|54210|113451|197259|374569	ALDH2|APOB|FAS|ARRB2|RERE|CD19|EPHB1|EPHB2|ESR2|F3|FGFR1|GSTP1|HMGB1|HSPA1A|HSPA2|LTA|SMAD7|MMP2|NFKBIA|PTEN|SELE|TNFAIP3|VEGFA|MANF|SQSTM1|ADIPOQ|GDF15|ERO1A|ISYNA1|TREM1|AZIN2|MLKL|ASPG	-3.3	HF_d0
Cell Type Signatures	7	M39051	MANNO MIDBRAIN NEUROTYPES HMGL		-5.1	2.1	5	30182	577	985	40	4.1	0.63	113|409|597|678|861|920|969|972|1112|1441|1960|1997|2114|2908|3164|3988|4049|4689|4772|4773|4792|5329|5336|5452|7128|8497|8878|9249|10161|10457|10892|51274|54941|55824|58190|80896|126321|153020|197259|388403	ADCY7|ARRB2|BCL2A1|ZFP36L2|RUNX1|CD4|CD69|CD74|FOXN3|CSF3R|EGR3|ELF1|ETS2|NR3C1|NR4A1|LIPA|LTA|NCF4|NFATC1|NFATC2|NFKBIA|PLAUR|PLCG2|POU2F2|TNFAIP3|PPFIA4|SQSTM1|DHRS3|LPAR6|GPNMB|MALT1|KLF3|RNF125|PAG1|CTDSP1|NPL|MFSD12|RASGEF1B|MLKL|YPEL2	-3.3	HF_d0
DisGeNET	35	C0278764	Adult Burkitt Lymphoma		-5.1	2.3	5.1	30182	475	985	35	3.6	0.59	355|473|597|604|678|861|930|958|969|1652|1786|2006|2033|2048|2100|2308|2908|3105|4233|4613|4773|5336|5728|5896|5905|6382|7422|9043|9382|9623|9891|51564|54814|83439|374569	FAS|RERE|BCL2A1|BCL6|ZFP36L2|RUNX1|CD19|CD40|CD69|DDT|DNMT1|ELN|EP300|EPHB2|ESR2|FOXO1|NR3C1|HLA-A|MET|MYCN|NFATC2|PLCG2|PTEN|RAG1|RANGAP1|SDC1|VEGFA|SPAG9|COG1|TCL1B|NUAK1|HDAC7|QPCTL|TCF7L1|ASPG	-3.3	HF_d0
DisGeNET	35	C0334037	Intestinal metaplasia		-5.1	2.8	5.3	30182	266	985	24	2.4	0.49	217|355|595|1557|2048|2152|2886|2950|3280|3303|3306|4233|4583|4953|4968|5728|6657|7422|9213|9474|9518|51514|406918|406986	ALDH2|FAS|CCND1|CYP2C19|EPHB2|F3|GRB7|GSTP1|HES1|HSPA1A|HSPA2|MET|MUC2|ODC1|OGG1|PTEN|SOX2|VEGFA|XPR1|ATG5|GDF15|DTL|MIR129-2|MIR203A	-3.3	HF_d0
Transcription Factor Targets	16	M16213	ATF 01		-5.1	2.8	5.3	30182	267	985	24	2.4	0.49	1960|1969|3069|3226|3234|3727|4772|5101|6235|6752|6873|7349|7763|9043|9474|9577|9886|10150|26953|51195|55197|57332|79647|283987	EGR3|EPHA2|HDLBP|HOXC10|HOXD8|JUND|NFATC1|PCDH9|RPS29|SSTR2|TAF2|UCN|ZFAND5|SPAG9|ATG5|BABAM2|RHOBTB1|MBNL2|RANBP6|RAPGEFL1|RPRD1A|CBX8|AKIRIN1|HID1	-3.3	HF_d0
DisGeNET	35	C0206141	Idiopathic Hypereosinophilic Syndrome		-5.1	6.4	6.5	30182	43	985	9	0.91	0.3	1043|2120|2152|2260|2322|2908|3578|4773|5156	CD52|ETV6|F3|FGFR1|FLT3|NR3C1|IL9|NFATC2|PDGFRA	-3.3	HF_d0
DisGeNET	35	C0242383	Age related macular degeneration		-5.1	2	4.9	30182	685	985	45	4.6	0.67	19|48|338|358|958|1265|1415|1495|1557|2006|2152|2260|2729|2950|3090|3105|3146|3856|3992|4041|4313|4803|4968|5336|5728|5890|6091|6401|7036|7422|8322|8854|8878|9213|9370|10368|22918|23452|25794|27319|57787|84432|94033|246330|377677	ABCA1|ACO1|APOB|AQP1|CD40|CNN2|CRYBB2|CTNNA1|CYP2C19|ELN|F3|FGFR1|GCLC|GSTP1|HIC1|HLA-A|HMGB1|KRT8|FADS1|LRP5|MMP2|NGF|OGG1|PLCG2|PTEN|RAD51B|ROBO1|SELE|TFR2|VEGFA|FZD4|ALDH1A2|SQSTM1|XPR1|ADIPOQ|CACNG3|CD93|ANGPTL2|FSCN2|BHLHE22|MARK4|PROK1|FTMT|PELI3|CA13	-3.3	HF_d0
DisGeNET	35	C0235782	Gallbladder Carcinoma		-5.1	2.2	5	30182	498	985	36	3.7	0.6	338|355|595|604|808|1036|1490|1786|2048|2100|2817|2950|3105|4092|4313|4583|4915|4968|5428|5728|6041|6091|6382|6615|7052|7422|7704|7869|9019|10553|11197|29128|51477|54941|55384|81037	APOB|FAS|CCND1|BCL6|CALM3|CDO1|CCN2|DNMT1|EPHB2|ESR2|GPC1|GSTP1|HLA-A|SMAD7|MMP2|MUC2|NTRK2|OGG1|POLG|PTEN|RNASEL|ROBO1|SDC1|SNAI1|TGM2|VEGFA|ZBTB16|SEMA3B|MPZL1|HTATIP2|WIF1|UHRF1|ISYNA1|RNF125|MEG3|CLPTM1L	-3.3	HF_d0
DisGeNET	35	C0155094	Corneal pannus		-5.1	5.1	6.1	30182	66	985	11	1.1	0.33	930|958|2152|3280|3578|4313|6290|7422|9370|9507|51477	CD19|CD40|F3|HES1|IL9|MMP2|SAA3P|VEGFA|ADIPOQ|ADAMTS4|ISYNA1	-3.3	HF_d0
DisGeNET	35	C0158266	Intervertebral Disc Degeneration		-5	2.5	5.2	30182	342	985	28	2.8	0.53	355|360|972|1280|1312|1490|2048|2303|2308|2619|2887|3146|3488|3727|3856|4313|4803|5361|5728|7422|8878|9507|10725|57616|79058|112399|406968|406986	FAS|AQP3|CD74|COL2A1|COMT|CCN2|EPHB2|FOXC2|FOXO1|GAS1|GRB10|HMGB1|IGFBP5|JUND|KRT8|MMP2|NGF|PLXNA1|PTEN|VEGFA|SQSTM1|ADAMTS4|NFAT5|TSHZ3|ASPSCR1|EGLN3|MIR193A|MIR203A	-3.3	HF_d0
DisGeNET	35	C0007112	Adenocarcinoma of prostate		-5	2.5	5.2	30182	342	985	28	2.8	0.53	354|358|571|595|2048|2100|2260|2950|3579|4613|4772|4803|5156|5361|5728|6528|6657|7052|7349|7422|8644|8840|8878|9370|9518|23089|55554|221981	KLK3|AQP1|BACH1|CCND1|EPHB2|ESR2|FGFR1|GSTP1|CXCR2|MYCN|NFATC1|NGF|PDGFRA|PLXNA1|PTEN|SLC5A5|SOX2|TGM2|UCN|VEGFA|AKR1C3|CCN4|SQSTM1|ADIPOQ|GDF15|PEG10|KLK15|THSD7A	-3.3	HF_d0
DisGeNET	35	C1282496	Metastasis from malignant tumor of prostate		-5	2.5	5.2	30182	342	985	28	2.8	0.53	354|571|632|1500|2100|2152|2908|3146|4233|4313|5585|5728|6041|6382|7204|7422|8644|8878|9112|9474|9518|29998|80790|84432|153090|284119|406986|407011	KLK3|BACH1|BGLAP|CTNND1|ESR2|F3|NR3C1|HMGB1|MET|MMP2|PKN1|PTEN|RNASEL|SDC1|TRIO|VEGFA|AKR1C3|SQSTM1|MTA1|ATG5|GDF15|BICRA|CMIP|PROK1|DAB2IP|CAVIN1|MIR203A|MIR23B	-3.3	HF_d0
Transcription Factor Targets	16	M10767	LFA1 Q6		-5	2.8	5.3	30182	251	985	23	2.3	0.48	604|1265|1490|2048|2828|3164|3226|3280|4792|4803|5339|5412|6299|7408|7846|9148|9507|10725|55003|56301|84445|84639|284119	BCL6|CNN2|CCN2|EPHB2|GPR4|NR4A1|HOXC10|HES1|NFKBIA|NGF|PLEC|UBL3|SALL1|VASP|TUBA1A|NEURL1|ADAMTS4|NFAT5|PAK1IP1|SLC7A10|LZTS2|IL1F10|CAVIN1	-3.2	HF_d0
DisGeNET	35	C0524587	Mean Corpuscular Volume (result)		-5	2.7	5.2	30182	269	985	24	2.4	0.49	217|1373|2308|2907|3146|3992|5531|5890|6575|6667|7036|9792|10919|11030|11077|11322|23316|26018|26100|51341|55604|56606|64795|83855	ALDH2|CPS1|FOXO1|GRINA|HMGB1|FADS1|PPP4C|RAD51B|SLC20A2|SP1|TFR2|SERTAD2|EHMT2|RBPMS|HSF2BP|TMC6|CUX2|LRIG1|WIPI2|ZBTB7A|CARMIL1|SLC2A9|RMND5A|KLF16	-3.2	HF_d0
Cell Type Signatures	7	M39114	AIZARANI LIVER C10 MVECS 1		-5	2.7	5.2	30182	269	985	24	2.4	0.49	358|1490|1848|2012|2887|3280|6196|7052|7503|7846|8322|8407|8848|9411|9891|10203|10252|10268|22856|22918|23348|51232|51564|284119	AQP1|CCN2|DUSP6|EMP1|GRB10|HES1|RPS6KA2|TGM2|XIST|TUBA1A|FZD4|TAGLN2|TSC22D1|ARHGAP29|NUAK1|CALCRL|SPRY1|RAMP3|CHSY1|CD93|DOCK9|CRIM1|HDAC7|CAVIN1	-3.2	HF_d0
DisGeNET	35	C0936223	Metastatic Prostate Carcinoma		-5	2.5	5.1	30182	362	985	29	2.9	0.54	354|571|632|1500|2100|2152|2908|3146|4233|4313|5585|5728|6041|6382|7204|7422|8644|8878|9112|9474|9518|10611|29998|80790|84432|153090|284119|406986|407011	KLK3|BACH1|BGLAP|CTNND1|ESR2|F3|NR3C1|HMGB1|MET|MMP2|PKN1|PTEN|RNASEL|SDC1|TRIO|VEGFA|AKR1C3|SQSTM1|MTA1|ATG5|GDF15|PDLIM5|BICRA|CMIP|PROK1|DAB2IP|CAVIN1|MIR203A|MIR23B	-3.2	HF_d0
DisGeNET	35	C0008350	Cholelithiasis		-5	2.8	5.3	30182	252	985	23	2.3	0.48	326|338|1312|2006|2100|2172|3105|3146|4313|4583|4651|4968|6041|6272|7422|8714|9213|9370|29881|85461|91133|167410|374569	AIRE|APOB|COMT|ELN|ESR2|FABP6|HLA-A|HMGB1|MMP2|MUC2|MYO10|OGG1|RNASEL|SORT1|VEGFA|ABCC3|XPR1|ADIPOQ|NPC1L1|TANC1|L3MBTL4|LIX1|ASPG	-3.2	HF_d0
Transcription Factor Targets	16	M16396	AP2GAMMA 01		-5	2.8	5.3	30182	252	985	23	2.3	0.48	1267|2899|2908|3090|3226|3727|4092|5585|5757|6945|9043|10090|10725|23452|26287|26468|26986|51341|55806|79738|127002|257106|283248	CNP|GRIK3|NR3C1|HIC1|HOXC10|JUND|SMAD7|PKN1|PTMA|MLX|SPAG9|UST|NFAT5|ANGPTL2|ANKRD2|LHX6|PABPC1|ZBTB7A|HR|BBS10|ATXN7L2|ARHGAP30|RCOR2	-3.2	HF_d0
DisGeNET	35	C1306759	Eosinophilic disorder		-5	2.7	5.2	30182	288	985	25	2.5	0.5	355|604|861|920|941|1179|1557|2120|2260|2322|2885|2908|3146|3280|3578|4773|5156|5728|6338|9173|9377|23308|64109|94103|221981	FAS|BCL6|RUNX1|CD4|CD80|CLCA1|CYP2C19|ETV6|FGFR1|FLT3|GRB2|NR3C1|HMGB1|HES1|IL9|NFATC2|PDGFRA|PTEN|SCNN1B|IL1RL1|COX5A|ICOSLG|CRLF2|ORMDL3|THSD7A	-3.2	HF_d0
DisGeNET	35	C0023448	Lymphoid leukemia		-5	2.7	5.2	30182	288	985	25	2.5	0.5	604|678|861|930|958|1043|1441|2120|2260|2322|2885|2908|4084|4613|4953|4990|5156|5728|5896|7349|9474|29128|81037|84662|374569	BCL6|ZFP36L2|RUNX1|CD19|CD40|CD52|CSF3R|ETV6|FGFR1|FLT3|GRB2|NR3C1|MXD1|MYCN|ODC1|SIX6|PDGFRA|PTEN|RAG1|UCN|ATG5|UHRF1|CLPTM1L|GLIS2|ASPG	-3.2	HF_d0
Transcription Factor Targets	16	M4803	NF1 Q6		-5	2.7	5.2	30182	270	985	24	2.4	0.49	473|861|2048|4281|4792|6299|6657|9071|9213|9788|9925|10150|10162|11219|23199|26959|55824|64641|64795|85366|90019|94103|148229|283248	RERE|RUNX1|EPHB2|MID1|NFKBIA|SALL1|SOX2|CLDN10|XPR1|MTSS1|ZBTB5|MBNL2|LPCAT3|TREX2|GSE1|HBP1|PAG1|EBF2|RMND5A|MYLK2|SYT8|ORMDL3|ATP8B3|RCOR2	-3.2	HF_d0
Cell Type Signatures	7	M39270	HU FETAL RETINA RPC		-5	4	5.7	30182	107	985	14	1.4	0.38	595|1280|1903|3280|4673|4953|4990|6432|6657|7855|29128|30062|220202|387914	CCND1|COL2A1|S1PR3|HES1|NAP1L1|ODC1|SIX6|SRSF7|SOX2|FZD5|UHRF1|RAX|ATOH7|SHISA2	-3.2	HF_d0
DisGeNET	35	C1319315	Adenocarcinoma of large intestine		-5	2.1	4.9	30182	543	985	38	3.9	0.61	595|958|2033|2048|2100|2120|2132|2172|3280|3856|4092|4233|4313|4583|5157|5585|5653|5728|5890|6196|6657|6926|7335|7422|8189|9148|9370|26018|51474|55272|55384|55970|57787|84727|84790|85461|120376|406968	CCND1|CD40|EP300|EPHB2|ESR2|ETV6|EXT2|FABP6|HES1|KRT8|SMAD7|MET|MMP2|MUC2|PDGFRL|PKN1|KLK6|PTEN|RAD51B|RPS6KA2|SOX2|TBX3|UBE2V1|VEGFA|SYMPK|NEURL1|ADIPOQ|LRIG1|LIMA1|IMP3|MEG3|GNG12|MARK4|SPSB2|TUBA1C|TANC1|POU2AF3|MIR193A	-3.2	HF_d0
DisGeNET	35	C0205697	Carcinoma, Spindle-Cell		-5	3	5.3	30182	218	985	21	2.1	0.46	358|595|1266|1786|1848|2100|2180|2950|3178|3578|4233|4313|5154|5156|5329|5728|6615|8848|9019|55272|113451	AQP1|CCND1|CNN3|DNMT1|DUSP6|ESR2|ACSL1|GSTP1|HNRNPA1|IL9|MET|MMP2|PDGFA|PDGFRA|PLAUR|PTEN|SNAI1|TSC22D1|MPZL1|IMP3|AZIN2	-3.2	HF_d0
Transcription Factor Targets	16	M6002	AML1 Q6		-5	2.7	5.2	30182	271	985	24	2.4	0.49	632|969|1112|2012|2542|2647|3142|3164|4041|5412|5896|7093|9071|9507|26191|26523|28977|51339|55729|79096|126823|127544|257106|283248	BGLAP|CD69|FOXN3|EMP1|SLC37A4|BLOC1S1|HLX|NR4A1|LRP5|UBL3|RAG1|TLL2|CLDN10|ADAMTS4|PTPN22|AGO1|MRPL42|DACT1|ATF7IP|CSTPP1|KLHDC9|RNF19B|ARHGAP30|RCOR2	-3.2	HF_d0
Transcription Factor Targets	16	M6446	CACCCBINDINGFACTOR Q6		-5	2.7	5.2	30182	271	985	24	2.4	0.49	2048|2670|3215|3219|3280|3488|3691|3727|5376|5727|5795|6382|7869|9043|9244|9368|9788|10160|23187|23199|55611|55806|64225|283248	EPHB2|GFAP|HOXB5|HOXB9|HES1|IGFBP5|ITGB4|JUND|PMP22|PTCH1|PTPRJ|SDC1|SEMA3B|SPAG9|CRLF1|NHERF1|MTSS1|FARP1|PHLDB1|GSE1|OTUB1|HR|ATL2|RCOR2	-3.2	HF_d0
Transcription Factor Targets	16	M15241	AML1 01		-5	2.7	5.2	30182	271	985	24	2.4	0.49	632|969|1112|2012|2542|2647|3142|3164|4041|5412|5896|7093|9071|9507|26191|26523|28977|51339|55729|79096|126823|127544|257106|283248	BGLAP|CD69|FOXN3|EMP1|SLC37A4|BLOC1S1|HLX|NR4A1|LRP5|UBL3|RAG1|TLL2|CLDN10|ADAMTS4|PTPN22|AGO1|MRPL42|DACT1|ATF7IP|CSTPP1|KLHDC9|RNF19B|ARHGAP30|RCOR2	-3.2	HF_d0
Cell Type Signatures	7	M40313	DESCARTES FETAL THYMUS STROMAL CELLS		-5	3.6	5.6	30182	137	985	16	1.6	0.4	1903|2006|2619|3488|4313|4915|5156|5376|8425|23452|51186|64641|84858|94031|151887|170689	S1PR3|ELN|GAS1|IGFBP5|MMP2|NTRK2|PDGFRA|PMP22|LTBP4|ANGPTL2|TCEAL9|EBF2|ZNF503|HTRA3|CCDC80|ADAMTS15	-3.2	HF_d0
TRRUST	34	TRR01256	Regulated by: SP1		-5	2.2	4.9	30182	524	985	37	3.8	0.61	19|48|354|355|595|1280|1384|1490|1786|1819|2152|2172|2260|2729|2950|3164|4041|4233|4313|4583|4613|4953|5329|5493|5728|6338|6915|7422|8425|8714|8878|9112|9370|11197|29956|83541|340719	ABCA1|ACO1|KLK3|FAS|CCND1|COL2A1|CRAT|CCN2|DNMT1|DRG2|F3|FABP6|FGFR1|GCLC|GSTP1|NR4A1|LRP5|MET|MMP2|MUC2|MYCN|ODC1|PLAUR|PPL|PTEN|SCNN1B|TBXA2R|VEGFA|LTBP4|ABCC3|SQSTM1|MTA1|ADIPOQ|WIF1|CERS2|FAM110A|NANOS1	-3.2	HF_d0
DisGeNET	35	C0151468	Thyroid Gland Follicular Adenoma		-4.9	3	5.3	30182	202	985	20	2	0.45	355|595|678|1734|2100|2322|3164|5154|5727|5728|6528|6752|7422|9043|10643|23308|55729|55824|83439|151887	FAS|CCND1|ZFP36L2|DIO2|ESR2|FLT3|NR4A1|PDGFA|PTCH1|PTEN|SLC5A5|SSTR2|VEGFA|SPAG9|IGF2BP3|ICOSLG|ATF7IP|PAG1|TCF7L1|CCDC80	-3.2	HF_d0
Transcription Factor Targets	16	M30115	PCGF1 TARGET GENES		-4.9	2.1	4.9	30182	546	985	38	3.9	0.61	41|360|808|861|1495|2907|3727|4291|4772|5336|5339|5727|6575|7408|8888|9244|9846|11218|23384|26122|27245|50862|51195|51477|54438|56970|57688|79777|84309|112399|127544|139728|222166|246330|340719|353500|359948|389692	ASIC1|AQP3|CALM3|RUNX1|CTNNA1|GRINA|JUND|MLF1|NFATC1|PLCG2|PLEC|PTCH1|SLC20A2|VASP|MCM3AP|CRLF1|GAB2|DDX20|SPECC1L|EPC2|AHDC1|RNF141|RAPGEFL1|ISYNA1|GFOD1|ATXN7L3|ZSWIM6|ACBD4|NUDT16L1|EGLN3|RNF19B|PNCK|MTURN|PELI3|NANOS1|BMP8A|IRF2BP2|MAFA	-3.2	HF_d0
Transcription Factor Targets	16	M12826	ATF1 Q6		-4.9	2.8	5.2	30182	237	985	22	2.2	0.47	364|595|1266|1831|3219|3226|3727|4915|5154|5527|6431|7349|7763|8840|9577|10150|10625|23199|57332|64225|79647|79713	AQP7|CCND1|CNN3|TSC22D3|HOXB9|HOXC10|JUND|NTRK2|PDGFA|PPP2R5C|SRSF6|UCN|ZFAND5|CCN4|BABAM2|MBNL2|IVNS1ABP|GSE1|CBX8|ATL2|AKIRIN1|IGFLR1	-3.2	HF_d0
DisGeNET	35	C0032580	Adenomatous Polyposis Coli		-4.9	2.1	4.9	30182	609	985	41	4.2	0.64	354|595|1147|1280|1500|1592|1734|1786|2048|2100|2308|2670|2908|2950|3105|3549|4041|4084|4233|4359|4803|4953|4968|5154|5319|5336|5376|5727|5728|6310|6528|6667|7408|7422|7855|9213|11197|22924|23013|65059|84896	KLK3|CCND1|CHUK|COL2A1|CTNND1|CYP26A1|DIO2|DNMT1|EPHB2|ESR2|FOXO1|GFAP|NR3C1|GSTP1|HLA-A|IHH|LRP5|MXD1|MET|MPZ|NGF|ODC1|OGG1|PDGFA|PLA2G1B|PLCG2|PMP22|PTCH1|PTEN|ATXN1|SLC5A5|SP1|VASP|VEGFA|FZD5|XPR1|WIF1|MAPRE3|SPEN|RAPH1|ATAD1	-3.2	HF_d0
DisGeNET	35	C0015672	Fatigue		-4.9	1.9	4.8	30182	760	985	48	4.9	0.69	354|355|595|604|632|755|808|861|939|969|1312|2006|2260|2908|3060|3105|3164|3178|4049|4233|5156|5339|5428|5585|6041|6235|6310|6338|6528|6657|6945|7036|7166|7422|7704|8878|9518|10755|10892|26191|29978|55034|64072|64859|79258|162417|221937|359948	KLK3|FAS|CCND1|BCL6|BGLAP|CFAP410|CALM3|RUNX1|CD27|CD69|COMT|ELN|FGFR1|NR3C1|HCRT|HLA-A|NR4A1|HNRNPA1|LTA|MET|PDGFRA|PLEC|POLG|PKN1|RNASEL|RPS29|ATXN1|SCNN1B|SLC5A5|SOX2|MLX|TFR2|TPH1|VEGFA|ZBTB16|SQSTM1|GDF15|GIPC1|MALT1|PTPN22|UBQLN2|MOCOS|CDH23|NABP1|MMEL1|NAGS|FOXK1|IRF2BP2	-3.2	HF_d0
Transcription Factor Targets	16	M10817	CMYB 01		-4.9	2.8	5.2	30182	255	985	23	2.3	0.48	41|120|400|808|1384|1960|3727|6667|7484|7873|9043|10162|10585|10919|23788|26986|27319|55806|55870|64793|79696|112714|220296	ASIC1|ADD3|ARL1|CALM3|CRAT|EGR3|JUND|SP1|WNT9B|MANF|SPAG9|LPCAT3|POMT1|EHMT2|MTCH2|PABPC1|BHLHE22|HR|ASH1L|CEP85|ZC2HC1C|TUBA3E|HEPACAM	-3.2	HF_d0
Transcription Factor Targets	16	M13237	BACH2 01		-4.9	2.7	5.2	30182	273	985	24	2.4	0.49	571|794|1824|2048|2670|3164|3691|3995|5339|6016|7408|7571|8407|9249|9289|9805|9891|10162|11155|22924|64072|79954|84790|255488	BACH1|CALB2|DSC2|EPHB2|GFAP|NR4A1|ITGB4|FADS3|PLEC|RIT1|VASP|ZNF23|TAGLN2|DHRS3|ADGRG1|SCRN1|NUAK1|LPCAT3|LDB3|MAPRE3|CDH23|NOL10|TUBA1C|RNF144B	-3.2	HF_d0
Transcription Factor Targets	16	M13012	TGCTGAY UNKNOWN		-4.9	2.1	4.9	30182	547	985	38	3.9	0.61	41|777|808|861|1500|1831|3164|3219|3578|3667|5339|5527|5585|5709|6861|6945|8733|8775|8969|9249|9507|9925|10368|23001|23173|29978|55604|55898|83541|83723|84858|124222|124935|127002|151887|197021|340719|374659	ASIC1|CACNA1E|CALM3|RUNX1|CTNND1|TSC22D3|NR4A1|HOXB9|IL9|IRS1|PLEC|PPP2R5C|PKN1|PSMD3|SYT5|MLX|GPAA1|NAPA|H2AC11|DHRS3|ADAMTS4|ZBTB5|CACNG3|WDFY3|METAP1|UBQLN2|CARMIL1|UNC45A|FAM110A|TLCD3B|ZNF503|PAQR4|SLC43A2|ATXN7L2|CCDC80|LCTL|NANOS1|HDDC3	-3.2	HF_d0
Cell Type Signatures	7	M39067	MANNO MIDBRAIN NEUROTYPES HDA		-4.9	2.2	4.9	30182	506	985	36	3.7	0.6	478|777|794|2899|4826|5069|5452|6091|6252|6382|6752|7036|7503|7846|8507|9213|9568|9644|9659|23002|23105|23199|24147|51339|55384|56977|57522|57549|64641|90525|126567|127829|148014|222166|252995|388403	ATP1A3|CACNA1E|CALB2|GRIK3|NNAT|PAPPA|POU2F2|ROBO1|RTN1|SDC1|SSTR2|TFR2|XIST|TUBA1A|ENC1|XPR1|GABBR2|SH3PXD2A|PDE4DIP|DAAM1|FSTL4|GSE1|FJX1|DACT1|MEG3|STOX2|SRGAP1|IGSF9|EBF2|SHF|C2CD4C|ARL8A|TTC9B|MTURN|FNDC5|YPEL2	-3.2	HF_d0
DisGeNET	35	C0018818	Ventricular Septal Defects		-4.9	2.3	5	30182	426	985	32	3.2	0.56	473|941|1312|2006|2033|2132|2260|2303|2885|4041|4092|4313|4607|4772|4990|5192|5350|6016|6091|6657|6812|6926|7422|10907|23001|23384|25980|55384|55670|57167|80144|91754	RERE|CD80|COMT|ELN|EP300|EXT2|FGFR1|FOXC2|GRB2|LRP5|SMAD7|MMP2|MYBPC3|NFATC1|SIX6|PEX10|PLN|RIT1|ROBO1|SOX2|STXBP1|TBX3|VEGFA|TXNL4A|WDFY3|SPECC1L|AAR2|MEG3|PEX26|SALL4|FRAS1|NEK9	-3.2	HF_d0
DisGeNET	35	C0017168	Gastroesophageal reflux disease		-4.9	2.3	5	30182	446	985	33	3.4	0.57	338|473|595|1235|1312|1490|1557|2006|2132|4041|4281|4803|4915|5428|5831|6299|6657|6812|7422|8425|9568|10479|26999|54941|55534|55662|57003|57688|79991|84896|246329|406986|653509	APOB|RERE|CCND1|CCR6|COMT|CCN2|CYP2C19|ELN|EXT2|LRP5|MID1|NGF|NTRK2|POLG|PYCR1|SALL1|SOX2|STXBP1|VEGFA|LTBP4|GABBR2|SLC9A6|CYFIP2|RNF125|MAML3|HIF1AN|CCDC47|ZSWIM6|STN1|ATAD1|STAC3|MIR203A|SFTPA1	-3.2	HF_d0
Transcription Factor Targets	16	M17420	WGGAATGY TEF1 Q6		-4.9	2.4	5	30182	387	985	30	3	0.55	753|1266|1490|1969|3164|3691|3727|4281|4359|5154|5156|5653|5727|5795|5998|8456|9244|9368|9411|9679|9788|10150|22924|51195|51339|64430|90019|122258|128218|284119	LDLRAD4|CNN3|CCN2|EPHA2|NR4A1|ITGB4|JUND|MID1|MPZ|PDGFA|PDGFRA|KLK6|PTCH1|PTPRJ|RGS3|FOXN1|CRLF1|NHERF1|ARHGAP29|FAM53B|MTSS1|MBNL2|MAPRE3|RAPGEFL1|DACT1|PCNX4|SYT8|SPACA7|TMEM125|CAVIN1	-3.2	HF_d0
DisGeNET	35	C0027831	Neurofibromatosis 1		-4.9	2.6	5.1	30182	311	985	26	2.6	0.51	338|595|808|861|930|1848|2047|2048|2260|2670|2950|3215|3219|4084|4359|4803|5156|5376|5727|5728|6652|10252|57521|84282|85462|221981	APOB|CCND1|CALM3|RUNX1|CD19|DUSP6|EPHB1|EPHB2|FGFR1|GFAP|GSTP1|HOXB5|HOXB9|MXD1|MPZ|NGF|PDGFRA|PMP22|PTCH1|PTEN|SORD|SPRY1|RPTOR|RNF135|FHDC1|THSD7A	-3.1	HF_d0
DisGeNET	35	C0375023	Respiratory syncytial virus (RSV) infection in conditions classified elsewhere and of unspecified site		-4.9	2.2	4.9	30182	467	985	34	3.5	0.58	19|355|604|930|958|969|1179|1490|2047|2048|2100|2908|3105|3146|3578|3579|3856|4049|4313|4792|4803|6401|7422|9173|10625|11069|26298|51477|55384|79132|197259|284119|406986|653509	ABCA1|FAS|BCL6|CD19|CD40|CD69|CLCA1|CCN2|EPHB1|EPHB2|ESR2|NR3C1|HLA-A|HMGB1|IL9|CXCR2|KRT8|LTA|MMP2|NFKBIA|NGF|SELE|VEGFA|IL1RL1|IVNS1ABP|RAPGEF4|EHF|ISYNA1|MEG3|DHX58|MLKL|CAVIN1|MIR203A|SFTPA1	-3.1	HF_d0
DisGeNET	35	C0234985	Mental deterioration		-4.9	2.2	4.9	30182	508	985	36	3.7	0.6	217|326|338|354|355|478|597|1312|1476|1786|2033|2670|3060|3146|3488|3667|4773|4803|4915|5319|5428|6575|6812|7422|8507|8878|8991|9370|9518|11069|11197|23237|23316|26999|29978|54210	ALDH2|AIRE|APOB|KLK3|FAS|ATP1A3|BCL2A1|COMT|CSTB|DNMT1|EP300|GFAP|HCRT|HMGB1|IGFBP5|IRS1|NFATC2|NGF|NTRK2|PLA2G1B|POLG|SLC20A2|STXBP1|VEGFA|ENC1|SQSTM1|SELENBP1|ADIPOQ|GDF15|RAPGEF4|WIF1|ARC|CUX2|CYFIP2|UBQLN2|TREM1	-3.1	HF_d0
DisGeNET	35	C0302142	Deformity		-4.9	2.5	5	30182	350	985	28	2.8	0.53	326|1147|1266|1500|2033|2100|2260|2303|2308|2950|3549|3988|4092|4281|5728|6299|6657|6812|7422|9289|55384|57167|64072|80176|83439|84445|84720|145873	AIRE|CHUK|CNN3|CTNND1|EP300|ESR2|FGFR1|FOXC2|FOXO1|GSTP1|IHH|LIPA|SMAD7|MID1|PTEN|SALL1|SOX2|STXBP1|VEGFA|ADGRG1|MEG3|SALL4|CDH23|SPSB1|TCF7L1|LZTS2|PIGO|MESP2	-3.1	HF_d0
Transcription Factor Targets	16	M6490	IPF1 Q4		-4.8	2.7	5.1	30182	258	985	23	2.3	0.48	595|604|1112|2530|3215|5236|6432|9886|10611|23051|23446|25906|26122|27319|30062|51274|55003|55534|55729|64641|79071|167410|220202	CCND1|BCL6|FOXN3|FUT8|HOXB5|PGM1|SRSF7|RHOBTB1|PDLIM5|ZHX3|SLC44A1|ANAPC15|EPC2|BHLHE22|RAX|KLF3|PAK1IP1|MAML3|ATF7IP|EBF2|ELOVL6|LIX1|ATOH7	-3.1	HF_d0
DisGeNET	35	C0032584	polyps		-4.8	2.4	5	30182	390	985	30	3	0.55	217|595|604|794|958|1490|1734|2086|2100|2152|2160|2908|3090|4233|4313|4583|4953|4968|5156|5319|5728|6615|6657|7422|8878|8991|9474|11197|30811|64109	ALDH2|CCND1|BCL6|CALB2|CD40|CCN2|DIO2|ERV3-1|ESR2|F3|F11|NR3C1|HIC1|MET|MMP2|MUC2|ODC1|OGG1|PDGFRA|PLA2G1B|PTEN|SNAI1|SOX2|VEGFA|SQSTM1|SELENBP1|ATG5|WIF1|HUNK|CRLF2	-3.1	HF_d0
DisGeNET	35	C0034888	Rectal Prolapse		-4.8	6	6.2	30182	46	985	9	0.91	0.3	2006|2048|2828|5728|8425|9623|9846|51232|65059	ELN|EPHB2|GPR4|PTEN|LTBP4|TCL1B|GAB2|CRIM1|RAPH1	-3.1	HF_d0
DisGeNET	35	C0034067	Pulmonary Emphysema		-4.8	2.4	5	30182	352	985	28	2.8	0.53	19|217|355|972|1592|2006|2011|2091|2260|2530|2950|3164|3488|3727|4041|4092|4313|5154|5728|5757|7422|8425|8878|9023|9213|51477|81037|81620	ABCA1|ALDH2|FAS|CD74|CYP26A1|ELN|MARK2|FBL|FGFR1|FUT8|GSTP1|NR4A1|IGFBP5|JUND|LRP5|SMAD7|MMP2|PDGFA|PTEN|PTMA|VEGFA|LTBP4|SQSTM1|CH25H|XPR1|ISYNA1|CLPTM1L|CDT1	-3.1	HF_d0
Cell Type Signatures	7	M39235	LAKE ADULT KIDNEY C16 COLLECTING SYSTEM PRINCIPAL CELLS CORTEX		-4.8	3.5	5.4	30182	141	985	16	1.6	0.4	4651|5069|5151|5890|6310|7503|9577|10725|11030|23387|25841|55534|79875|80144|221981|260425	MYO10|PAPPA|PDE8A|RAD51B|ATXN1|XIST|BABAM2|NFAT5|RBPMS|SIK3|ABTB2|MAML3|THSD4|FRAS1|THSD7A|MAGI3	-3.1	HF_d0
DisGeNET	35	C3714514	Infection		-4.8	2.2	4.9	30182	491	985	35	3.6	0.59	338|355|597|920|939|941|958|1147|1280|1495|2152|2950|3105|3146|3178|3312|3482|3578|4049|4261|4313|4792|4968|5156|5329|5339|6041|6401|6667|7422|9173|9370|26191|57521|84168	APOB|FAS|BCL2A1|CD4|CD27|CD80|CD40|CHUK|COL2A1|CTNNA1|F3|GSTP1|HLA-A|HMGB1|HNRNPA1|HSPA8|IGF2R|IL9|LTA|CIITA|MMP2|NFKBIA|OGG1|PDGFRA|PLAUR|PLEC|RNASEL|SELE|SP1|VEGFA|IL1RL1|ADIPOQ|PTPN22|RPTOR|ANTXR1	-3.1	HF_d0
DisGeNET	35	C0334634	Malignant lymphoma, lymphocytic, intermediate differentiation, diffuse		-4.8	2.6	5	30182	296	985	25	2.5	0.5	203|595|604|638|930|958|972|1786|2100|2308|2950|4613|5905|6382|7052|7422|9411|9623|10643|10892|11040|26267|55824|84662|347734	AK1|CCND1|BCL6|BIK|CD19|CD40|CD74|DNMT1|ESR2|FOXO1|GSTP1|MYCN|RANGAP1|SDC1|TGM2|VEGFA|ARHGAP29|TCL1B|IGF2BP3|MALT1|PIM2|FBXO10|PAG1|GLIS2|SLC35B2	-3.1	HF_d0
Cell Type Signatures	7	M39217	ZHENG CORD BLOOD C8 PUTATIVE LYMPHOID PRIMED MULTIPOTENT PROGENITOR 2		-4.8	4.1	5.6	30182	97	985	13	1.3	0.36	861|972|1043|1441|1831|2322|2950|3105|3178|4673|6633|57222|257106	RUNX1|CD74|CD52|CSF3R|TSC22D3|FLT3|GSTP1|HLA-A|HNRNPA1|NAP1L1|SNRPD2|ERGIC1|ARHGAP30	-3.1	HF_d0
Cell Type Signatures	7	M39215	ZHENG CORD BLOOD C6 HSC MULTIPOTENT PROGENITOR		-4.8	4.1	5.6	30182	97	985	13	1.3	0.36	678|972|1831|2308|2355|3164|4792|8848|9473|10161|26986|54941|55384	ZFP36L2|CD74|TSC22D3|FOXO1|FOSL2|NR4A1|NFKBIA|TSC22D1|THEMIS2|LPAR6|PABPC1|RNF125|MEG3	-3.1	HF_d0
COVID	200	COVID253	RNA_Wilk_CD14+Monocytes_patient-C4_Down		-4.8	4.1	5.6	30182	97	985	13	1.3	0.36	217|678|920|972|1441|1831|1848|2950|4673|4792|5757|26986|29997	ALDH2|ZFP36L2|CD4|CD74|CSF3R|TSC22D3|DUSP6|GSTP1|NAP1L1|NFKBIA|PTMA|PABPC1|NOP53	-3.1	HF_d0
Transcription Factor Targets	16	M6342	CREB 02		-4.8	2.7	5.1	30182	260	985	23	2.3	0.48	1969|3146|3727|6235|6575|7571|7763|7869|8407|8775|9043|9213|9474|9577|10150|10554|10625|51186|55909|79647|79954|124245|128553	EPHA2|HMGB1|JUND|RPS29|SLC20A2|ZNF23|ZFAND5|SEMA3B|TAGLN2|NAPA|SPAG9|XPR1|ATG5|BABAM2|MBNL2|AGPAT1|IVNS1ABP|TCEAL9|BIN3|AKIRIN1|NOL10|ZC3H18|TSHZ2	-3.1	HF_d0
COVID	200	COVID255	RNA_Wilk_CD14+Monocytes_patient-C5_Down		-4.8	3.5	5.4	30182	142	985	16	1.6	0.4	409|678|920|972|1043|1441|1831|1848|2950|3105|4673|4792|5452|26986|29997|257106	ARRB2|ZFP36L2|CD4|CD74|CD52|CSF3R|TSC22D3|DUSP6|GSTP1|HLA-A|NAP1L1|NFKBIA|POU2F2|PABPC1|NOP53|ARHGAP30	-3.1	HF_d0
Transcription Factor Targets	16	M11345	AP4 Q6		-4.8	2.9	5.1	30182	225	985	21	2.1	0.46	571|861|1969|2355|2899|3215|5365|5802|9249|11248|23187|25841|27040|29998|58190|63874|80144|128218|252995|283987|340719	BACH1|RUNX1|EPHA2|FOSL2|GRIK3|HOXB5|PLXNB3|PTPRS|DHRS3|NXPH3|PHLDB1|ABTB2|LAT|BICRA|CTDSP1|ABHD4|FRAS1|TMEM125|FNDC5|HID1|NANOS1	-3.1	HF_d0
Transcription Factor Targets	16	M6359	ZF5 B		-4.8	2.8	5.1	30182	243	985	22	2.2	0.47	41|1592|2530|2729|2899|6196|7422|9110|9148|9577|9925|10643|11030|23013|23677|25847|51195|54941|55806|84309|84733|121268	ASIC1|CYP26A1|FUT8|GCLC|GRIK3|RPS6KA2|VEGFA|MTMR4|NEURL1|BABAM2|ZBTB5|IGF2BP3|RBPMS|SPEN|SH3BP4|ANAPC13|RAPGEFL1|RNF125|HR|NUDT16L1|CBX2|RHEBL1	-3.1	HF_d0
DisGeNET	35	C0016057	Fibrosarcoma		-4.8	2.3	4.9	30182	413	985	31	3.1	0.56	595|632|958|1490|2048|2120|2152|2303|2662|2670|2908|3303|3727|4233|4313|4803|4953|5728|5890|6382|6635|6657|6667|6926|7349|7422|9623|10611|55384|64386|197259	CCND1|BGLAP|CD40|CCN2|EPHB2|ETV6|F3|FOXC2|GDF10|GFAP|NR3C1|HSPA1A|JUND|MET|MMP2|NGF|ODC1|PTEN|RAD51B|SDC1|SNRPE|SOX2|SP1|TBX3|UCN|VEGFA|TCL1B|PDLIM5|MEG3|MMP25|MLKL	-3.1	HF_d0
DisGeNET	35	C0751690	Malignant Peripheral Nerve Sheath Tumor		-4.8	2.7	5.1	30182	261	985	23	2.3	0.48	595|604|1267|1848|2048|2100|3691|4233|4613|5154|5156|5157|5376|5728|6528|7204|7422|8714|9623|9644|10038|22856|84282	CCND1|BCL6|CNP|DUSP6|EPHB2|ESR2|ITGB4|MET|MYCN|PDGFA|PDGFRA|PDGFRL|PMP22|PTEN|SLC5A5|TRIO|VEGFA|ABCC3|TCL1B|SH3PXD2A|PARP2|CHSY1|RNF135	-3.1	HF_d0
DisGeNET	35	C0014170	Endometrial Neoplasms		-4.8	2.7	5.1	30182	261	985	23	2.3	0.48	355|595|1312|1786|2033|2100|2308|2950|3164|4092|4233|4313|5728|6382|7422|7869|8608|8644|9370|10643|84432|94031|255488	FAS|CCND1|COMT|DNMT1|EP300|ESR2|FOXO1|GSTP1|NR4A1|SMAD7|MET|MMP2|PTEN|SDC1|VEGFA|SEMA3B|RDH16|AKR1C3|ADIPOQ|IGF2BP3|PROK1|HTRA3|RNF144B	-3.1	HF_d0
Transcription Factor Targets	16	M15616	RGAGGAARY PU1 Q6		-4.7	2.1	4.8	30182	515	985	36	3.7	0.6	120|752|1500|2006|2120|2582|4049|5101|5585|5795|7408|7484|8711|9289|9368|10501|10725|11219|23001|23387|23452|23584|26100|26191|26986|51341|55806|57169|79071|83541|89792|94103|116986|124935|128346|257106	ADD3|FMNL1|CTNND1|ELN|ETV6|GALE|LTA|PCDH9|PKN1|PTPRJ|VASP|WNT9B|TNK1|ADGRG1|NHERF1|SEMA6B|NFAT5|TREX2|WDFY3|SIK3|ANGPTL2|VSIG2|WIPI2|PTPN22|PABPC1|ZBTB7A|HR|ZNFX1|ELOVL6|FAM110A|GAL3ST3|ORMDL3|AGAP2|SLC43A2|C1orf162|ARHGAP30	-3	HF_d0
DisGeNET	35	C0018799	Heart Diseases		-4.7	2.1	4.8	30182	537	985	37	3.8	0.61	19|120|217|338|808|1490|1824|2006|2033|2048|2100|2152|3146|3482|3579|3753|4049|4233|4313|4607|4689|4772|4915|4968|5069|5350|7422|9173|9370|9518|10268|10699|10725|11155|23452|26191|29881	ABCA1|ADD3|ALDH2|APOB|CALM3|CCN2|DSC2|ELN|EP300|EPHB2|ESR2|F3|HMGB1|IGF2R|CXCR2|KCNE1|LTA|MET|MMP2|MYBPC3|NCF4|NFATC1|NTRK2|OGG1|PAPPA|PLN|VEGFA|IL1RL1|ADIPOQ|GDF15|RAMP3|CORIN|NFAT5|LDB3|ANGPTL2|PTPN22|NPC1L1	-3	HF_d0
Cell Type Signatures	7	M39061	MANNO MIDBRAIN NEUROTYPES HPROGFPM		-4.7	2.4	4.9	30182	356	985	28	2.8	0.53	595|1124|1265|1280|1824|2048|2637|2950|3146|3280|3667|4281|4313|4673|6299|6382|6657|10150|29128|30811|51692|54058|54908|57082|57167|84168|167410|283248	CCND1|CHN2|CNN2|COL2A1|DSC2|EPHB2|GBX2|GSTP1|HMGB1|HES1|IRS1|MID1|MMP2|NAP1L1|SALL1|SDC1|SOX2|MBNL2|UHRF1|HUNK|CPSF3|C21orf58|SPDL1|KNL1|SALL4|ANTXR1|LIX1|RCOR2	-3	HF_d0
Cell Type Signatures	7	M39201	HAY BONE MARROW MONOCYTE		-4.7	2.8	5.1	30182	227	985	21	2.1	0.46	409|752|1476|3164|4673|5452|5585|7408|7846|9148|9473|9788|10611|51274|51760|55384|64072|83541|255488|284013|388403	ARRB2|FMNL1|CSTB|NR4A1|NAP1L1|POU2F2|PKN1|VASP|TUBA1A|NEURL1|THEMIS2|MTSS1|PDLIM5|KLF3|SYT17|MEG3|CDH23|FAM110A|RNF144B|VMO1|YPEL2	-3	HF_d0
DisGeNET	35	C0003811	Cardiac Arrhythmia		-4.7	2.1	4.7	30182	559	985	38	3.9	0.61	217|354|808|1824|2006|2033|2100|2303|2729|2950|3146|3753|3762|4092|4803|5192|5236|5339|5350|6016|6235|6338|6926|7422|9370|9518|9722|11069|23384|26100|26191|54332|55034|55670|57167|85366|144245|284119	ALDH2|KLK3|CALM3|DSC2|ELN|EP300|ESR2|FOXC2|GCLC|GSTP1|HMGB1|KCNE1|KCNJ5|SMAD7|NGF|PEX10|PGM1|PLEC|PLN|RIT1|RPS29|SCNN1B|TBX3|VEGFA|ADIPOQ|GDF15|NOS1AP|RAPGEF4|SPECC1L|WIPI2|PTPN22|GDAP1|MOCOS|PEX26|SALL4|MYLK2|ALG10B|CAVIN1	-3	HF_d0
COVID	200	COVID386	Interactome_Laurent_HEK293_24h_ORF7B		-4.7	2.6	5	30182	300	985	25	2.5	0.5	120|323|1969|2011|3992|4233|5361|5792|6252|6533|8480|8733|9919|9962|10424|10554|51368|57222|57622|64225|80144|80727|81037|84826|347734	ADD3|APBB2|EPHA2|MARK2|FADS1|MET|PLXNA1|PTPRF|RTN1|SLC6A6|RAE1|GPAA1|SEC16A|SLC23A2|PGRMC2|AGPAT1|TEX264|ERGIC1|LRFN1|ATL2|FRAS1|TTYH3|CLPTM1L|SFT2D3|SLC35B2	-3	HF_d0
COVID	200	COVID193	RNA_Stukalov_A549-ACE2_30h_Up		-4.7	2.6	5	30182	300	985	25	2.5	0.5	1490|1969|2033|2355|3164|3280|4084|4792|5339|7052|7128|7204|8858|9518|9645|51232|51341|55870|57169|57688|115004|157285|157310|202915|284119	CCN2|EPHA2|EP300|FOSL2|NR4A1|HES1|MXD1|NFKBIA|PLEC|TGM2|TNFAIP3|TRIO|PROZ|GDF15|MICAL2|CRIM1|ZBTB7A|ASH1L|ZNFX1|ZSWIM6|CGAS|PRAG1|PEBP4|TMEM184A|CAVIN1	-3	HF_d0
COVID	200	COVID040	RNA_Sun_Calu-3_24h_Up		-4.7	2.6	5	30182	300	985	25	2.5	0.5	48|604|678|1997|2033|2114|2887|2908|4084|4792|5329|7128|7204|9043|9792|10561|10725|23001|23013|26122|26959|55729|57169|84159|153020	ACO1|BCL6|ZFP36L2|ELF1|EP300|ETS2|GRB10|NR3C1|MXD1|NFKBIA|PLAUR|TNFAIP3|TRIO|SPAG9|SERTAD2|IFI44|NFAT5|WDFY3|SPEN|EPC2|HBP1|ATF7IP|ZNFX1|ARID5B|RASGEF1B	-3	HF_d0
DisGeNET	35	C4551683	Adrenal Gland Pheochromocytoma		-4.7	2.3	4.8	30182	416	985	31	3.1	0.56	48|354|595|1312|2047|2086|2260|2908|3090|3762|4084|4233|4613|4803|5728|5792|6615|6652|6752|7052|7422|9071|9370|10160|10203|10755|25950|55384|55534|57521|112399	ACO1|KLK3|CCND1|COMT|EPHB1|ERV3-1|FGFR1|NR3C1|HIC1|KCNJ5|MXD1|MET|MYCN|NGF|PTEN|PTPRF|SNAI1|SORD|SSTR2|TGM2|VEGFA|CLDN10|ADIPOQ|FARP1|CALCRL|GIPC1|RWDD3|MEG3|MAML3|RPTOR|EGLN3	-3	HF_d0
DisGeNET	35	C0024301	Lymphoma, Follicular		-4.7	2.2	4.8	30182	477	985	34	3.5	0.58	355|399|473|595|604|638|930|939|958|1267|2033|2048|2308|2322|2950|3105|3164|4968|5156|5452|5728|5795|6382|6428|7052|7128|7422|9623|10611|10892|27436|64121|113452|347734	FAS|RHOH|RERE|CCND1|BCL6|BIK|CD19|CD27|CD40|CNP|EP300|EPHB2|FOXO1|FLT3|GSTP1|HLA-A|NR4A1|OGG1|PDGFRA|POU2F2|PTEN|PTPRJ|SDC1|SRSF3|TGM2|TNFAIP3|VEGFA|TCL1B|PDLIM5|MALT1|EML4|RRAGC|TMEM54|SLC35B2	-3	HF_d0
Transcription Factor Targets	16	M4815	WTTGKCTG UNKNOWN		-4.7	2.1	4.8	30182	519	985	36	3.7	0.6	473|777|972|1266|1500|1592|1618|1848|2542|3060|3146|3280|4041|4915|6272|6431|7093|7579|8848|9788|10162|10424|10956|26122|54058|55534|57332|64795|80144|83541|128218|151887|153090|162515|220296|284119	RERE|CACNA1E|CD74|CNN3|CTNND1|CYP26A1|DAZL|DUSP6|SLC37A4|HCRT|HMGB1|HES1|LRP5|NTRK2|SORT1|SRSF6|TLL2|ZSCAN20|TSC22D1|MTSS1|LPCAT3|PGRMC2|OS9|EPC2|C21orf58|MAML3|CBX8|RMND5A|FRAS1|FAM110A|TMEM125|CCDC80|DAB2IP|SLC16A11|HEPACAM|CAVIN1	-3	HF_d0
Cell Type Signatures	7	M39245	LAKE ADULT KIDNEY C26 MESANGIAL CELLS		-4.7	3.1	5.2	30182	177	985	18	1.8	0.43	323|358|3164|3303|3488|4792|5101|5728|5937|6091|7704|8848|9043|9788|51232|55534|65059|84159	APBB2|AQP1|NR4A1|HSPA1A|IGFBP5|NFKBIA|PCDH9|PTEN|RBMS1|ROBO1|ZBTB16|TSC22D1|SPAG9|MTSS1|CRIM1|MAML3|RAPH1|ARID5B	-3	HF_d0
DisGeNET	35	C1739135	Progression of prostate cancer		-4.7	2.3	4.8	30182	398	985	30	3	0.55	354|595|632|861|1072|1265|1960|2033|2100|2260|2308|2637|2950|5727|5728|6657|7052|7422|9370|9518|9645|10755|11240|23089|29998|55384|221937|406968|406986|494335	KLK3|CCND1|BGLAP|RUNX1|CFL1|CNN2|EGR3|EP300|ESR2|FGFR1|FOXO1|GBX2|GSTP1|PTCH1|PTEN|SOX2|TGM2|VEGFA|ADIPOQ|GDF15|MICAL2|GIPC1|PADI2|PEG10|BICRA|MEG3|FOXK1|MIR193A|MIR203A|MIR423	-3	HF_d0
Cell Type Signatures	7	M39272	DURANTE ADULT OLFACTORY NEUROEPITHELIUM OLFACTORY HORIZONTAL BASAL CELLS		-4.6	9.7	6.9	30182	19	985	6	0.61	0.25	360|2152|3488|6657|8848|55384	AQP3|F3|IGFBP5|SOX2|TSC22D1|MEG3	-3	HF_d0
Transcription Factor Targets	16	M7236	LMO2COM 01		-4.6	2.7	5	30182	265	985	23	2.3	0.48	604|808|861|1592|1969|3488|5339|5527|5585|5795|9148|9846|9962|11040|23348|25794|27319|79861|116986|127002|127534|147746|283987	BCL6|CALM3|RUNX1|CYP26A1|EPHA2|IGFBP5|PLEC|PPP2R5C|PKN1|PTPRJ|NEURL1|GAB2|SLC23A2|PIM2|DOCK9|FSCN2|BHLHE22|TUBAL3|AGAP2|ATXN7L2|GJB4|HIPK4|HID1	-3	HF_d0
DisGeNET	35	C0149521	Pancreatitis, Chronic		-4.6	2.3	4.8	30182	379	985	29	2.9	0.54	217|355|595|632|1235|1312|1490|2152|2542|2817|2950|3090|3105|3164|3856|4583|4772|4803|5727|6382|7422|7704|9173|9370|9474|9518|25847|58190|407011	ALDH2|FAS|CCND1|BGLAP|CCR6|COMT|CCN2|F3|SLC37A4|GPC1|GSTP1|HIC1|HLA-A|NR4A1|KRT8|MUC2|NFATC1|NGF|PTCH1|SDC1|VEGFA|ZBTB16|IL1RL1|ADIPOQ|ATG5|GDF15|ANAPC13|CTDSP1|MIR23B	-3	HF_d0
DisGeNET	35	C1153706	Endometrial adenocarcinoma		-4.6	2.9	5.1	30182	212	985	20	2	0.45	595|1235|1848|2048|2100|2303|2308|3579|3691|4583|5728|7349|7422|8644|9148|9370|9473|11197|27040|406986	CCND1|CCR6|DUSP6|EPHB2|ESR2|FOXC2|FOXO1|CXCR2|ITGB4|MUC2|PTEN|UCN|VEGFA|AKR1C3|NEURL1|ADIPOQ|THEMIS2|WIF1|LAT|MIR203A	-3	HF_d0
DisGeNET	35	C0520679	Sleep Apnea, Obstructive		-4.6	2.2	4.7	30182	480	985	34	3.5	0.58	19|338|354|355|632|808|930|1280|1312|2006|2033|2047|2908|3060|3146|3280|3303|3667|4092|4233|4313|4359|4803|5069|6401|7052|7422|8991|9213|9370|9507|27245|57003|340719	ABCA1|APOB|KLK3|FAS|BGLAP|CALM3|CD19|COL2A1|COMT|ELN|EP300|EPHB1|NR3C1|HCRT|HMGB1|HES1|HSPA1A|IRS1|SMAD7|MET|MMP2|MPZ|NGF|PAPPA|SELE|TGM2|VEGFA|SELENBP1|XPR1|ADIPOQ|ADAMTS4|AHDC1|CCDC47|NANOS1	-3	HF_d0
Cell Type Signatures	7	M41703	FAN OVARY CL1 GPRC5A TNFRS12A HIGH SELECTABLE FOLLICLE STROMAL CELL		-4.6	2.3	4.8	30182	380	985	29	2.9	0.54	908|1266|1452|2012|2091|2260|3178|3312|3488|4291|4313|4673|5412|7846|8425|8560|8878|11171|23089|26986|29997|55384|57003|79647|80176|84159|84790|151887|284119	CCT6A|CNN3|CSNK1A1|EMP1|FBL|FGFR1|HNRNPA1|HSPA8|IGFBP5|MLF1|MMP2|NAP1L1|UBL3|TUBA1A|LTBP4|DEGS1|SQSTM1|STRAP|PEG10|PABPC1|NOP53|MEG3|CCDC47|AKIRIN1|SPSB1|ARID5B|TUBA1C|CCDC80|CAVIN1	-3	HF_d0
DisGeNET	35	C0024419	Waldenstrom Macroglobulinemia		-4.6	3.2	5.2	30182	162	985	17	1.7	0.41	595|604|930|939|958|1043|5336|5452|6382|7128|7422|9623|10892|65059|112399|347734|407011	CCND1|BCL6|CD19|CD27|CD40|CD52|PLCG2|POU2F2|SDC1|TNFAIP3|VEGFA|TCL1B|MALT1|RAPH1|EGLN3|SLC35B2|MIR23B	-3	HF_d0
DisGeNET	35	C0015397	Disorder of eye		-4.6	2.3	4.8	30182	400	985	30	3	0.55	941|1280|1490|1557|2152|2308|2950|3105|3146|4041|4049|4359|6657|6926|7287|7422|8322|8878|8991|9370|9927|11197|23554|25794|26191|64072|79738|79809|80144|343035	CD80|COL2A1|CCN2|CYP2C19|F3|FOXO1|GSTP1|HLA-A|HMGB1|LRP5|LTA|MPZ|SOX2|TBX3|TULP1|VEGFA|FZD4|SQSTM1|SELENBP1|ADIPOQ|MFN2|WIF1|TSPAN12|FSCN2|PTPN22|CDH23|BBS10|TTC21B|FRAS1|RD3	-3	HF_d0
DisGeNET	35	C0004943	Behcet Syndrome		-4.6	2.1	4.7	30182	502	985	35	3.6	0.59	338|355|861|958|969|1235|1490|1557|2308|3105|3146|3178|3578|3579|4049|4261|4313|4792|4803|5069|5157|5319|6401|7052|7128|7294|7422|8858|9213|9370|9474|10559|26191|54210|84790	APOB|FAS|RUNX1|CD40|CD69|CCR6|CCN2|CYP2C19|FOXO1|HLA-A|HMGB1|HNRNPA1|IL9|CXCR2|LTA|CIITA|MMP2|NFKBIA|NGF|PAPPA|PDGFRL|PLA2G1B|SELE|TGM2|TNFAIP3|TXK|VEGFA|PROZ|XPR1|ADIPOQ|ATG5|SLC35A1|PTPN22|TREM1|TUBA1C	-2.9	HF_d0
DisGeNET	35	C0030305	Pancreatitis		-4.6	2.1	4.7	30182	502	985	35	3.6	0.59	217|355|358|473|920|930|969|1072|1490|1848|2542|2950|3146|3280|3303|3306|3660|3856|4049|4233|4803|5154|5329|5728|5831|6401|7422|7873|9474|9914|26191|54210|57549|284119|374569	ALDH2|FAS|AQP1|RERE|CD4|CD19|CD69|CFL1|CCN2|DUSP6|SLC37A4|GSTP1|HMGB1|HES1|HSPA1A|HSPA2|IRF2|KRT8|LTA|MET|NGF|PDGFA|PLAUR|PTEN|PYCR1|SELE|VEGFA|MANF|ATG5|ATP2C2|PTPN22|TREM1|IGSF9|CAVIN1|ASPG	-2.9	HF_d0
DisGeNET	35	C4048305	Neuroepithelioma		-4.6	7.7	6.5	30182	28	985	7	0.71	0.27	2308|2322|2729|3060|4241|4613|4803	FOXO1|FLT3|GCLC|HCRT|MELTF|MYCN|NGF	-2.9	HF_d0
DisGeNET	35	C0002726	Amyloidosis		-4.6	1.9	4.6	30182	694	985	44	4.5	0.66	19|323|355|595|818|930|958|972|1500|1786|1848|2006|2048|2100|2152|2308|2670|2931|3060|3146|3164|3579|3667|4313|4359|4803|4915|5376|6272|6382|6528|7422|8560|8878|9370|9518|10457|10913|23237|54210|54814|79258|153090|653509	ABCA1|APBB2|FAS|CCND1|CAMK2G|CD19|CD40|CD74|CTNND1|DNMT1|DUSP6|ELN|EPHB2|ESR2|F3|FOXO1|GFAP|GSK3A|HCRT|HMGB1|NR4A1|CXCR2|IRS1|MMP2|MPZ|NGF|NTRK2|PMP22|SORT1|SDC1|SLC5A5|VEGFA|DEGS1|SQSTM1|ADIPOQ|GDF15|GPNMB|EDAR|ARC|TREM1|QPCTL|MMEL1|DAB2IP|SFTPA1	-2.9	HF_d0
DisGeNET	35	C0856169	Endothelial dysfunction		-4.6	1.9	4.6	30182	716	985	45	4.6	0.67	19|358|632|808|958|1557|1786|2006|2100|2152|2308|2729|3060|3146|3164|3667|3988|4051|4313|4682|4968|5728|6382|6401|6533|6915|7052|7408|7422|7871|8322|8878|8991|9023|9141|9370|9518|9644|9927|23308|23452|26191|55384|56606|494335	ABCA1|AQP1|BGLAP|CALM3|CD40|CYP2C19|DNMT1|ELN|ESR2|F3|FOXO1|GCLC|HCRT|HMGB1|NR4A1|IRS1|LIPA|CYP4F3|MMP2|NUBP1|OGG1|PTEN|SDC1|SELE|SLC6A6|TBXA2R|TGM2|VASP|VEGFA|SLMAP|FZD4|SQSTM1|SELENBP1|CH25H|PDCD5|ADIPOQ|GDF15|SH3PXD2A|MFN2|ICOSLG|ANGPTL2|PTPN22|MEG3|SLC2A9|MIR423	-2.9	HF_d0
DisGeNET	35	C0007758	Cerebellar Ataxia		-4.6	2.2	4.8	30182	441	985	32	3.2	0.56	338|478|595|808|1476|1786|2592|2670|2900|3578|4281|4968|5192|5428|5585|6310|6657|6812|7052|7204|7349|8878|9474|9788|10479|11128|23114|25814|51444|56997|64072|220296	APOB|ATP1A3|CCND1|CALM3|CSTB|DNMT1|GALT|GFAP|GRIK4|IL9|MID1|OGG1|PEX10|POLG|PKN1|ATXN1|SOX2|STXBP1|TGM2|TRIO|UCN|SQSTM1|ATG5|MTSS1|SLC9A6|POLR3A|NFASC|ATXN10|RNF138|COQ8A|CDH23|HEPACAM	-2.9	HF_d0
DisGeNET	35	C0238190	Inclusion Body Myositis (disorder)		-4.6	4.2	5.5	30182	87	985	12	1.2	0.35	2048|2908|3146|4291|5376|5428|6382|8878|10725|23308|26986|79443	EPHB2|NR3C1|HMGB1|MLF1|PMP22|POLG|SDC1|SQSTM1|NFAT5|ICOSLG|PABPC1|FYCO1	-2.9	HF_d0
Transcription Factor Targets	16	M14000	MYOD Q6		-4.6	2.7	5	30182	249	985	22	2.2	0.47	1384|1592|1657|2530|3691|3856|4281|5795|9886|10612|11219|25794|25851|26287|26523|27133|50619|51474|55806|85366|220202|252995	CRAT|CYP26A1|DMXL1|FUT8|ITGB4|KRT8|MID1|PTPRJ|RHOBTB1|TRIM3|TREX2|FSCN2|TECPR1|ANKRD2|AGO1|KCNH5|DEF6|LIMA1|HR|MYLK2|ATOH7|FNDC5	-2.9	HF_d0
Transcription Factor Targets	16	M435	YATTNATC UNKNOWN		-4.6	2.3	4.8	30182	382	985	29	2.9	0.54	120|1112|1960|2120|2899|3219|3226|5339|5795|6272|6561|6657|7873|9411|10150|10643|11030|23002|26298|27319|54544|55604|79132|122042|151887|153020|260425|340719|388021	ADD3|FOXN3|EGR3|ETV6|GRIK3|HOXB9|HOXC10|PLEC|PTPRJ|SORT1|SLC13A1|SOX2|MANF|ARHGAP29|MBNL2|IGF2BP3|RBPMS|DAAM1|EHF|BHLHE22|CRCT1|CARMIL1|DHX58|RXFP2|CCDC80|RASGEF1B|MAGI3|NANOS1|TMEM179	-2.9	HF_d0
COVID	200	COVID154	Proteome_Stukalov_A549_72h_NSP1_Down		-4.6	2.9	5	30182	214	985	20	2	0.45	338|5049|5069|5412|6633|9577|10174|10554|26523|26953|27436|51279|54971|54993|55197|57222|79726|79777|79875|117584	APOB|PAFAH1B2|PAPPA|UBL3|SNRPD2|BABAM2|SORBS3|AGPAT1|AGO1|RANBP6|EML4|C1RL|BANP|ZSCAN2|RPRD1A|ERGIC1|WDR59|ACBD4|THSD4|RFFL	-2.9	HF_d0
DisGeNET	35	C0947751	Vascular inflammations		-4.6	2.5	4.9	30182	305	985	25	2.5	0.5	19|958|1490|1831|2006|2048|2100|2152|3146|3164|3727|4092|4313|5728|6401|6915|7408|7422|9368|9370|10174|23452|26959|54210|252995	ABCA1|CD40|CCN2|TSC22D3|ELN|EPHB2|ESR2|F3|HMGB1|NR4A1|JUND|SMAD7|MMP2|PTEN|SELE|TBXA2R|VASP|VEGFA|NHERF1|ADIPOQ|SORBS3|ANGPTL2|HBP1|TREM1|FNDC5	-2.9	HF_d0
DisGeNET	35	C1527304	Allergic Reaction		-4.6	3	5.1	30182	197	985	19	1.9	0.44	473|861|1235|2308|2355|3105|3579|4689|4773|5709|5890|7128|7813|9173|9474|51564|92689|94103|344595	RERE|RUNX1|CCR6|FOXO1|FOSL2|HLA-A|CXCR2|NCF4|NFATC2|PSMD3|RAD51B|TNFAIP3|EVI5|IL1RL1|ATG5|HDAC7|FAM114A1|ORMDL3|DUBR	-2.9	HF_d0
DisGeNET	35	C0399526	Class III malocclusion		-4.5	3	5.1	30182	181	985	18	1.8	0.43	808|1280|1848|2260|3549|4041|5727|5728|5831|6615|7052|7422|10479|10907|54941|84168|84720|284119	CALM3|COL2A1|DUSP6|FGFR1|IHH|LRP5|PTCH1|PTEN|PYCR1|SNAI1|TGM2|VEGFA|SLC9A6|TXNL4A|RNF125|ANTXR1|PIGO|CAVIN1	-2.9	HF_d0
COVID	200	COVID346	RNA_Wilk_B-cells_patient-C5_Down		-4.5	3	5.1	30182	181	985	18	1.8	0.43	678|930|972|1043|1831|2885|3105|3727|4261|4673|4792|5452|9788|26986|26999|29997|51199|257106	ZFP36L2|CD19|CD74|CD52|TSC22D3|GRB2|HLA-A|JUND|CIITA|NAP1L1|NFKBIA|POU2F2|MTSS1|PABPC1|CYFIP2|NOP53|NIN|ARHGAP30	-2.9	HF_d0
DisGeNET	35	C0007570	Celiac Disease		-4.5	2.1	4.7	30182	527	985	36	3.7	0.6	113|338|355|861|920|930|941|1490|2006|2907|3105|3146|3303|3306|3578|3660|4049|4092|4261|5728|5896|6382|6401|7052|7128|7422|9377|9437|23187|23308|26191|51477|51733|79258|84896|388743	ADCY7|APOB|FAS|RUNX1|CD4|CD19|CD80|CCN2|ELN|GRINA|HLA-A|HMGB1|HSPA1A|HSPA2|IL9|IRF2|LTA|SMAD7|CIITA|PTEN|RAG1|SDC1|SELE|TGM2|TNFAIP3|VEGFA|COX5A|NCR1|PHLDB1|ICOSLG|PTPN22|ISYNA1|UPB1|MMEL1|ATAD1|CAPN8	-2.9	HF_d0
DisGeNET	35	C2939461	Myeloid neoplasm		-4.5	4.9	5.7	30182	62	985	10	1	0.32	861|1786|2048|2120|2322|3164|3578|4233|5156|25901	RUNX1|DNMT1|EPHB2|ETV6|FLT3|NR4A1|IL9|MET|PDGFRA|CCDC28A	-2.9	HF_d0
DisGeNET	35	C0376634	Craniofacial Abnormalities		-4.5	2.7	4.9	30182	234	985	21	2.1	0.46	1280|1452|2033|2114|2260|2303|3105|3166|4313|5069|5156|5727|5728|6016|8322|8538|23384|25885|28960|30062|57167	COL2A1|CSNK1A1|EP300|ETS2|FGFR1|FOXC2|HLA-A|HMX1|MMP2|PAPPA|PDGFRA|PTCH1|PTEN|RIT1|FZD4|BARX2|SPECC1L|POLR1A|DCPS|RAX|SALL4	-2.9	HF_d0
DisGeNET	35	C4721414	Mantle cell lymphoma		-4.5	2.2	4.7	30182	466	985	33	3.4	0.57	354|355|595|604|638|808|930|958|972|1786|2100|2308|3105|3146|4049|4613|5728|5795|5905|6382|7052|7422|9411|9623|10643|10892|11040|26267|55824|65059|81620|84662|347734	KLK3|FAS|CCND1|BCL6|BIK|CALM3|CD19|CD40|CD74|DNMT1|ESR2|FOXO1|HLA-A|HMGB1|LTA|MYCN|PTEN|PTPRJ|RANGAP1|SDC1|TGM2|VEGFA|ARHGAP29|TCL1B|IGF2BP3|MALT1|PIM2|FBXO10|PAG1|RAPH1|CDT1|GLIS2|SLC35B2	-2.9	HF_d0
DisGeNET	35	C0021841	Intestinal Neoplasms		-4.5	3	5	30182	182	985	18	1.8	0.43	355|409|595|1280|1734|3280|3579|4092|4359|4583|5156|5376|6091|9474|9518|9846|10912|55504	FAS|ARRB2|CCND1|COL2A1|DIO2|HES1|CXCR2|SMAD7|MPZ|MUC2|PDGFRA|PMP22|ROBO1|ATG5|GDF15|GAB2|GADD45G|TNFRSF19	-2.9	HF_d0
DisGeNET	35	C0392557	Nuclear cataract		-4.5	6.3	6.1	30182	39	985	8	0.81	0.29	631|755|1415|1417|1969|2950|7052|79443	BFSP1|CFAP410|CRYBB2|CRYBB3|EPHA2|GSTP1|TGM2|FYCO1	-2.9	HF_d0
DisGeNET	35	C0497550	Benign neurologic neoplasms		-4.5	7.4	6.3	30182	29	985	7	0.71	0.27	595|1500|1848|2100|2152|5727|5728	CCND1|CTNND1|DUSP6|ESR2|F3|PTCH1|PTEN	-2.9	HF_d0
DisGeNET	35	C0025312	Meningomyelocele		-4.5	4.1	5.4	30182	89	985	12	1.2	0.35	2670|2729|3105|4803|5156|6657|6667|8854|9620|10150|51339|80144	GFAP|GCLC|HLA-A|NGF|PDGFRA|SOX2|SP1|ALDH1A2|CELSR1|MBNL2|DACT1|FRAS1	-2.9	HF_d0
DisGeNET	35	C0374997	Helicobacter pylori (H. pylori) infection in conditions classified elsewhere and of unspecified site		-4.5	2	4.6	30182	593	985	39	4	0.62	355|360|595|958|969|972|1500|1557|2011|2048|2114|3090|3303|3306|3482|3578|3579|3727|4049|4092|4233|4803|4953|4968|6382|6657|7335|7349|7408|7422|8878|9112|9474|10892|51477|55824|112399|113451|374569	FAS|AQP3|CCND1|CD40|CD69|CD74|CTNND1|CYP2C19|MARK2|EPHB2|ETS2|HIC1|HSPA1A|HSPA2|IGF2R|IL9|CXCR2|JUND|LTA|SMAD7|MET|NGF|ODC1|OGG1|SDC1|SOX2|UBE2V1|UCN|VASP|VEGFA|SQSTM1|MTA1|ATG5|MALT1|ISYNA1|PAG1|EGLN3|AZIN2|ASPG	-2.9	HF_d0
Transcription Factor Targets	16	M3794	HEN1 02		-4.5	2.9	5	30182	200	985	19	1.9	0.44	354|401|808|3215|4041|6926|7704|9568|10755|23002|23089|23187|23446|25841|25851|57616|84445|139728|252995	KLK3|PHOX2A|CALM3|HOXB5|LRP5|TBX3|ZBTB16|GABBR2|GIPC1|DAAM1|PEG10|PHLDB1|SLC44A1|ABTB2|TECPR1|TSHZ3|LZTS2|PNCK|FNDC5	-2.9	HF_d0
Transcription Factor Targets	16	M7691	CATTGTYY SOX9 B1		-4.5	2.3	4.7	30182	368	985	28	2.8	0.53	354|1266|2260|2355|3146|3219|3482|4281|4359|5049|5757|5937|6657|7763|7846|9043|9679|9788|26468|54993|55596|55824|57522|65059|79071|83723|124222|153090	KLK3|CNN3|FGFR1|FOSL2|HMGB1|HOXB9|IGF2R|MID1|MPZ|PAFAH1B2|PTMA|RBMS1|SOX2|ZFAND5|TUBA1A|SPAG9|FAM53B|MTSS1|LHX6|ZSCAN2|ZCCHC8|PAG1|SRGAP1|RAPH1|ELOVL6|TLCD3B|PAQR4|DAB2IP	-2.8	HF_d0
Transcription Factor Targets	16	M17508	USF2 Q6		-4.5	2.7	4.9	30182	254	985	22	2.2	0.47	1072|1280|2647|3142|3178|3995|5792|8407|9645|10612|10625|11128|23788|26009|54680|55729|64121|84445|84858|121268|127002|283248	CFL1|COL2A1|BLOC1S1|HLX|HNRNPA1|FADS3|PTPRF|TAGLN2|MICAL2|TRIM3|IVNS1ABP|POLR3A|MTCH2|ZZZ3|ZNHIT6|ATF7IP|RRAGC|LZTS2|ZNF503|RHEBL1|ATXN7L2|RCOR2	-2.8	HF_d0
DisGeNET	35	C0343641	Human papilloma virus infection		-4.5	2.2	4.7	30182	428	985	31	3.1	0.56	355|399|595|958|1786|2033|2260|2303|2355|2950|3105|3146|3727|4313|4792|4968|5727|5728|6041|6382|6401|6657|7422|9112|9437|9658|10331|11322|27294|55384|406986	FAS|RHOH|CCND1|CD40|DNMT1|EP300|FGFR1|FOXC2|FOSL2|GSTP1|HLA-A|HMGB1|JUND|MMP2|NFKBIA|OGG1|PTCH1|PTEN|RNASEL|SDC1|SELE|SOX2|VEGFA|MTA1|NCR1|ZNF516|B3GNT3|TMC6|DHDH|MEG3|MIR203A	-2.8	HF_d0
Transcription Factor Targets	16	M18254	MZF1 02		-4.5	2.7	4.9	30182	236	985	21	2.1	0.46	1960|3166|5019|5727|5757|5792|6299|7408|8659|9213|10489|10643|26298|26468|26959|55611|55806|122786|127002|162417|283248	EGR3|HMX1|OXCT1|PTCH1|PTMA|PTPRF|SALL1|VASP|ALDH4A1|XPR1|LRRC41|IGF2BP3|EHF|LHX6|HBP1|OTUB1|HR|FRMD6|ATXN7L2|NAGS|RCOR2	-2.8	HF_d0
DisGeNET	35	C0278510	Childhood Medulloblastoma		-4.4	1.9	4.5	30182	771	985	47	4.8	0.68	355|595|1452|1490|1786|2011|2047|2048|2100|2152|2670|2885|2950|3090|3105|3146|3164|3280|3660|3667|4084|4233|4313|4613|4792|4803|4826|4915|5156|5339|5727|5728|6382|6528|6615|6657|7422|8848|9112|9148|9788|27040|27133|29128|51514|153090|374569	FAS|CCND1|CSNK1A1|CCN2|DNMT1|MARK2|EPHB1|EPHB2|ESR2|F3|GFAP|GRB2|GSTP1|HIC1|HLA-A|HMGB1|NR4A1|HES1|IRF2|IRS1|MXD1|MET|MMP2|MYCN|NFKBIA|NGF|NNAT|NTRK2|PDGFRA|PLEC|PTCH1|PTEN|SDC1|SLC5A5|SNAI1|SOX2|VEGFA|TSC22D1|MTA1|NEURL1|MTSS1|LAT|KCNH5|UHRF1|DTL|DAB2IP|ASPG	-2.8	HF_d0
DisGeNET	35	C0238462	Medullary carcinoma of thyroid		-4.4	2.4	4.7	30182	330	985	26	2.6	0.51	595|1072|2048|2100|2885|2950|3164|3280|3727|4233|4613|4803|5727|5792|6528|6652|6752|7052|7422|8878|9141|9659|10252|26018|27436|122042	CCND1|CFL1|EPHB2|ESR2|GRB2|GSTP1|NR4A1|HES1|JUND|MET|MYCN|NGF|PTCH1|PTPRF|SLC5A5|SORD|SSTR2|TGM2|VEGFA|SQSTM1|PDCD5|PDE4DIP|SPRY1|LRIG1|EML4|RXFP2	-2.8	HF_d0
DisGeNET	35	C2007076	Liver Carcinosarcoma		-4.4	18	8	30182	7	985	4	0.41	0.2	595|4233|5156|7422	CCND1|MET|PDGFRA|VEGFA	-2.8	HF_d0
DisGeNET	35	C0007282	Carotid Stenosis		-4.4	3.4	5.1	30182	135	985	15	1.5	0.39	19|338|972|1267|1500|1557|2152|3303|3306|4313|7422|9370|9507|9927|54210	ABCA1|APOB|CD74|CNP|CTNND1|CYP2C19|F3|HSPA1A|HSPA2|MMP2|VEGFA|ADIPOQ|ADAMTS4|MFN2|TREM1	-2.8	HF_d0
Cell Type Signatures	7	M39102	ZHONG PFC C3 ASTROCYTE		-4.4	2.3	4.7	30182	389	985	29	2.9	0.54	41|473|777|3995|4326|4613|5452|5802|6752|6812|6861|8507|8888|9213|9644|9846|22982|23002|25956|55384|56917|56977|64121|93109|116986|126567|148014|222166|375248	ASIC1|RERE|CACNA1E|FADS3|MMP17|MYCN|POU2F2|PTPRS|SSTR2|STXBP1|SYT5|ENC1|MCM3AP|XPR1|SH3PXD2A|GAB2|DIP2C|DAAM1|SEC31B|MEG3|MEIS3|STOX2|RRAGC|TMEM44|AGAP2|C2CD4C|TTC9B|MTURN|ANKRD36	-2.8	HF_d0
Transcription Factor Targets	16	M5708	OCT1 05		-4.4	2.6	4.8	30182	255	985	22	2.2	0.47	1500|1848|3146|3219|4281|4801|5728|5998|7093|7873|8322|9886|10912|11040|11219|22859|26298|26468|27319|51199|55534|83439	CTNND1|DUSP6|HMGB1|HOXB9|MID1|NFYB|PTEN|RGS3|TLL2|MANF|FZD4|RHOBTB1|GADD45G|PIM2|TREX2|ADGRL1|EHF|LHX6|BHLHE22|NIN|MAML3|TCF7L1	-2.8	HF_d0
DisGeNET	35	C1449563	Cardiomyopathy, Familial Idiopathic		-4.4	1.9	4.5	30182	772	985	47	4.8	0.68	354|355|595|604|632|808|958|969|1490|1786|2006|2047|2048|2152|2260|2308|2950|3579|3762|4313|4583|4607|5236|5350|5728|6382|6523|6657|7052|7408|7422|7503|8425|8878|9173|9370|9518|9927|10252|10611|10699|11155|23207|29997|197259|347734|406986	KLK3|FAS|CCND1|BCL6|BGLAP|CALM3|CD40|CD69|CCN2|DNMT1|ELN|EPHB1|EPHB2|F3|FGFR1|FOXO1|GSTP1|CXCR2|KCNJ5|MMP2|MUC2|MYBPC3|PGM1|PLN|PTEN|SDC1|SLC5A1|SOX2|TGM2|VASP|VEGFA|XIST|LTBP4|SQSTM1|IL1RL1|ADIPOQ|GDF15|MFN2|SPRY1|PDLIM5|CORIN|LDB3|PLEKHM2|NOP53|MLKL|SLC35B2|MIR203A	-2.8	HF_d0
Transcription Factor Targets	16	M1793	ZF5 01		-4.4	2.7	4.9	30182	237	985	21	2.1	0.46	41|401|2530|2899|3164|4772|6299|9019|9043|9148|10489|25804|27133|51195|51199|51341|54941|64121|84445|90525|127544	ASIC1|PHOX2A|FUT8|GRIK3|NR4A1|NFATC1|SALL1|MPZL1|SPAG9|NEURL1|LRRC41|LSM4|KCNH5|RAPGEFL1|NIN|ZBTB7A|RNF125|RRAGC|LZTS2|SHF|RNF19B	-2.8	HF_d0
DisGeNET	35	C0598935	Tumor Initiation		-4.4	2.1	4.6	30182	533	985	36	3.7	0.6	595|972|1147|1960|1969|2048|2152|2303|2308|3146|3303|3667|4233|4613|4792|4803|5156|5727|5728|5890|6382|6428|6489|6615|6657|7052|7422|7503|8322|8763|8878|55272|55824|84858|406986|693177	CCND1|CD74|CHUK|EGR3|EPHA2|EPHB2|F3|FOXC2|FOXO1|HMGB1|HSPA1A|IRS1|MET|MYCN|NFKBIA|NGF|PDGFRA|PTCH1|PTEN|RAD51B|SDC1|SRSF3|ST8SIA1|SNAI1|SOX2|TGM2|VEGFA|XIST|FZD4|CD164|SQSTM1|IMP3|PAG1|ZNF503|MIR203A|MIR592	-2.8	HF_d0
Transcription Factor Targets	16	M7477	AP1 Q2 01		-4.4	2.6	4.8	30182	274	985	23	2.3	0.48	2048|2670|3578|3856|5101|6016|7265|7408|7763|7869|8878|9679|9846|9891|11030|11155|23001|23173|23199|79096|79991|146225|255488	EPHB2|GFAP|IL9|KRT8|PCDH9|RIT1|TTC1|VASP|ZFAND5|SEMA3B|SQSTM1|FAM53B|GAB2|NUAK1|RBPMS|LDB3|WDFY3|METAP1|GSE1|CSTPP1|STN1|CMTM2|RNF144B	-2.8	HF_d0
DisGeNET	35	C0334579	Anaplastic astrocytoma		-4.4	2.9	4.9	30182	202	985	19	1.9	0.44	595|604|972|1490|2100|2152|2260|2950|3488|4233|4313|4613|4915|5728|6657|7422|8848|9788|64386	CCND1|BCL6|CD74|CCN2|ESR2|F3|FGFR1|GSTP1|IGFBP5|MET|MMP2|MYCN|NTRK2|PTEN|SOX2|VEGFA|TSC22D1|MTSS1|MMP25	-2.8	HF_d0
DisGeNET	35	C0035344	Retinopathy of Prematurity		-4.4	2.9	4.9	30182	202	985	19	1.9	0.44	358|1072|2048|2670|2729|3549|4041|4233|4313|4803|6091|7052|7422|7846|7855|8322|9474|23554|54210	AQP1|CFL1|EPHB2|GFAP|GCLC|IHH|LRP5|MET|MMP2|NGF|ROBO1|TGM2|VEGFA|TUBA1A|FZD5|FZD4|ATG5|TSPAN12|TREM1	-2.8	HF_d0
DisGeNET	35	C0023976	Long QT Syndrome		-4.4	3.8	5.3	30182	105	985	13	1.3	0.36	808|3303|3306|3753|3762|3765|4583|4607|5376|5728|9722|144245|284119	CALM3|HSPA1A|HSPA2|KCNE1|KCNJ5|KCNJ9|MUC2|MYBPC3|PMP22|PTEN|NOS1AP|ALG10B|CAVIN1	-2.8	HF_d0
Transcription Factor Targets	16	M14521	GATA2 01		-4.4	3.8	5.3	30182	105	985	13	1.3	0.36	5156|6299|7408|8189|9148|11248|25822|26468|55164|55534|79575|83439|127002	PDGFRA|SALL1|VASP|SYMPK|NEURL1|NXPH3|DNAJB5|LHX6|SHQ1|MAML3|ABHD8|TCF7L1|ATXN7L2	-2.8	HF_d0
Cell Type Signatures	7	M39161	GAO LARGE INTESTINE ADULT CA ENTEROENDOCRINE CELLS		-4.4	2.5	4.7	30182	312	985	25	2.5	0.5	1280|2260|4313|5101|6252|6861|7166|7846|9805|11069|22924|23089|23105|23114|23217|23237|26153|51477|60676|83445|90557|122786|221981|222166|389692	COL2A1|FGFR1|MMP2|PCDH9|RTN1|SYT5|TPH1|TUBA1A|SCRN1|RAPGEF4|MAPRE3|PEG10|FSTL4|NFASC|ZFR2|ARC|KIF26A|ISYNA1|PAPPA2|GSG1|CCDC74A|FRMD6|THSD7A|MTURN|MAFA	-2.8	HF_d0
DisGeNET	35	C0151449	Primary Sjögren's syndrome		-4.4	2.5	4.7	30182	312	985	25	2.5	0.5	354|355|358|604|861|930|939|969|1072|1147|1490|2908|3060|3105|4049|4792|4803|5319|5585|6382|7128|26191|65059|84639|84790	KLK3|FAS|AQP1|BCL6|RUNX1|CD19|CD27|CD69|CFL1|CHUK|CCN2|NR3C1|HCRT|HLA-A|LTA|NFKBIA|NGF|PLA2G1B|PKN1|SDC1|TNFAIP3|PTPN22|RAPH1|IL1F10|TUBA1C	-2.8	HF_d0
DisGeNET	35	C0853879	Invasive carcinoma of breast		-4.4	2.1	4.6	30182	472	985	33	3.4	0.57	355|595|604|972|1312|1490|1969|2100|2120|2260|2886|2950|3312|3482|4233|5069|5653|5728|6382|6401|6615|6657|6926|7422|8733|9368|23677|26959|27319|65059|84073|84733|113451	FAS|CCND1|BCL6|CD74|COMT|CCN2|EPHA2|ESR2|ETV6|FGFR1|GRB7|GSTP1|HSPA8|IGF2R|MET|PAPPA|KLK6|PTEN|SDC1|SELE|SNAI1|SOX2|TBX3|VEGFA|GPAA1|NHERF1|SH3BP4|HBP1|BHLHE22|RAPH1|MYCBPAP|CBX2|AZIN2	-2.8	HF_d0
DisGeNET	35	C0086692	Benign Neoplasm		-4.4	2.3	4.7	30182	371	985	28	2.8	0.53	354|358|595|1500|1848|1969|2100|2132|2152|2670|3234|4233|4241|5329|5727|5728|5890|6428|6449|6528|6615|7422|9518|55554|94031|221981|406918|407011	KLK3|AQP1|CCND1|CTNND1|DUSP6|EPHA2|ESR2|EXT2|F3|GFAP|HOXD8|MET|MELTF|PLAUR|PTCH1|PTEN|RAD51B|SRSF3|SGTA|SLC5A5|SNAI1|VEGFA|GDF15|KLK15|HTRA3|THSD7A|MIR129-2|MIR23B	-2.8	HF_d0
DisGeNET	35	C0153633	Malignant neoplasm of brain		-4.4	2.5	4.8	30182	294	985	24	2.4	0.49	354|595|597|1969|2048|2152|2670|2950|3303|4233|4313|4613|5156|5653|5727|5728|6615|6657|7052|7422|24147|27436|55384|406986	KLK3|CCND1|BCL2A1|EPHA2|EPHB2|F3|GFAP|GSTP1|HSPA1A|MET|MMP2|MYCN|PDGFRA|KLK6|PTCH1|PTEN|SNAI1|SOX2|TGM2|VEGFA|FJX1|EML4|MEG3|MIR203A	-2.8	HF_d0
Cell Type Signatures	7	M39230	LAKE ADULT KIDNEY C11 THIN ASCENDING LIMB		-4.4	3.1	5	30182	169	985	17	1.7	0.41	604|861|2120|5101|5937|7204|8854|9722|10625|10725|11228|22902|22982|23387|57688|158405|260425	BCL6|RUNX1|ETV6|PCDH9|RBMS1|TRIO|ALDH1A2|NOS1AP|IVNS1ABP|NFAT5|RASSF8|RUFY3|DIP2C|SIK3|ZSWIM6|KIAA1958|MAGI3	-2.8	HF_d0
DisGeNET	35	C0205699	Carcinomatosis		-4.4	3	4.9	30182	186	985	18	1.8	0.43	358|595|972|1266|1786|1848|2100|2180|2950|3178|4233|4583|5154|5329|5728|7422|8848|9019	AQP1|CCND1|CD74|CNN3|DNMT1|DUSP6|ESR2|ACSL1|GSTP1|HNRNPA1|MET|MUC2|PDGFA|PLAUR|PTEN|VEGFA|TSC22D1|MPZL1	-2.8	HF_d0
DisGeNET	35	C0007785	Cerebral Infarction		-4.4	1.9	4.5	30182	687	985	43	4.4	0.65	19|136|217|338|958|1557|1734|2012|2048|2100|2260|2670|2729|2908|3146|3164|3280|3303|3727|4049|4313|4613|4682|4803|4953|5728|5731|5757|6401|6523|6667|6915|7422|7873|8529|8858|8991|9370|10479|10559|26191|51477|55384	ABCA1|ADORA2B|ALDH2|APOB|CD40|CYP2C19|DIO2|EMP1|EPHB2|ESR2|FGFR1|GFAP|GCLC|NR3C1|HMGB1|NR4A1|HES1|HSPA1A|JUND|LTA|MMP2|MYCN|NUBP1|NGF|ODC1|PTEN|PTGER1|PTMA|SELE|SLC5A1|SP1|TBXA2R|VEGFA|MANF|CYP4F2|PROZ|SELENBP1|ADIPOQ|SLC9A6|SLC35A1|PTPN22|ISYNA1|MEG3	-2.8	HF_d0
Cell Type Signatures	7	M39055	MANNO MIDBRAIN NEUROTYPES HRGL2A		-4.4	2	4.5	30182	600	985	39	4	0.62	678|753|1265|1312|1490|2006|2012|2047|2152|2670|2817|3280|3988|4291|4915|5376|5412|5727|6299|6310|6657|7813|8407|9289|9368|9568|9620|10252|10611|26018|55824|55970|64147|79875|80727|84168|167410|220296|352909	ZFP36L2|LDLRAD4|CNN2|COMT|CCN2|ELN|EMP1|EPHB1|F3|GFAP|GPC1|HES1|LIPA|MLF1|NTRK2|PMP22|UBL3|PTCH1|SALL1|ATXN1|SOX2|EVI5|TAGLN2|ADGRG1|NHERF1|GABBR2|CELSR1|SPRY1|PDLIM5|LRIG1|PAG1|GNG12|KIF9|THSD4|TTYH3|ANTXR1|LIX1|HEPACAM|DNAAF3	-2.8	HF_d0
Cell Type Signatures	7	M39222	LAKE ADULT KIDNEY C3 PROXIMAL TUBULE EPITHELIAL CELLS S1 S2		-4.4	2.8	4.9	30182	221	985	20	2	0.45	473|5151|5795|6561|7704|9043|9071|9886|10160|22982|23001|23051|26037|54467|55277|55870|56606|80144|91133|285362	RERE|PDE8A|PTPRJ|SLC13A1|ZBTB16|SPAG9|CLDN10|RHOBTB1|FARP1|DIP2C|WDFY3|ZHX3|SIPA1L1|ANKIB1|FGGY|ASH1L|SLC2A9|FRAS1|L3MBTL4|SUMF1	-2.8	HF_d0
DisGeNET	35	C0019193	Hepatitis, Toxic		-4.4	2.2	4.6	30182	412	985	30	3	0.55	1373|1557|1824|2152|2180|2729|2950|3105|3146|3727|3856|3992|4313|5236|5428|6652|6915|7422|7846|8407|8991|9370|9474|10611|51056|151887|406968|407011|494335|693177	CPS1|CYP2C19|DSC2|F3|ACSL1|GCLC|GSTP1|HLA-A|HMGB1|JUND|KRT8|FADS1|MMP2|PGM1|POLG|SORD|TBXA2R|VEGFA|TUBA1A|TAGLN2|SELENBP1|ADIPOQ|ATG5|PDLIM5|LAP3|CCDC80|MIR193A|MIR23B|MIR423|MIR592	-2.8	HF_d0
DisGeNET	35	C4279912	Chemically-Induced Liver Toxicity		-4.4	2.2	4.6	30182	412	985	30	3	0.55	1373|1557|1824|2152|2180|2729|2950|3105|3146|3727|3856|3992|4313|5236|5428|6652|6915|7422|7846|8407|8991|9370|9474|10611|51056|151887|406968|407011|494335|693177	CPS1|CYP2C19|DSC2|F3|ACSL1|GCLC|GSTP1|HLA-A|HMGB1|JUND|KRT8|FADS1|MMP2|PGM1|POLG|SORD|TBXA2R|VEGFA|TUBA1A|TAGLN2|SELENBP1|ADIPOQ|ATG5|PDLIM5|LAP3|CCDC80|MIR193A|MIR23B|MIR423|MIR592	-2.8	HF_d0
DisGeNET	35	C0025568	Metaplasia		-4.4	5.3	5.7	30182	52	985	9	0.91	0.3	355|604|1179|2100|4233|4583|6657|7422|9518	FAS|BCL6|CLCA1|ESR2|MET|MUC2|SOX2|VEGFA|GDF15	-2.8	HF_d0
DisGeNET	35	C0022665	Kidney Neoplasm		-4.4	2.5	4.7	30182	295	985	24	2.4	0.49	595|972|2048|2260|4051|4233|4313|4772|4968|5336|5727|5728|6528|6652|7052|7166|7422|7855|8644|10755|26018|79058|406968|407011	CCND1|CD74|EPHB2|FGFR1|CYP4F3|MET|MMP2|NFATC1|OGG1|PLCG2|PTCH1|PTEN|SLC5A5|SORD|TGM2|TPH1|VEGFA|FZD5|AKR1C3|GIPC1|LRIG1|ASPSCR1|MIR193A|MIR23B	-2.8	HF_d0
DisGeNET	35	C1837218	Cleft palate, isolated		-4.4	2.5	4.7	30182	295	985	24	2.4	0.49	861|1147|1280|2048|2260|2303|2619|2670|2950|4092|4313|5156|5727|6615|6926|7422|7484|8322|9043|9411|9518|56606|79991|81037	RUNX1|CHUK|COL2A1|EPHB2|FGFR1|FOXC2|GAS1|GFAP|GSTP1|SMAD7|MMP2|PDGFRA|PTCH1|SNAI1|TBX3|VEGFA|WNT9B|FZD4|SPAG9|ARHGAP29|GDF15|SLC2A9|STN1|CLPTM1L	-2.8	HF_d0
DisGeNET	35	C3658290	Drug-Induced Acute Liver Injury		-4.4	2.2	4.6	30182	413	985	30	3	0.55	1373|1557|1824|2152|2180|2729|2950|3105|3146|3727|3856|3992|4313|5236|5428|6652|6915|7422|7846|8407|8991|9370|9474|10611|51056|151887|406968|407011|494335|693177	CPS1|CYP2C19|DSC2|F3|ACSL1|GCLC|GSTP1|HLA-A|HMGB1|JUND|KRT8|FADS1|MMP2|PGM1|POLG|SORD|TBXA2R|VEGFA|TUBA1A|TAGLN2|SELENBP1|ADIPOQ|ATG5|PDLIM5|LAP3|CCDC80|MIR193A|MIR23B|MIR423|MIR592	-2.8	HF_d0
DisGeNET	35	C0280781	Adult Pilocytic Astrocytoma		-4.3	4	5.3	30182	92	985	12	1.2	0.35	1280|2048|2260|2670|3280|4915|5728|6657|7422|10268|10643|113451	COL2A1|EPHB2|FGFR1|GFAP|HES1|NTRK2|PTEN|SOX2|VEGFA|RAMP3|IGF2BP3|AZIN2	-2.8	HF_d0
DisGeNET	35	C0496899	Benign neoplasm of brain, unspecified		-4.3	6	5.9	30182	41	985	8	0.81	0.29	595|5727|5728|6657|7052|7422|24147|27436	CCND1|PTCH1|PTEN|SOX2|TGM2|VEGFA|FJX1|EML4	-2.8	HF_d0
DisGeNET	35	C1261430	Fasting blood sugar result		-4.3	4.7	5.5	30182	65	985	10	1	0.32	1112|2887|3992|8189|9577|23051|23788|54814|57818|79096	FOXN3|GRB10|FADS1|SYMPK|BABAM2|ZHX3|MTCH2|QPCTL|G6PC2|CSTPP1	-2.8	HF_d0
DisGeNET	35	C0282313	Condition, Preneoplastic		-4.3	3.5	5.1	30182	122	985	14	1.4	0.38	217|595|1072|1124|1373|2950|3667|3856|5236|7204|7422|8659|64081|79879	ALDH2|CCND1|CFL1|CHN2|CPS1|GSTP1|IRS1|KRT8|PGM1|TRIO|VEGFA|ALDH4A1|PBLD|CCDC134	-2.8	HF_d0
Transcription Factor Targets	16	M18963	HSF2 01		-4.3	2.6	4.8	30182	259	985	22	2.2	0.47	604|1618|1960|3303|3312|3488|4281|4826|5339|6310|10150|10611|11030|11219|25822|29998|51056|51305|64599|89766|255488|283150	BCL6|DAZL|EGR3|HSPA1A|HSPA8|IGFBP5|MID1|NNAT|PLEC|ATXN1|MBNL2|PDLIM5|RBPMS|TREX2|DNAJB5|BICRA|LAP3|KCNK9|GIGYF1|UMODL1|RNF144B|FOXR1	-2.8	HF_d0
Cell Type Signatures	7	M40029	BUSSLINGER DUODENAL MATURE ENTEROCYTES		-4.3	2.6	4.8	30182	259	985	22	2.2	0.47	338|972|2582|3691|4084|4648|5339|5792|6523|6926|7422|7512|7869|8529|8714|29881|51195|57198|57549|79574|84699|643382	APOB|CD74|GALE|ITGB4|MXD1|MYO7B|PLEC|PTPRF|SLC5A1|TBX3|VEGFA|XPNPEP2|SEMA3B|CYP4F2|ABCC3|NPC1L1|RAPGEFL1|ATP8B2|IGSF9|EPS8L3|CREB3L3|TMEM253	-2.8	HF_d0
DisGeNET	35	C0008626	Congenital chromosomal disease		-4.3	1.9	4.4	30182	757	985	46	4.7	0.67	595|604|808|861|930|958|1072|1112|1312|1441|1786|2006|2048|2114|2120|2132|2260|2322|2950|3306|3667|4233|4613|4968|5069|5156|5727|5728|5890|6382|6652|6657|7335|7349|7422|9244|9377|9623|10892|10912|53371|81620|84733|113451|359948|377677	CCND1|BCL6|CALM3|RUNX1|CD19|CD40|CFL1|FOXN3|COMT|CSF3R|DNMT1|ELN|EPHB2|ETS2|ETV6|EXT2|FGFR1|FLT3|GSTP1|HSPA2|IRS1|MET|MYCN|OGG1|PAPPA|PDGFRA|PTCH1|PTEN|RAD51B|SDC1|SORD|SOX2|UBE2V1|UCN|VEGFA|CRLF1|COX5A|TCL1B|MALT1|GADD45G|NUP54|CDT1|CBX2|AZIN2|IRF2BP2|CA13	-2.8	HF_d0
DisGeNET	35	C0029925	Ovarian Carcinoma		-4.3	2	4.5	30182	539	985	36	3.7	0.6	354|358|595|861|941|958|1441|1969|2048|2100|2114|2152|2308|4233|4313|5069|5319|5653|5727|5728|5892|6615|6657|7422|9043|9148|9370|9788|9846|10611|26298|26523|55083|55384|57167|406986	KLK3|AQP1|CCND1|RUNX1|CD80|CD40|CSF3R|EPHA2|EPHB2|ESR2|ETS2|F3|FOXO1|MET|MMP2|PAPPA|PLA2G1B|KLK6|PTCH1|PTEN|RAD51D|SNAI1|SOX2|VEGFA|SPAG9|NEURL1|ADIPOQ|MTSS1|GAB2|PDLIM5|EHF|AGO1|KIF26B|MEG3|SALL4|MIR203A	-2.8	HF_d0
DisGeNET	35	C0005938	Bone Density		-4.3	3.3	5	30182	138	985	15	1.5	0.39	358|473|861|3090|4041|23554|26100|27156|55504|57616|79096|79809|83439|84790|389170	AQP1|RERE|RUNX1|HIC1|LRP5|TSPAN12|WIPI2|RSPH14|TNFRSF19|TSHZ3|CSTPP1|TTC21B|TCF7L1|TUBA1C|LEKR1	-2.8	HF_d0
COVID	200	COVID023	RNA_Keller_B-cells-Infected_CD21pos_Down		-4.3	2.5	4.7	30182	278	985	23	2.3	0.48	355|478|1124|2530|2950|3090|4041|9019|9473|9672|9788|9805|10643|22859|54438|57082|63874|123920|124222|127544|157285|157310|246329	FAS|ATP1A3|CHN2|FUT8|GSTP1|HIC1|LRP5|MPZL1|THEMIS2|SDC3|MTSS1|SCRN1|IGF2BP3|ADGRL1|GFOD1|KNL1|ABHD4|CMTM3|PAQR4|RNF19B|PRAG1|PEBP4|STAC3	-2.8	HF_d0
DisGeNET	35	C0013384	Dyskinetic syndrome		-4.3	2.4	4.7	30182	316	985	25	2.5	0.5	409|478|777|969|1312|1476|1786|2048|2355|2670|2950|3105|3164|4915|5428|5531|6812|7422|23237|23316|25814|26100|26999|28960|51102	ARRB2|ATP1A3|CACNA1E|CD69|COMT|CSTB|DNMT1|EPHB2|FOSL2|GFAP|GSTP1|HLA-A|NR4A1|NTRK2|POLG|PPP4C|STXBP1|VEGFA|ARC|CUX2|ATXN10|WIPI2|CYFIP2|DCPS|MECR	-2.8	HF_d0
DisGeNET	35	C0011644	Scleroderma		-4.3	2.4	4.7	30182	316	985	25	2.5	0.5	604|969|1058|1490|1786|1960|2048|2091|3105|4092|4233|5019|5154|5236|5329|6667|7128|7422|8425|9518|11128|22795|25885|55604|352909	BCL6|CD69|CENPA|CCN2|DNMT1|EGR3|EPHB2|FBL|HLA-A|SMAD7|MET|OXCT1|PDGFA|PGM1|PLAUR|SP1|TNFAIP3|VEGFA|LTBP4|GDF15|POLR3A|NID2|POLR1A|CARMIL1|DNAAF3	-2.8	HF_d0
DisGeNET	35	C0008073	Developmental Disabilities		-4.3	2.3	4.6	30182	355	985	27	2.7	0.52	478|604|777|2006|2048|2132|3090|4281|4915|4990|5361|5376|5727|5728|6091|6657|6926|7422|7855|9577|23384|27245|51305|51341|55824|57167|84282	ATP1A3|BCL6|CACNA1E|ELN|EPHB2|EXT2|HIC1|MID1|NTRK2|SIX6|PLXNA1|PMP22|PTCH1|PTEN|ROBO1|SOX2|TBX3|VEGFA|FZD5|BABAM2|SPECC1L|AHDC1|KCNK9|ZBTB7A|PAG1|SALL4|RNF135	-2.8	HF_d0
Cell Type Signatures	7	M41651	TRAVAGLINI LUNG BASAL CELL		-4.3	2.9	4.9	30182	188	985	18	1.8	0.43	218|360|678|1265|2114|2152|2817|3178|3691|4673|8407|8425|8848|9023|9249|51477|55272|90019	ALDH3A1|AQP3|ZFP36L2|CNN2|ETS2|F3|GPC1|HNRNPA1|ITGB4|NAP1L1|TAGLN2|LTBP4|TSC22D1|CH25H|DHRS3|ISYNA1|IMP3|SYT8	-2.8	HF_d0
PaGenBase	36	PGB:00014	Cell-specific: DRG		-4.3	2.2	4.5	30182	456	985	32	3.2	0.56	19|358|818|1036|1734|2355|2662|3362|3691|4241|4359|4915|5361|5376|6252|6489|7869|9108|9370|10457|11030|11069|11240|23114|23143|23173|23237|25804|25903|51760|57863|221981	ABCA1|AQP1|CAMK2G|CDO1|DIO2|FOSL2|GDF10|HTR6|ITGB4|MELTF|MPZ|NTRK2|PLXNA1|PMP22|RTN1|ST8SIA1|SEMA3B|MTMR7|ADIPOQ|GPNMB|RBPMS|RAPGEF4|PADI2|NFASC|LRCH1|METAP1|ARC|LSM4|OLFML2B|SYT17|CADM3|THSD7A	-2.8	HF_d0
Transcription Factor Targets	16	M8812	SF1 Q6		-4.3	2.6	4.7	30182	260	985	22	2.2	0.47	818|1329|3226|5412|5428|5937|6489|7408|9043|11155|11248|23387|23788|25841|51458|51760|55554|55611|127544|252995|284161|339366	CAMK2G|COX5B|HOXC10|UBL3|POLG|RBMS1|ST8SIA1|VASP|SPAG9|LDB3|NXPH3|SIK3|MTCH2|ABTB2|RHCG|SYT17|KLK15|OTUB1|RNF19B|FNDC5|GDPD1|ADAMTSL5	-2.7	HF_d0
DisGeNET	35	C0086445	Idiopathic Membranous Glomerulonephritis		-4.3	4.3	5.3	30182	79	985	11	1.1	0.33	338|930|2152|3105|4049|5319|7422|9518|22925|221981|406968	APOB|CD19|F3|HLA-A|LTA|PLA2G1B|VEGFA|GDF15|PLA2R1|THSD7A|MIR193A	-2.7	HF_d0
DisGeNET	35	C3665419	intracranial glioma		-4.3	3.7	5.1	30182	108	985	13	1.3	0.36	355|2152|2308|2619|3146|3280|4092|4313|5329|6657|7422|9722|55281	FAS|F3|FOXO1|GAS1|HMGB1|HES1|SMAD7|MMP2|PLAUR|SOX2|VEGFA|NOS1AP|TMEM140	-2.7	HF_d0
DisGeNET	35	C0026010	Microphthalmos		-4.3	2.4	4.6	30182	337	985	26	2.6	0.51	1312|1415|2260|3166|4041|4233|4281|4313|4651|4990|5727|6299|6657|7846|7855|9927|10457|10585|27077|29980|30062|51232|51339|57167|80144|220202	COMT|CRYBB2|FGFR1|HMX1|LRP5|MET|MID1|MMP2|MYO10|SIX6|PTCH1|SALL1|SOX2|TUBA1A|FZD5|MFN2|GPNMB|POMT1|B9D1|DONSON|RAX|CRIM1|DACT1|SALL4|FRAS1|ATOH7	-2.7	HF_d0
DisGeNET	35	C0025322	Premature Menopause		-4.3	2.5	4.7	30182	299	985	24	2.4	0.49	326|354|355|930|1312|1557|1618|2100|2308|2592|3482|4313|5428|5728|7422|7512|8888|8991|9370|55384|57167|64072|84690|84733	AIRE|KLK3|FAS|CD19|COMT|CYP2C19|DAZL|ESR2|FOXO1|GALT|IGF2R|MMP2|POLG|PTEN|VEGFA|XPNPEP2|MCM3AP|SELENBP1|ADIPOQ|MEG3|SALL4|CDH23|SPATA22|CBX2	-2.7	HF_d0
Cell Type Signatures	7	M40175	DESCARTES FETAL EYE CORNEAL AND CONJUNCTIVAL EPITHELIAL CELLS		-4.3	2.6	4.7	30182	243	985	21	2.1	0.46	360|638|2152|3856|4792|6382|7264|8507|9368|9518|10331|23584|26145|26298|55651|79258|90019|113452|124975|202915|374569	AQP3|BIK|F3|KRT8|NFKBIA|SDC1|GFUS|ENC1|NHERF1|GDF15|B3GNT3|VSIG2|IRF2BP1|EHF|NHP2|MMEL1|SYT8|TMEM54|GGT6|TMEM184A|ASPG	-2.7	HF_d0
Transcription Factor Targets	16	M18732	AP2ALPHA 01		-4.3	2.6	4.7	30182	243	985	21	2.1	0.46	2899|2908|3090|3226|3727|4049|4092|5585|5757|6945|7422|9043|10090|10725|26468|26986|51195|51341|55806|79738|283248	GRIK3|NR3C1|HIC1|HOXC10|JUND|LTA|SMAD7|PKN1|PTMA|MLX|VEGFA|SPAG9|UST|NFAT5|LHX6|PABPC1|RAPGEFL1|ZBTB7A|HR|BBS10|RCOR2	-2.7	HF_d0
DisGeNET	35	C0200635	Lymphocyte Count measurement		-4.3	2.4	4.6	30182	338	985	26	2.6	0.51	473|678|777|969|1997|3105|4049|4792|5905|5937|7408|8714|8888|9919|25885|26191|51274|51564|57407|64072|79713|80746|84902|196385|347240|101929355	RERE|ZFP36L2|CACNA1E|CD69|ELF1|HLA-A|LTA|NFKBIA|RANGAP1|RBMS1|VASP|ABCC3|MCM3AP|SEC16A|POLR1A|PTPN22|KLF3|HDAC7|NMRAL1|CDH23|IGFLR1|TSEN2|CEP89|DNAH10|KIF24|CFAP97D2	-2.7	HF_d0
DisGeNET	35	C1333015	Childhood Kidney Wilms Tumor		-4.3	2.4	4.6	30182	338	985	26	2.6	0.51	595|597|861|1490|1495|2048|2322|3105|3482|4233|4613|4676|4803|4826|4968|5154|5336|5727|5728|6299|6915|7422|7855|8644|57167|406986	CCND1|BCL2A1|RUNX1|CCN2|CTNNA1|EPHB2|FLT3|HLA-A|IGF2R|MET|MYCN|NAP1L4|NGF|NNAT|OGG1|PDGFA|PLCG2|PTCH1|PTEN|SALL1|TBXA2R|VEGFA|FZD5|AKR1C3|SALL4|MIR203A	-2.7	HF_d0
DisGeNET	35	C0152025	Polyneuropathy		-4.3	3.1	4.9	30182	156	985	16	1.6	0.4	217|1312|2012|2729|2950|4313|4359|5376|5428|6528|7422|8560|9927|11155|54332|162417	ALDH2|COMT|EMP1|GCLC|GSTP1|MMP2|MPZ|PMP22|POLG|SLC5A5|VEGFA|DEGS1|MFN2|LDB3|GDAP1|NAGS	-2.7	HF_d0
DisGeNET	35	C0278876	Adult Medulloblastoma		-4.3	1.8	4.4	30182	762	985	46	4.7	0.67	355|595|1452|1490|1786|2011|2047|2048|2100|2152|2670|2885|3090|3105|3146|3164|3280|3660|3667|4084|4233|4313|4613|4792|4803|4826|4915|5156|5339|5727|5728|6382|6528|6615|6657|7422|8848|9112|9148|9788|27040|27133|29128|51514|153090|374569	FAS|CCND1|CSNK1A1|CCN2|DNMT1|MARK2|EPHB1|EPHB2|ESR2|F3|GFAP|GRB2|HIC1|HLA-A|HMGB1|NR4A1|HES1|IRF2|IRS1|MXD1|MET|MMP2|MYCN|NFKBIA|NGF|NNAT|NTRK2|PDGFRA|PLEC|PTCH1|PTEN|SDC1|SLC5A5|SNAI1|SOX2|VEGFA|TSC22D1|MTA1|NEURL1|MTSS1|LAT|KCNH5|UHRF1|DTL|DAB2IP|ASPG	-2.7	HF_d0
DisGeNET	35	C1262760	Hepatitis, Drug-Induced		-4.3	2.2	4.5	30182	418	985	30	3	0.55	1373|1557|1824|2152|2180|2729|2950|3105|3146|3727|3856|3992|4313|5236|5428|6652|6915|7422|7846|8407|8991|9370|9474|10611|51056|151887|406968|407011|494335|693177	CPS1|CYP2C19|DSC2|F3|ACSL1|GCLC|GSTP1|HLA-A|HMGB1|JUND|KRT8|FADS1|MMP2|PGM1|POLG|SORD|TBXA2R|VEGFA|TUBA1A|TAGLN2|SELENBP1|ADIPOQ|ATG5|PDLIM5|LAP3|CCDC80|MIR193A|MIR23B|MIR423|MIR592	-2.7	HF_d0
COVID	200	COVID126	Interactome_Stukalov_A549_72h_ORF7B		-4.2	2.5	4.6	30182	300	985	24	2.4	0.49	355|1312|1903|1969|2530|3105|3482|5192|5792|5795|8189|8560|8775|9019|9289|9962|10559|10952|51232|57622|81619|84720|196527|283417	FAS|COMT|S1PR3|EPHA2|FUT8|HLA-A|IGF2R|PEX10|PTPRF|PTPRJ|SYMPK|DEGS1|NAPA|MPZL1|ADGRG1|SLC23A2|SLC35A1|SEC61B|CRIM1|LRFN1|TSPAN14|PIGO|ANO6|DPY19L2	-2.7	HF_d0
DisGeNET	35	C1527336	Sjogren's Syndrome		-4.2	2.1	4.5	30182	481	985	33	3.4	0.57	19|326|355|358|360|604|920|939|958|969|1266|2006|2048|2086|2908|3105|3146|3579|3660|4049|4313|4792|4803|5728|6401|7128|7422|9370|9474|9927|10892|54941|55729	ABCA1|AIRE|FAS|AQP1|AQP3|BCL6|CD4|CD27|CD40|CD69|CNN3|ELN|EPHB2|ERV3-1|NR3C1|HLA-A|HMGB1|CXCR2|IRF2|LTA|MMP2|NFKBIA|NGF|PTEN|SELE|TNFAIP3|VEGFA|ADIPOQ|ATG5|MFN2|MALT1|RNF125|ATF7IP	-2.7	HF_d0
DisGeNET	35	C4704874	Mammary Carcinoma, Human		-4.2	2	4.4	30182	545	985	36	3.7	0.6	595|597|840|958|972|1072|1312|1786|2033|2091|2100|2114|2152|2260|2662|2886|2950|3090|3219|3280|3488|3856|4313|4792|5154|5728|5890|6528|6615|6926|7052|8425|9473|9623|10457|26986	CCND1|BCL2A1|CASP7|CD40|CD74|CFL1|COMT|DNMT1|EP300|FBL|ESR2|ETS2|F3|FGFR1|GDF10|GRB7|GSTP1|HIC1|HOXB9|HES1|IGFBP5|KRT8|MMP2|NFKBIA|PDGFA|PTEN|RAD51B|SLC5A5|SNAI1|TBX3|TGM2|LTBP4|THEMIS2|TCL1B|GPNMB|PABPC1	-2.7	HF_d0
DisGeNET	35	C0008370	Cholestasis		-4.2	2.2	4.5	30182	420	985	30	3	0.55	19|358|1490|1557|1592|2048|2091|2152|2908|2950|3146|3175|3579|3988|4313|4803|5319|5339|6272|6615|8714|9213|9370|9962|55384|55898|58488|80896|203286|374569	ABCA1|AQP1|CCN2|CYP2C19|CYP26A1|EPHB2|FBL|F3|NR3C1|GSTP1|HMGB1|ONECUT1|CXCR2|LIPA|MMP2|NGF|PLA2G1B|PLEC|SORT1|SNAI1|ABCC3|XPR1|ADIPOQ|SLC23A2|MEG3|UNC45A|PCTP|NPL|ANKS6|ASPG	-2.7	HF_d0
DisGeNET	35	C0027830	neurofibroma		-4.2	3.4	5	30182	125	985	14	1.4	0.38	595|861|1267|2048|2950|4803|5154|5156|5376|5728|7422|10252|113451|221981	CCND1|RUNX1|CNP|EPHB2|GSTP1|NGF|PDGFA|PDGFRA|PMP22|PTEN|VEGFA|SPRY1|AZIN2|THSD7A	-2.7	HF_d0
DisGeNET	35	C4721532	Lymphoma, Non-Hodgkin, Familial		-4.2	2.1	4.5	30182	462	985	32	3.2	0.56	354|355|595|604|808|930|958|1043|1072|1312|1441|1786|2260|2308|2950|3090|3146|3578|4049|4313|4613|4689|5156|5728|6016|7128|7422|8445|9623|10489|65059|374569	KLK3|FAS|CCND1|BCL6|CALM3|CD19|CD40|CD52|CFL1|COMT|CSF3R|DNMT1|FGFR1|FOXO1|GSTP1|HIC1|HMGB1|IL9|LTA|MMP2|MYCN|NCF4|PDGFRA|PTEN|RIT1|TNFAIP3|VEGFA|DYRK2|TCL1B|LRRC41|RAPH1|ASPG	-2.7	HF_d0
DisGeNET	35	C0008925	Cleft Palate		-4.2	2	4.4	30182	611	985	39	4	0.62	861|1147|1280|1312|1500|1848|2048|2260|2303|2619|4092|4281|5156|5236|5727|6235|6615|6657|6812|6926|7484|8322|9411|10585|10907|23114|23384|25885|27077|29980|56606|57167|57688|80144|81037|84720|113452|145873|246329	RUNX1|CHUK|COL2A1|COMT|CTNND1|DUSP6|EPHB2|FGFR1|FOXC2|GAS1|SMAD7|MID1|PDGFRA|PGM1|PTCH1|RPS29|SNAI1|SOX2|STXBP1|TBX3|WNT9B|FZD4|ARHGAP29|POMT1|TXNL4A|NFASC|SPECC1L|POLR1A|B9D1|DONSON|SLC2A9|SALL4|ZSWIM6|FRAS1|CLPTM1L|PIGO|TMEM54|MESP2|STAC3	-2.7	HF_d0
Transcription Factor Targets	16	M12460	AP1 Q4 01		-4.2	2.6	4.7	30182	264	985	22	2.2	0.47	571|794|2012|2048|3691|3856|5069|6016|7265|7408|7763|8878|9249|22924|23001|23199|56905|57549|57787|63874|64072|255488	BACH1|CALB2|EMP1|EPHB2|ITGB4|KRT8|PAPPA|RIT1|TTC1|VASP|ZFAND5|SQSTM1|DHRS3|MAPRE3|WDFY3|GSE1|C15orf39|IGSF9|MARK4|ABHD4|CDH23|RNF144B	-2.7	HF_d0
DisGeNET	35	C0280324	Laryngeal Squamous Cell Carcinoma		-4.2	2.1	4.4	30182	504	985	34	3.5	0.58	355|595|969|1235|1786|2260|2308|2637|3105|3219|3579|3992|4051|4313|5728|6615|6657|6752|7422|7503|8840|9112|9141|9377|9507|27040|29128|55384|64386|64859|81037|84445|123920|374569	FAS|CCND1|CD69|CCR6|DNMT1|FGFR1|FOXO1|GBX2|HLA-A|HOXB9|CXCR2|FADS1|CYP4F3|MMP2|PTEN|SNAI1|SOX2|SSTR2|VEGFA|XIST|CCN4|MTA1|PDCD5|COX5A|ADAMTS4|LAT|UHRF1|MEG3|MMP25|NABP1|CLPTM1L|LZTS2|CMTM3|ASPG	-2.7	HF_d0
DisGeNET	35	C1332201	Adult Diffuse Large B-Cell Lymphoma		-4.2	2.1	4.4	30182	504	985	34	3.5	0.58	355|595|597|604|930|939|958|1112|1786|2033|2100|2120|2308|2950|3090|3164|3578|4049|4084|4233|4261|4772|5336|5452|5728|5795|5905|6382|7128|7422|9623|9788|10892|27436	FAS|CCND1|BCL2A1|BCL6|CD19|CD27|CD40|FOXN3|DNMT1|EP300|ESR2|ETV6|FOXO1|GSTP1|HIC1|NR4A1|IL9|LTA|MXD1|MET|CIITA|NFATC1|PLCG2|POU2F2|PTEN|PTPRJ|RANGAP1|SDC1|TNFAIP3|VEGFA|TCL1B|MTSS1|MALT1|EML4	-2.7	HF_d0
Cell Type Signatures	7	M39117	AIZARANI LIVER C13 LSECS 2		-4.2	2.5	4.6	30182	283	985	23	2.3	0.48	120|920|1266|2260|3280|4281|4651|7052|8322|9507|9891|10161|10203|10268|22918|23002|51564|55384|80896|81619|83439|93109|284119	ADD3|CD4|CNN3|FGFR1|HES1|MID1|MYO10|TGM2|FZD4|ADAMTS4|NUAK1|LPAR6|CALCRL|RAMP3|CD93|DAAM1|HDAC7|MEG3|NPL|TSPAN14|TCF7L1|TMEM44|CAVIN1	-2.7	HF_d0
Transcription Factor Targets	16	M6378	TTCYNRGAA STAT5B 01		-4.2	2.3	4.6	30182	341	985	26	2.6	0.51	604|1124|1592|2670|2887|2931|3660|4049|4084|4968|5339|5709|5998|6382|8189|9310|9507|26145|84229|84432|117584|122786|127002|128553|146225|167410	BCL6|CHN2|CYP26A1|GFAP|GRB10|GSK3A|IRF2|LTA|MXD1|OGG1|PLEC|PSMD3|RGS3|SDC1|SYMPK|ZNF235|ADAMTS4|IRF2BP1|DRC7|PROK1|RFFL|FRMD6|ATXN7L2|TSHZ2|CMTM2|LIX1	-2.7	HF_d0
DisGeNET	35	C0862312	Epithelioid mesothelioma, malignant		-4.2	6.7	5.9	30182	32	985	7	0.71	0.27	358|794|2817|4313|10643|55272|394263	AQP1|CALB2|GPC1|MMP2|IGF2BP3|IMP3|MUC21	-2.7	HF_d0
DisGeNET	35	C0023462	Acute Megakaryocytic Leukemias		-4.2	3.1	4.9	30182	158	985	16	1.6	0.4	808|861|1490|2114|2120|2152|2260|2308|2322|4613|5728|23013|23237|25901|81037|84662	CALM3|RUNX1|CCN2|ETS2|ETV6|F3|FGFR1|FOXO1|FLT3|MYCN|PTEN|SPEN|ARC|CCDC28A|CLPTM1L|GLIS2	-2.7	HF_d0
DisGeNET	35	C0278996	Malignant Head and Neck Neoplasm		-4.2	1.8	4.3	30182	767	985	46	4.7	0.67	217|354|595|958|1147|1267|1490|1557|1786|1969|2047|2260|2729|2828|2950|3105|3482|3488|3667|3727|4233|4313|4326|4772|4915|4968|5329|5728|6091|6528|6657|7422|8991|9377|9518|9886|9891|9962|11197|23677|24147|26018|55164|55824|84073|406986	ALDH2|KLK3|CCND1|CD40|CHUK|CNP|CCN2|CYP2C19|DNMT1|EPHA2|EPHB1|FGFR1|GCLC|GPR4|GSTP1|HLA-A|IGF2R|IGFBP5|IRS1|JUND|MET|MMP2|MMP17|NFATC1|NTRK2|OGG1|PLAUR|PTEN|ROBO1|SLC5A5|SOX2|VEGFA|SELENBP1|COX5A|GDF15|RHOBTB1|NUAK1|SLC23A2|WIF1|SH3BP4|FJX1|LRIG1|SHQ1|PAG1|MYCBPAP|MIR203A	-2.7	HF_d0
DisGeNET	35	C0032181	Platelet Count measurement		-4.2	2.5	4.6	30182	265	985	22	2.2	0.47	217|678|861|1373|2172|3090|3105|3992|5339|5890|7036|7704|9927|11030|23199|23316|28977|51564|55604|57688|57787|85366	ALDH2|ZFP36L2|RUNX1|CPS1|FABP6|HIC1|HLA-A|FADS1|PLEC|RAD51B|TFR2|ZBTB16|MFN2|RBPMS|GSE1|CUX2|MRPL42|HDAC7|CARMIL1|ZSWIM6|MARK4|MYLK2	-2.7	HF_d0
Transcription Factor Targets	16	M29972	FOXJ2 TARGET GENES		-4.2	2	4.4	30182	591	985	38	3.9	0.61	473|678|3727|3856|4291|4773|5143|5727|6432|6635|7813|8407|8445|8854|9289|9518|9692|22924|23199|23387|23446|23523|26959|51477|55277|55534|55702|57332|64072|64147|64795|79696|83723|84071|84229|119392|199990|389177	RERE|ZFP36L2|JUND|KRT8|MLF1|NFATC2|PDE4C|PTCH1|SRSF7|SNRPE|EVI5|TAGLN2|DYRK2|ALDH1A2|ADGRG1|GDF15|PRORP|MAPRE3|GSE1|SIK3|SLC44A1|CABIN1|HBP1|ISYNA1|FGGY|MAML3|YJU2|CBX8|CDH23|KIF9|RMND5A|ZC2HC1C|TLCD3B|ARMC2|DRC7|SFR1|FAAP20|TMEM212	-2.7	HF_d0
DisGeNET	35	C0018021	Goiter		-4.2	3.2	4.9	30182	142	985	15	1.5	0.39	595|1734|2100|2260|3488|4313|5319|5428|5727|5728|5757|6528|7422|9043|64072	CCND1|DIO2|ESR2|FGFR1|IGFBP5|MMP2|PLA2G1B|POLG|PTCH1|PTEN|PTMA|SLC5A5|VEGFA|SPAG9|CDH23	-2.7	HF_d0
DisGeNET	35	C1257931	Mammary Neoplasms, Human		-4.2	2	4.4	30182	527	985	35	3.6	0.59	595|597|840|958|972|1072|1312|1786|2033|2091|2100|2114|2152|2260|2662|2886|2950|3090|3219|3280|3488|3856|4313|4792|5154|5728|5890|6528|6615|6926|7052|9473|9623|10457|26986	CCND1|BCL2A1|CASP7|CD40|CD74|CFL1|COMT|DNMT1|EP300|FBL|ESR2|ETS2|F3|FGFR1|GDF10|GRB7|GSTP1|HIC1|HOXB9|HES1|IGFBP5|KRT8|MMP2|NFKBIA|PDGFA|PTEN|RAD51B|SLC5A5|SNAI1|TBX3|TGM2|THEMIS2|TCL1B|GPNMB|PABPC1	-2.7	HF_d0
COVID	200	COVID245	RNA_Wilk_CD14+Monocytes_patient-C1A-mild_Down		-4.2	5	5.5	30182	55	985	9	0.91	0.3	217|678|920|972|1043|1848|2950|4673|26986	ALDH2|ZFP36L2|CD4|CD74|CD52|DUSP6|GSTP1|NAP1L1|PABPC1	-2.7	HF_d0
Transcription Factor Targets	16	M11022	MAZ Q6		-4.2	2.9	4.8	30182	193	985	18	1.8	0.43	473|818|1266|1500|1969|2048|2899|4607|5792|5795|9148|9213|9679|11155|55611|84858|127002|283248	RERE|CAMK2G|CNN3|CTNND1|EPHA2|EPHB2|GRIK3|MYBPC3|PTPRF|PTPRJ|NEURL1|XPR1|FAM53B|LDB3|OTUB1|ZNF503|ATXN7L2|RCOR2	-2.7	HF_d0
Transcription Factor Targets	16	M13199	GATA1 01		-4.2	2.6	4.7	30182	247	985	21	2.1	0.46	120|473|2047|3060|3215|5019|6299|6431|6657|7322|9244|10612|22924|26468|55534|55806|57171|79258|83439|127002|148014	ADD3|RERE|EPHB1|HCRT|HOXB5|OXCT1|SALL1|SRSF6|SOX2|UBE2D2|CRLF1|TRIM3|MAPRE3|LHX6|MAML3|HR|DOLPP1|MMEL1|TCF7L1|ATXN7L2|TTC9B	-2.7	HF_d0
Transcription Factor Targets	16	M14012	GATA1 04		-4.2	2.6	4.7	30182	247	985	21	2.1	0.46	1831|2637|2908|3090|3219|3226|3280|4607|5069|5156|7036|8322|9110|10150|10912|11030|23199|55504|55534|151887|389337	TSC22D3|GBX2|NR3C1|HIC1|HOXB9|HOXC10|HES1|MYBPC3|PAPPA|PDGFRA|TFR2|FZD4|MTMR4|MBNL2|GADD45G|RBPMS|GSE1|TNFRSF19|MAML3|CCDC80|ARHGEF37	-2.7	HF_d0
DisGeNET	35	C0685938	Malignant neoplasm of gastrointestinal tract		-4.2	2.2	4.5	30182	423	985	30	3	0.55	217|1036|1557|1969|2662|2950|3090|3482|4092|4233|4313|4583|4803|4953|4968|5319|5728|6272|6382|6657|7422|7503|9474|9518|11197|55384|79258|81037|153090|406986	ALDH2|CDO1|CYP2C19|EPHA2|GDF10|GSTP1|HIC1|IGF2R|SMAD7|MET|MMP2|MUC2|NGF|ODC1|OGG1|PLA2G1B|PTEN|SORT1|SDC1|SOX2|VEGFA|XIST|ATG5|GDF15|WIF1|MEG3|MMEL1|CLPTM1L|DAB2IP|MIR203A	-2.7	HF_d0
DisGeNET	35	C0006287	Bronchopulmonary Dysplasia		-4.2	2.2	4.5	30182	423	985	30	3	0.55	777|794|958|1072|1312|1490|1652|1786|2006|2152|2670|2817|2908|2950|3105|3146|3992|4313|4792|4803|5156|7052|7166|7408|7422|9889|10457|10611|54210|653509	CACNA1E|CALB2|CD40|CFL1|COMT|CCN2|DDT|DNMT1|ELN|F3|GFAP|GPC1|NR3C1|GSTP1|HLA-A|HMGB1|FADS1|MMP2|NFKBIA|NGF|PDGFRA|TGM2|TPH1|VASP|VEGFA|ZBED4|GPNMB|PDLIM5|TREM1|SFTPA1	-2.7	HF_d0
Cell Type Signatures	7	M39062	MANNO MIDBRAIN NEUROTYPES HNPROG		-4.2	2.7	4.7	30182	229	985	20	2	0.45	19|399|595|1112|1124|2048|6657|7503|23199|26523|27319|30811|55504|57082|57549|64641|221981|252995|283248|389058	ABCA1|RHOH|CCND1|FOXN3|CHN2|EPHB2|SOX2|XIST|GSE1|AGO1|BHLHE22|HUNK|TNFRSF19|KNL1|IGSF9|EBF2|THSD7A|FNDC5|RCOR2|SP5	-2.6	HF_d0
PaGenBase	36	PGB:00045	Tissue-specific: placenta		-4.2	2.4	4.6	30182	304	985	24	2.4	0.49	1441|2011|2086|2886|4826|5069|5531|6382|7052|7869|9110|9173|9244|9518|9886|10331|10643|22856|22918|23132|51232|60676|124935|221981	CSF3R|MARK2|ERV3-1|GRB7|NNAT|PAPPA|PPP4C|SDC1|TGM2|SEMA3B|MTMR4|IL1RL1|CRLF1|GDF15|RHOBTB1|B3GNT3|IGF2BP3|CHSY1|CD93|RAD54L2|CRIM1|PAPPA2|SLC43A2|THSD7A	-2.6	HF_d0
DisGeNET	35	C0677932	Progressive Neoplastic Disease		-4.2	2.2	4.5	30182	383	985	28	2.8	0.53	354|972|1652|2006|2047|2322|2670|2950|3105|3146|4313|4613|4792|5376|5653|6310|6382|6401|6752|7422|9023|9518|11197|23677|55729|113451|347734|693177	KLK3|CD74|DDT|ELN|EPHB1|FLT3|GFAP|GSTP1|HLA-A|HMGB1|MMP2|MYCN|NFKBIA|PMP22|KLK6|ATXN1|SDC1|SELE|SSTR2|VEGFA|CH25H|GDF15|WIF1|SH3BP4|ATF7IP|AZIN2|SLC35B2|MIR592	-2.6	HF_d0
DisGeNET	35	C3539781	Progressive cGVHD		-4.2	2.2	4.5	30182	383	985	28	2.8	0.53	354|972|1652|2006|2047|2322|2670|2950|3105|3146|4313|4613|4792|5376|5653|6310|6382|6401|6752|7422|9023|9518|11197|23677|55729|113451|347734|693177	KLK3|CD74|DDT|ELN|EPHB1|FLT3|GFAP|GSTP1|HLA-A|HMGB1|MMP2|MYCN|NFKBIA|PMP22|KLK6|ATXN1|SDC1|SELE|SSTR2|VEGFA|CH25H|GDF15|WIF1|SH3BP4|ATF7IP|AZIN2|SLC35B2|MIR592	-2.6	HF_d0
DisGeNET	35	C0154307	Banti's syndrome		-4.1	15	7.4	30182	8	985	4	0.41	0.2	1490|2006|3105|7422	CCN2|ELN|HLA-A|VEGFA	-2.6	HF_d0
DisGeNET	35	C1879321	Acute Myeloid Leukemia (AML-M2)		-4.1	3.2	4.9	30182	143	985	15	1.5	0.39	113|355|595|840|861|1495|2120|2308|2322|4233|4291|7204|10919|11040|51341	ADCY7|FAS|CCND1|CASP7|RUNX1|CTNNA1|ETV6|FOXO1|FLT3|MET|MLF1|TRIO|EHMT2|PIM2|ZBTB7A	-2.6	HF_d0
Transcription Factor Targets	16	M9364	SRF Q6		-4.1	2.6	4.6	30182	248	985	21	2.1	0.46	473|753|1072|1265|1960|2047|2647|3164|3215|4041|4826|5350|5727|9478|10611|10912|11155|11240|27436|58190|64420	RERE|LDLRAD4|CFL1|CNN2|EGR3|EPHB1|BLOC1S1|NR4A1|HOXB5|LRP5|NNAT|PLN|PTCH1|CABP1|PDLIM5|GADD45G|LDB3|PADI2|EML4|CTDSP1|SUSD1	-2.6	HF_d0
Transcription Factor Targets	16	M11512	FOXO1 01		-4.1	2.6	4.6	30182	248	985	21	2.1	0.46	595|861|1112|2012|2047|2308|2886|2899|3762|5069|5412|6657|7704|9043|9679|26100|26959|55729|79071|83541|153020	CCND1|RUNX1|FOXN3|EMP1|EPHB1|FOXO1|GRB7|GRIK3|KCNJ5|PAPPA|UBL3|SOX2|ZBTB16|SPAG9|FAM53B|WIPI2|HBP1|ATF7IP|ELOVL6|FAM110A|RASGEF1B	-2.6	HF_d0
DisGeNET	35	C0085580	Essential Hypertension		-4.1	2.1	4.4	30182	445	985	31	3.1	0.56	217|338|1384|1500|1557|1786|2047|2908|3060|3105|3146|3762|4049|4051|4801|5452|6338|6401|7422|8322|8529|8991|9173|9370|9518|9927|10162|10203|10559|51477|55328	ALDH2|APOB|CRAT|CTNND1|CYP2C19|DNMT1|EPHB1|NR3C1|HCRT|HLA-A|HMGB1|KCNJ5|LTA|CYP4F3|NFYB|POU2F2|SCNN1B|SELE|VEGFA|FZD4|CYP4F2|SELENBP1|IL1RL1|ADIPOQ|GDF15|MFN2|LPCAT3|CALCRL|SLC35A1|ISYNA1|RNLS	-2.6	HF_d0
Transcription Factor Targets	16	M13332	HNF4 DR1 Q3		-4.1	2.5	4.6	30182	267	985	22	2.2	0.47	1960|2011|5339|5653|5937|6431|6569|6615|7869|8189|9071|9110|9645|10768|25900|55003|55909|84727|90525|127002|153090|255488	EGR3|MARK2|PLEC|KLK6|RBMS1|SRSF6|SLC34A1|SNAI1|SEMA3B|SYMPK|CLDN10|MTMR4|MICAL2|AHCYL1|IFFO1|PAK1IP1|BIN3|SPSB2|SHF|ATXN7L2|DAB2IP|RNF144B	-2.6	HF_d0
DisGeNET	35	C0268398	Familial lichen amyloidosis		-4.1	2.7	4.7	30182	230	985	20	2	0.45	354|355|595|958|1235|1786|2950|3146|3667|4613|4953|5728|6657|7422|7512|9463|11040|29128|29956|51477	KLK3|FAS|CCND1|CD40|CCR6|DNMT1|GSTP1|HMGB1|IRS1|MYCN|ODC1|PTEN|SOX2|VEGFA|XPNPEP2|PICK1|PIM2|UHRF1|CERS2|ISYNA1	-2.6	HF_d0
DisGeNET	35	C0282612	Prostatic Intraepithelial Neoplasias		-4.1	2.7	4.7	30182	230	985	20	2	0.45	354|355|409|595|1786|2100|2950|3090|3488|3856|4233|4313|5329|5728|5757|7422|9112|9518|9645|55554	KLK3|FAS|ARRB2|CCND1|DNMT1|ESR2|GSTP1|HIC1|IGFBP5|KRT8|MET|MMP2|PLAUR|PTEN|PTMA|VEGFA|MTA1|GDF15|MICAL2|KLK15	-2.6	HF_d0
DisGeNET	35	C0153452	Malignant neoplasm of gallbladder		-4.1	2.2	4.4	30182	425	985	30	3	0.55	338|355|808|1036|1490|1786|2048|2100|2950|3105|4313|4583|4915|4968|5428|5728|6041|6615|7052|7422|7704|9377|10553|11197|29128|54941|55272|55384|81037|84896	APOB|FAS|CALM3|CDO1|CCN2|DNMT1|EPHB2|ESR2|GSTP1|HLA-A|MMP2|MUC2|NTRK2|OGG1|POLG|PTEN|RNASEL|SNAI1|TGM2|VEGFA|ZBTB16|COX5A|HTATIP2|WIF1|UHRF1|RNF125|IMP3|MEG3|CLPTM1L|ATAD1	-2.6	HF_d0
DisGeNET	35	C0014457	Eosinophilia		-4.1	2.4	4.5	30182	325	985	25	2.5	0.5	355|604|861|920|941|1179|1557|2120|2260|2322|2885|2908|3146|3280|3578|4773|5156|5896|6338|9173|9377|23308|64109|94103|221981	FAS|BCL6|RUNX1|CD4|CD80|CLCA1|CYP2C19|ETV6|FGFR1|FLT3|GRB2|NR3C1|HMGB1|HES1|IL9|NFATC2|PDGFRA|RAG1|SCNN1B|IL1RL1|COX5A|ICOSLG|CRLF2|ORMDL3|THSD7A	-2.6	HF_d0
DisGeNET	35	C0021368	Inflammation		-4.1	2.1	4.4	30182	467	985	32	3.2	0.56	41|355|360|364|958|1235|1280|1557|1652|2152|2160|2908|3146|3579|4092|4313|4583|4803|4915|5154|5329|5728|6382|6401|7052|7128|7349|7422|9370|26298|51305|54210	ASIC1|FAS|AQP3|AQP7|CD40|CCR6|COL2A1|CYP2C19|DDT|F3|F11|NR3C1|HMGB1|CXCR2|SMAD7|MMP2|MUC2|NGF|NTRK2|PDGFA|PLAUR|PTEN|SDC1|SELE|TGM2|TNFAIP3|UCN|VEGFA|ADIPOQ|EHF|KCNK9|TREM1	-2.6	HF_d0
DisGeNET	35	C0010278	Craniosynostosis		-4.1	2.1	4.4	30182	488	985	33	3.4	0.57	595|632|808|930|1043|1072|1490|1592|2152|2260|2817|3146|3549|3578|3667|4041|4233|4792|4803|5156|5319|5653|5728|6382|6615|9173|10252|23384|27245|29980|64109|81620|653509	CCND1|BGLAP|CALM3|CD19|CD52|CFL1|CCN2|CYP26A1|F3|FGFR1|GPC1|HMGB1|IHH|IL9|IRS1|LRP5|MET|NFKBIA|NGF|PDGFRA|PLA2G1B|KLK6|PTEN|SDC1|SNAI1|IL1RL1|SPRY1|SPECC1L|AHDC1|DONSON|CRLF2|CDT1|SFTPA1	-2.6	HF_d0
DisGeNET	35	C1332995	Childhood Pilocytic Astrocytoma		-4.1	3.8	5.1	30182	97	985	12	1.2	0.35	1280|2048|2260|2670|3280|4915|5728|6657|7422|10268|10643|113451	COL2A1|EPHB2|FGFR1|GFAP|HES1|NTRK2|PTEN|SOX2|VEGFA|RAMP3|IGF2BP3|AZIN2	-2.6	HF_d0
DisGeNET	35	C0085669	Acute leukemia		-4.1	1.9	4.3	30182	639	985	40	4.1	0.63	355|595|678|808|861|930|1072|1441|2033|2048|2114|2120|2260|2322|2950|3105|3142|3146|3178|4049|4084|4291|4313|4826|4839|4968|5156|6235|6401|7036|7422|8714|10919|11040|22925|25901|55824|84159|84896|374569	FAS|CCND1|ZFP36L2|CALM3|RUNX1|CD19|CFL1|CSF3R|EP300|EPHB2|ETS2|ETV6|FGFR1|FLT3|GSTP1|HLA-A|HLX|HMGB1|HNRNPA1|LTA|MXD1|MLF1|MMP2|NNAT|NOP2|OGG1|PDGFRA|RPS29|SELE|TFR2|VEGFA|ABCC3|EHMT2|PIM2|PLA2R1|CCDC28A|PAG1|ARID5B|ATAD1|ASPG	-2.6	HF_d0
DisGeNET	35	C0023532	Leukoplakia, Oral		-4.1	3.2	4.8	30182	144	985	15	1.5	0.39	217|355|595|1786|2950|4233|4313|4792|4915|4968|6615|6657|7422|9377|55651	ALDH2|FAS|CCND1|DNMT1|GSTP1|MET|MMP2|NFKBIA|NTRK2|OGG1|SNAI1|SOX2|VEGFA|COX5A|NHP2	-2.6	HF_d0
DisGeNET	35	C0271160	Cortical cataract		-4.1	4.4	5.3	30182	69	985	10	1	0.32	354|631|632|1490|1969|2950|4968|6382|9518|374569	KLK3|BFSP1|BGLAP|CCN2|EPHA2|GSTP1|OGG1|SDC1|GDF15|ASPG	-2.6	HF_d0
DisGeNET	35	C0522631	Acute myeloid leukemia, minimal differentiation		-4.1	6.5	5.8	30182	33	985	7	0.71	0.27	355|861|930|2120|2260|2322|9437	FAS|RUNX1|CD19|ETV6|FGFR1|FLT3|NCR1	-2.6	HF_d0
DisGeNET	35	C0271650	Impaired glucose tolerance		-4.1	2	4.3	30182	596	985	38	3.9	0.61	19|217|338|632|777|1312|1384|1786|1848|2006|2100|2308|2670|2887|2908|2950|3060|3303|3488|3667|4092|5319|5896|6401|6523|7052|7422|8840|9289|9370|9518|9927|10559|57818|58488|197259|389692|494335	ABCA1|ALDH2|APOB|BGLAP|CACNA1E|COMT|CRAT|DNMT1|DUSP6|ELN|ESR2|FOXO1|GFAP|GRB10|NR3C1|GSTP1|HCRT|HSPA1A|IGFBP5|IRS1|SMAD7|PLA2G1B|RAG1|SELE|SLC5A1|TGM2|VEGFA|CCN4|ADGRG1|ADIPOQ|GDF15|MFN2|SLC35A1|G6PC2|PCTP|MLKL|MAFA|MIR423	-2.6	HF_d0
DisGeNET	35	C1318485	Liver regeneration disorder		-4.1	2.3	4.5	30182	346	985	26	2.6	0.51	595|632|1147|2012|2048|2100|2647|2908|3146|3667|3856|4233|5336|5428|5728|6310|7128|7422|8878|9213|29128|29956|51514|112399|113451|406986	CCND1|BGLAP|CHUK|EMP1|EPHB2|ESR2|BLOC1S1|NR3C1|HMGB1|IRS1|KRT8|MET|PLCG2|POLG|PTEN|ATXN1|TNFAIP3|VEGFA|SQSTM1|XPR1|UHRF1|CERS2|DTL|EGLN3|AZIN2|MIR203A	-2.6	HF_d0
Cell Type Signatures	7	M39058	MANNO MIDBRAIN NEUROTYPES HPROGM		-4.1	2.4	4.5	30182	307	985	24	2.4	0.49	595|678|1036|1124|1280|1490|1824|2637|3280|3667|4281|4291|4313|5937|6299|6657|9620|10611|10699|26523|29128|57167|283248|389058	CCND1|ZFP36L2|CDO1|CHN2|COL2A1|CCN2|DSC2|GBX2|HES1|IRS1|MID1|MLF1|MMP2|RBMS1|SALL1|SOX2|CELSR1|PDLIM5|CORIN|AGO1|UHRF1|SALL4|RCOR2|SP5	-2.6	HF_d0
Transcription Factor Targets	16	M19331	PR Q2		-4.1	2.5	4.6	30182	269	985	22	2.2	0.47	473|1490|1969|3175|4041|4826|5156|5998|6310|9071|23677|27319|51274|55554|57522|79071|89792|91754|121268|128553|220202|220296	RERE|CCN2|EPHA2|ONECUT1|LRP5|NNAT|PDGFRA|RGS3|ATXN1|CLDN10|SH3BP4|BHLHE22|KLF3|KLK15|SRGAP1|ELOVL6|GAL3ST3|NEK9|RHEBL1|TSHZ2|ATOH7|HEPACAM	-2.6	HF_d0
Transcription Factor Targets	16	M1532	EGR1 01		-4.1	2.5	4.6	30182	269	985	22	2.2	0.47	400|777|861|1265|1960|2047|2885|5727|6667|6926|7422|9213|9925|25822|27133|29997|51195|51274|55806|80321|83855|90525	ARL1|CACNA1E|RUNX1|CNN2|EGR3|EPHB1|GRB2|PTCH1|SP1|TBX3|VEGFA|XPR1|ZBTB5|DNAJB5|KCNH5|NOP53|RAPGEFL1|KLF3|HR|CEP70|KLF16|SHF	-2.6	HF_d0
COVID	200	COVID022	RNA_Keller_B-cells-CD21pos_infection_Up		-4.1	2.5	4.6	30182	269	985	22	2.2	0.47	355|1848|2899|3090|3280|3753|4041|5795|7512|9289|9473|9672|10643|11240|54210|57082|64859|94103|124222|128853|246329|252995	FAS|DUSP6|GRIK3|HIC1|HES1|KCNE1|LRP5|PTPRJ|XPNPEP2|ADGRG1|THEMIS2|SDC3|IGF2BP3|PADI2|TREM1|KNL1|NABP1|ORMDL3|PAQR4|DUSP15|STAC3|FNDC5	-2.6	HF_d0
DisGeNET	35	C0278595	Adult Fibrosarcoma		-4.1	2.2	4.4	30182	387	985	28	2.8	0.53	595|632|958|1490|2048|2152|2662|2670|2908|3303|3727|4233|4313|4803|5728|5890|6382|6635|6657|6667|6926|7349|7422|9623|10611|55384|64386|197259	CCND1|BGLAP|CD40|CCN2|EPHB2|F3|GDF10|GFAP|NR3C1|HSPA1A|JUND|MET|MMP2|NGF|PTEN|RAD51B|SDC1|SNRPE|SOX2|SP1|TBX3|UCN|VEGFA|TCL1B|PDLIM5|MEG3|MMP25|MLKL	-2.6	HF_d0
PaGenBase	36	PGB:00049	Cell-specific: Adipocyte		-4.1	3.2	4.8	30182	145	985	15	1.5	0.39	48|1036|2006|2152|2180|2619|3488|3992|4313|5156|5376|9244|9370|10457|23452	ACO1|CDO1|ELN|F3|ACSL1|GAS1|IGFBP5|FADS1|MMP2|PDGFRA|PMP22|CRLF1|ADIPOQ|GPNMB|ANGPTL2	-2.6	HF_d0
Transcription Factor Targets	16	M18169	YATGNWAAT OCT C		-4.1	2.3	4.4	30182	367	985	27	2.7	0.52	595|1831|2637|2828|3235|3727|4281|4326|5728|6299|8322|8456|8854|9805|10025|10150|11040|22859|25841|26468|51199|55729|79777|151887|162605|220296|377677	CCND1|TSC22D3|GBX2|GPR4|HOXD9|JUND|MID1|MMP17|PTEN|SALL1|FZD4|FOXN1|ALDH1A2|SCRN1|MED16|MBNL2|PIM2|ADGRL1|ABTB2|LHX6|NIN|ATF7IP|ACBD4|CCDC80|KRT28|HEPACAM|CA13	-2.6	HF_d0
DisGeNET	35	C1512981	Mammary Tumorigenesis		-4.1	3	4.7	30182	162	985	16	1.6	0.4	595|1490|1786|2260|2885|4968|5728|6310|7422|9148|9370|9846|30811|57332|57407|128553	CCND1|CCN2|DNMT1|FGFR1|GRB2|OGG1|PTEN|ATXN1|VEGFA|NEURL1|ADIPOQ|GAB2|HUNK|CBX8|NMRAL1|TSHZ2	-2.6	HF_d0
DisGeNET	35	C0409959	Osteoarthritis, Knee		-4.1	2.2	4.4	30182	368	985	27	2.7	0.52	355|358|595|632|958|1235|1280|1490|1500|2100|2308|3146|4313|4803|7052|7422|8854|9370|9377|9507|10725|23143|51564|55384|79058|197021|221937	FAS|AQP1|CCND1|BGLAP|CD40|CCR6|COL2A1|CCN2|CTNND1|ESR2|FOXO1|HMGB1|MMP2|NGF|TGM2|VEGFA|ALDH1A2|ADIPOQ|COX5A|ADAMTS4|NFAT5|LRCH1|HDAC7|MEG3|ASPSCR1|LCTL|FOXK1	-2.6	HF_d0
DisGeNET	35	C1859592	ATRICHIA WITH PAPULAR LESIONS		-4.1	4.4	5.2	30182	70	985	10	1	0.32	355|2152|2260|2322|4953|7704|8878|9474|23089|55806	FAS|F3|FGFR1|FLT3|ODC1|ZBTB16|SQSTM1|ATG5|PEG10|HR	-2.6	HF_d0
DisGeNET	35	C0017665	Membranous glomerulonephritis		-4.1	2.8	4.7	30182	197	985	18	1.8	0.43	19|958|969|1235|1490|1786|2132|3105|4092|5319|7335|7422|7503|10919|22925|23523|221981|406968	ABCA1|CD40|CD69|CCR6|CCN2|DNMT1|EXT2|HLA-A|SMAD7|PLA2G1B|UBE2V1|VEGFA|XIST|EHMT2|PLA2R1|CABIN1|THSD7A|MIR193A	-2.6	HF_d0
Transcription Factor Targets	16	M40822	AUTS2 TARGET GENES		-4.1	2.1	4.4	30182	450	985	31	3.1	0.56	473|539|595|1329|1495|1848|2619|2647|2908|3488|4092|4613|4839|5757|6310|6428|7503|8550|10554|11077|25885|29980|57409|57597|79991|81037|81620|84858|153020|158405|374659	RERE|ATP5PO|CCND1|COX5B|CTNNA1|DUSP6|GAS1|BLOC1S1|NR3C1|IGFBP5|SMAD7|MYCN|NOP2|PTMA|ATXN1|SRSF3|XIST|MAPKAPK5|AGPAT1|HSF2BP|POLR1A|DONSON|MIF4GD|BAHCC1|STN1|CLPTM1L|CDT1|ZNF503|RASGEF1B|KIAA1958|HDDC3	-2.6	HF_d0
Transcription Factor Targets	16	M40854	ZA UNIPROT Q9UM89 UNREVIEWED TARGET GENES		-4	4.8	5.3	30182	57	985	9	0.91	0.3	3727|5757|6431|7763|8993|10160|79738|80318|127544	JUND|PTMA|SRSF6|ZFAND5|PGLYRP1|FARP1|BBS10|GKAP1|RNF19B	-2.6	HF_d0
DisGeNET	35	C0079218	Fibromatosis, Aggressive		-4	4	5.1	30182	84	985	11	1.1	0.33	595|604|1490|1495|2006|2100|5154|5792|7422|8840|83439	CCND1|BCL6|CCN2|CTNNA1|ELN|ESR2|PDGFA|PTPRF|VEGFA|CCN4|TCF7L1	-2.6	HF_d0
Transcription Factor Targets	16	M14276	LYF1 01		-4	2.5	4.5	30182	271	985	22	2.2	0.47	1112|1848|1969|2530|3142|3280|3691|4826|5339|5792|6657|8445|9043|9507|10252|30062|55504|84445|124935|124975|127002|246330	FOXN3|DUSP6|EPHA2|FUT8|HLX|HES1|ITGB4|NNAT|PLEC|PTPRF|SOX2|DYRK2|SPAG9|ADAMTS4|SPRY1|RAX|TNFRSF19|LZTS2|SLC43A2|GGT6|ATXN7L2|PELI3	-2.6	HF_d0
Transcription Factor Targets	16	M16919	AP1FJ Q2		-4	2.5	4.5	30182	271	985	22	2.2	0.47	808|1969|3235|3578|4915|5069|5101|6272|7571|8407|9805|9846|10160|10554|11040|22924|25822|51186|57169|84790|127002|255488	CALM3|EPHA2|HOXD9|IL9|NTRK2|PAPPA|PCDH9|SORT1|ZNF23|TAGLN2|SCRN1|GAB2|FARP1|AGPAT1|PIM2|MAPRE3|DNAJB5|TCEAL9|ZNFX1|TUBA1C|ATXN7L2|RNF144B	-2.6	HF_d0
DisGeNET	35	C0019159	Hepatitis A		-4	2.1	4.3	30182	451	985	31	3.1	0.56	217|326|338|355|604|920|1500|1557|2091|2530|2950|3105|3146|3178|3667|4613|4803|4968|6041|7422|8878|9043|9244|9370|10038|10611|10625|23237|79132|197259|406986	ALDH2|AIRE|APOB|FAS|BCL6|CD4|CTNND1|CYP2C19|FBL|FUT8|GSTP1|HLA-A|HMGB1|HNRNPA1|IRS1|MYCN|NGF|OGG1|RNASEL|VEGFA|SQSTM1|SPAG9|CRLF1|ADIPOQ|PARP2|PDLIM5|IVNS1ABP|ARC|DHX58|MLKL|MIR203A	-2.6	HF_d0
DisGeNET	35	C0018378	Guillain-Barre Syndrome		-4	3	4.7	30182	163	985	16	1.6	0.4	326|355|941|2048|2582|2670|2908|3146|4313|5319|5376|8991|10625|23114|23523|51477	AIRE|FAS|CD80|EPHB2|GALE|GFAP|NR3C1|HMGB1|MMP2|PLA2G1B|PMP22|SELENBP1|IVNS1ABP|NFASC|CABIN1|ISYNA1	-2.6	HF_d0
COVID	200	COVID179	Proteome_Stukalov_A549_72h_ORF7B_Up		-4	3.3	4.8	30182	130	985	14	1.4	0.38	338|1657|1969|3164|3995|5151|7052|8878|9927|23199|51232|55596|84168|347734	APOB|DMXL1|EPHA2|NR4A1|FADS3|PDE8A|TGM2|SQSTM1|MFN2|GSE1|CRIM1|ZCCHC8|ANTXR1|SLC35B2	-2.6	HF_d0
DisGeNET	35	C0279584	Childhood B Acute Lymphoblastic Leukemia		-4	3.7	5	30182	99	985	12	1.2	0.35	861|930|941|1490|2120|3146|3988|5896|6310|10643|64109|84159	RUNX1|CD19|CD80|CCN2|ETV6|HMGB1|LIPA|RAG1|ATXN1|IGF2BP3|CRLF2|ARID5B	-2.6	HF_d0
Transcription Factor Targets	16	M8942	GCTNWTTGK UNKNOWN		-4	2.4	4.5	30182	310	985	24	2.4	0.49	473|1266|1831|1848|3142|3219|3667|4801|4826|5339|5527|5757|6299|6657|8445|22795|23452|27040|55089|124935|126823|127534|220296|283248	RERE|CNN3|TSC22D3|DUSP6|HLX|HOXB9|IRS1|NFYB|NNAT|PLEC|PPP2R5C|PTMA|SALL1|SOX2|DYRK2|NID2|ANGPTL2|LAT|SLC38A4|SLC43A2|KLHDC9|GJB4|HEPACAM|RCOR2	-2.6	HF_d0
DisGeNET	35	C0030312	Pancytopenia		-4	2.5	4.5	30182	253	985	21	2.1	0.46	217|861|958|1452|2120|3988|4261|5728|6310|7704|9474|28960|55034|55651|64859|79840|79991|80176|199990|359948|375748	ALDH2|RUNX1|CD40|CSNK1A1|ETV6|LIPA|CIITA|PTEN|ATXN1|ZBTB16|ATG5|DCPS|MOCOS|NHP2|NABP1|NHEJ1|STN1|SPSB1|FAAP20|IRF2BP2|ERCC6L2	-2.5	HF_d0
DisGeNET	35	C0206624	Hepatoblastoma		-4	2.1	4.3	30182	452	985	31	3.1	0.56	19|338|355|595|1072|1786|2033|2048|2542|3280|3579|4051|4092|4233|4613|5428|5727|5728|6533|6657|6926|7422|8714|9173|9370|10553|11040|29128|51128|83999|406968	ABCA1|APOB|FAS|CCND1|CFL1|DNMT1|EP300|EPHB2|SLC37A4|HES1|CXCR2|CYP4F3|SMAD7|MET|MYCN|POLG|PTCH1|PTEN|SLC6A6|SOX2|TBX3|VEGFA|ABCC3|IL1RL1|ADIPOQ|HTATIP2|PIM2|UHRF1|SAR1B|KREMEN1|MIR193A	-2.5	HF_d0
DisGeNET	35	C0220605	Adult Non-Hodgkin Lymphoma		-4	2.2	4.4	30182	370	985	27	2.7	0.52	354|355|595|604|808|930|958|1043|1312|1441|1786|2260|2308|2950|3090|3146|4049|4313|4613|5156|5728|7128|7422|8445|9623|65059|374569	KLK3|FAS|CCND1|BCL6|CALM3|CD19|CD40|CD52|COMT|CSF3R|DNMT1|FGFR1|FOXO1|GSTP1|HIC1|HMGB1|LTA|MMP2|MYCN|PDGFRA|PTEN|TNFAIP3|VEGFA|DYRK2|TCL1B|RAPH1|ASPG	-2.5	HF_d0
DisGeNET	35	C0026691	Mucocutaneous Lymph Node Syndrome		-4	2.2	4.4	30182	370	985	27	2.7	0.52	338|358|958|1490|2006|2048|2908|3105|3112|3146|4049|4092|4313|4772|4773|4803|6382|6401|6915|7128|7422|7869|9043|64641|114827|145873|353144	APOB|AQP1|CD40|CCN2|ELN|EPHB2|NR3C1|HLA-A|HLA-DOB|HMGB1|LTA|SMAD7|MMP2|NFATC1|NFATC2|NGF|SDC1|SELE|TBXA2R|TNFAIP3|VEGFA|SEMA3B|SPAG9|EBF2|FHAD1|MESP2|LCE3C	-2.5	HF_d0
DisGeNET	35	C1868683	B-CELL MALIGNANCY, LOW-GRADE		-4	2.3	4.4	30182	350	985	26	2.6	0.51	355|595|597|604|930|939|941|958|972|1043|1786|2908|3727|4803|5452|5728|5896|6382|7422|9370|9623|11040|23089|51477|79368|84896	FAS|CCND1|BCL2A1|BCL6|CD19|CD27|CD80|CD40|CD74|CD52|DNMT1|NR3C1|JUND|NGF|POU2F2|PTEN|RAG1|SDC1|VEGFA|ADIPOQ|TCL1B|PIM2|PEG10|ISYNA1|FCRL2|ATAD1	-2.5	HF_d0
Transcription Factor Targets	16	M30410	ZSCAN5C TARGET GENES		-4	3.1	4.7	30182	147	985	15	1.5	0.39	473|631|920|1819|1848|3146|4773|8854|9805|9886|10160|10559|10693|26959|51474	RERE|BFSP1|CD4|DRG2|DUSP6|HMGB1|NFATC2|ALDH1A2|SCRN1|RHOBTB1|FARP1|SLC35A1|CCT6B|HBP1|LIMA1	-2.5	HF_d0
DisGeNET	35	C0017658	Glomerulonephritis		-4	2.2	4.4	30182	391	985	28	2.8	0.53	19|355|861|958|972|1235|1490|2120|3105|3146|3691|3727|4313|4803|5319|5339|5585|6401|6523|7052|7422|9473|22925|23523|51514|55328|55611|112399	ABCA1|FAS|RUNX1|CD40|CD74|CCR6|CCN2|ETV6|HLA-A|HMGB1|ITGB4|JUND|MMP2|NGF|PLA2G1B|PLEC|PKN1|SELE|SLC5A1|TGM2|VEGFA|THEMIS2|PLA2R1|CABIN1|DTL|RNLS|OTUB1|EGLN3	-2.5	HF_d0
DisGeNET	35	C0007104	Female Breast Carcinoma		-4	4.3	5.1	30182	71	985	10	1	0.32	217|354|595|1312|1353|1652|2100|4968|5728|5890	ALDH2|KLK3|CCND1|COMT|COX11|DDT|ESR2|OGG1|PTEN|RAD51B	-2.5	HF_d0
DisGeNET	35	C0206655	Alveolar rhabdomyosarcoma		-4	3.5	4.9	30182	115	985	13	1.3	0.36	595|2260|2308|3164|4233|4313|4613|5156|6615|7422|10252|55384|79414	CCND1|FGFR1|FOXO1|NR4A1|MET|MMP2|MYCN|PDGFRA|SNAI1|VEGFA|SPRY1|MEG3|LRFN3	-2.5	HF_d0
DisGeNET	35	C0220612	Childhood Non-Hodgkin Lymphoma		-4	2.2	4.4	30182	371	985	27	2.7	0.52	354|355|595|604|808|930|958|1043|1312|1441|1786|2260|2308|2950|3090|3146|4049|4313|4613|5156|5728|7128|7422|8445|9623|65059|374569	KLK3|FAS|CCND1|BCL6|CALM3|CD19|CD40|CD52|COMT|CSF3R|DNMT1|FGFR1|FOXO1|GSTP1|HIC1|HMGB1|LTA|MMP2|MYCN|PDGFRA|PTEN|TNFAIP3|VEGFA|DYRK2|TCL1B|RAPH1|ASPG	-2.5	HF_d0
PaGenBase	36	PGB:00034	Cell-specific: OVR278E		-4	3.3	4.8	30182	131	985	14	1.4	0.38	354|1960|3488|3667|4291|5937|6196|8706|8840|9043|9658|9722|23207|23217	KLK3|EGR3|IGFBP5|IRS1|MLF1|RBMS1|RPS6KA2|B3GALNT1|CCN4|SPAG9|ZNF516|NOS1AP|PLEKHM2|ZFR2	-2.5	HF_d0
DisGeNET	35	C1176475	Ductal Carcinoma		-4	2.5	4.5	30182	273	985	22	2.2	0.47	595|1490|1500|1786|1848|2100|2120|2950|3090|3856|4313|4839|5728|6382|6401|6615|6657|7422|8456|8644|9148|55824	CCND1|CCN2|CTNND1|DNMT1|DUSP6|ESR2|ETV6|GSTP1|HIC1|KRT8|MMP2|NOP2|PTEN|SDC1|SELE|SNAI1|SOX2|VEGFA|FOXN1|AKR1C3|NEURL1|PAG1	-2.5	HF_d0
Cell Type Signatures	7	M39045	FAN EMBRYONIC CTX BRAIN B CELL		-4	3.7	4.9	30182	100	985	12	1.2	0.35	120|399|930|969|972|1043|1997|3105|8407|11040|79368|84159	ADD3|RHOH|CD19|CD69|CD74|CD52|ELF1|HLA-A|TAGLN2|PIM2|FCRL2|ARID5B	-2.5	HF_d0
Cell Type Signatures	7	M40011	BUSSLINGER GASTRIC METALLOTHIONEIN CELLS		-4	3.7	4.9	30182	100	985	12	1.2	0.35	218|539|1329|1476|2582|2950|3856|8407|8644|8714|8991|23584	ALDH3A1|ATP5PO|COX5B|CSTB|GALE|GSTP1|KRT8|TAGLN2|AKR1C3|ABCC3|SELENBP1|VSIG2	-2.5	HF_d0
Transcription Factor Targets	16	M14376	PU1 Q6		-4	2.6	4.5	30182	236	985	20	2	0.45	2006|2530|3175|4049|5101|5585|6615|9368|10501|23387|26100|26191|26986|55003|57169|57332|83541|124935|128346|257106	ELN|FUT8|ONECUT1|LTA|PCDH9|PKN1|SNAI1|NHERF1|SEMA6B|SIK3|WIPI2|PTPN22|PABPC1|PAK1IP1|ZNFX1|CBX8|FAM110A|SLC43A2|C1orf162|ARHGAP30	-2.5	HF_d0
Transcription Factor Targets	16	M14011	HIF1 Q3		-4	2.6	4.5	30182	236	985	20	2	0.45	604|2542|5728|5792|6431|6657|7422|8854|9645|10554|10612|10643|26009|26145|26986|30001|64793|79071|92689|283248	BCL6|SLC37A4|PTEN|PTPRF|SRSF6|SOX2|VEGFA|ALDH1A2|MICAL2|AGPAT1|TRIM3|IGF2BP3|ZZZ3|IRF2BP1|PABPC1|ERO1A|CEP85|ELOVL6|FAM114A1|RCOR2	-2.5	HF_d0
Transcription Factor Targets	16	M3403	GTGACGY E4F1 Q6		-4	1.9	4.2	30182	671	985	41	4.2	0.64	473|1147|1831|1960|1969|2322|2885|3164|3226|3727|4915|5757|6299|6752|7571|7869|8407|9148|9463|9474|9478|9886|10554|10693|23348|29978|50862|51186|51339|51341|55197|55425|57082|57332|57407|58190|79647|92960|94103|128553|284131	RERE|CHUK|TSC22D3|EGR3|EPHA2|FLT3|GRB2|NR4A1|HOXC10|JUND|NTRK2|PTMA|SALL1|SSTR2|ZNF23|SEMA3B|TAGLN2|NEURL1|PICK1|ATG5|CABP1|RHOBTB1|AGPAT1|CCT6B|DOCK9|UBQLN2|RNF141|TCEAL9|DACT1|ZBTB7A|RPRD1A|GPALPP1|KNL1|CBX8|NMRAL1|CTDSP1|AKIRIN1|PEX11G|ORMDL3|TSHZ2|ENDOV	-2.5	HF_d0
DisGeNET	35	C0281361	Adenocarcinoma of pancreas		-4	2	4.3	30182	518	985	34	3.5	0.58	478|595|958|2011|2048|2100|2120|2152|2160|2260|2308|2817|3164|3691|4233|4613|4803|4953|5727|5728|6382|6667|6752|7422|8317|8878|9173|9368|9518|10755|51564|81037|113451|406986	ATP1A3|CCND1|CD40|MARK2|EPHB2|ESR2|ETV6|F3|F11|FGFR1|FOXO1|GPC1|NR4A1|ITGB4|MET|MYCN|NGF|ODC1|PTCH1|PTEN|SDC1|SP1|SSTR2|VEGFA|CDC7|SQSTM1|IL1RL1|NHERF1|GDF15|GIPC1|HDAC7|CLPTM1L|AZIN2|MIR203A	-2.5	HF_d0
Transcription Factor Targets	16	M14786	CREB Q3		-4	2.5	4.5	30182	255	985	21	2.1	0.46	595|1734|3215|3226|3727|6431|8550|9043|9213|9577|10150|51102|51199|55089|55425|57198|57332|64147|79954|124245|127829	CCND1|DIO2|HOXB5|HOXC10|JUND|SRSF6|MAPKAPK5|SPAG9|XPR1|BABAM2|MBNL2|MECR|NIN|SLC38A4|GPALPP1|ATP8B2|CBX8|KIF9|NOL10|ZC3H18|ARL8A	-2.5	HF_d0
Transcription Factor Targets	16	M1321	HEN1 01		-4	2.8	4.6	30182	200	985	18	1.8	0.43	3215|3856|5154|5731|5802|6299|6926|7704|10755|11248|23002|25841|25851|26523|26986|57616|84445|128218	HOXB5|KRT8|PDGFA|PTGER1|PTPRS|SALL1|TBX3|ZBTB16|GIPC1|NXPH3|DAAM1|ABTB2|TECPR1|AGO1|PABPC1|TSHZ3|LZTS2|TMEM125	-2.5	HF_d0
DisGeNET	35	C0205945	Sarcoma, Spindle Cell		-4	5.3	5.4	30182	46	985	8	0.81	0.29	2120|2670|2950|4233|4773|6657|7422|55534	ETV6|GFAP|GSTP1|MET|NFATC2|SOX2|VEGFA|MAML3	-2.5	HF_d0
Cell Type Signatures	7	M39068	MANNO MIDBRAIN NEUROTYPES HDA1		-4	1.9	4.2	30182	584	985	37	3.8	0.61	478|777|1124|2899|3995|4281|4826|5069|5452|6091|6252|6752|6812|8507|9213|9568|9659|9672|9846|22902|23002|23114|25822|54332|54941|55384|57522|57688|80790|83723|126567|127829|128553|148014|219749|222166|283248	ATP1A3|CACNA1E|CHN2|GRIK3|FADS3|MID1|NNAT|PAPPA|POU2F2|ROBO1|RTN1|SSTR2|STXBP1|ENC1|XPR1|GABBR2|PDE4DIP|SDC3|GAB2|RUFY3|DAAM1|NFASC|DNAJB5|GDAP1|RNF125|MEG3|SRGAP1|ZSWIM6|CMIP|TLCD3B|C2CD4C|ARL8A|TSHZ2|TTC9B|ZNF25|MTURN|RCOR2	-2.5	HF_d0
DisGeNET	35	C0279680	Transitional cell carcinoma of bladder		-4	2.3	4.4	30182	333	985	25	2.5	0.5	136|354|595|2033|2048|2260|2950|3146|3303|3306|3488|4313|5727|5728|6382|7422|8714|9043|9148|10553|23452|29128|51341|55384|220296	ADORA2B|KLK3|CCND1|EP300|EPHB2|FGFR1|GSTP1|HMGB1|HSPA1A|HSPA2|IGFBP5|MMP2|PTCH1|PTEN|SDC1|VEGFA|ABCC3|SPAG9|NEURL1|HTATIP2|ANGPTL2|UHRF1|ZBTB7A|MEG3|HEPACAM	-2.5	HF_d0
DisGeNET	35	C0085215	Ovarian Failure, Premature		-4	2.3	4.4	30182	333	985	25	2.5	0.5	326|354|930|1312|1557|1618|1652|2100|2120|2308|2592|3105|3482|4313|5428|5728|7422|7512|8991|9370|55384|57167|84690|84733|494335	AIRE|KLK3|CD19|COMT|CYP2C19|DAZL|DDT|ESR2|ETV6|FOXO1|GALT|HLA-A|IGF2R|MMP2|POLG|PTEN|VEGFA|XPNPEP2|SELENBP1|ADIPOQ|MEG3|SALL4|SPATA22|CBX2|MIR423	-2.5	HF_d0
DisGeNET	35	C0009241	Cognition Disorders		-4	1.9	4.2	30182	606	985	38	3.9	0.61	19|217|338|355|478|794|958|1312|2048|2114|2260|2308|2670|2908|2999|3060|3146|3667|4233|4313|4682|4803|5319|5728|6310|7422|8322|8878|9370|10912|10919|23237|29978|55824|83855|352909|359948|653509	ABCA1|ALDH2|APOB|FAS|ATP1A3|CALB2|CD40|COMT|EPHB2|ETS2|FGFR1|FOXO1|GFAP|NR3C1|GZMH|HCRT|HMGB1|IRS1|MET|MMP2|NUBP1|NGF|PLA2G1B|PTEN|ATXN1|VEGFA|FZD4|SQSTM1|ADIPOQ|GADD45G|EHMT2|ARC|UBQLN2|PAG1|KLF16|DNAAF3|IRF2BP2|SFTPA1	-2.5	HF_d0
DisGeNET	35	C1134719	Invasive Ductal Breast Carcinoma		-4	2.1	4.3	30182	414	985	29	2.9	0.54	595|1147|1329|1500|1786|2091|2100|2260|2662|2950|3090|3579|3667|3856|4313|4583|4839|5731|6401|6489|6615|7408|7422|8878|9112|9148|9368|29997|347734	CCND1|CHUK|COX5B|CTNND1|DNMT1|FBL|ESR2|FGFR1|GDF10|GSTP1|HIC1|CXCR2|IRS1|KRT8|MMP2|MUC2|NOP2|PTGER1|SELE|ST8SIA1|SNAI1|VASP|VEGFA|SQSTM1|MTA1|NEURL1|NHERF1|NOP53|SLC35B2	-2.5	HF_d0
DisGeNET	35	C0085655	Polymyositis		-4	2.8	4.6	30182	183	985	17	1.7	0.41	326|941|958|1490|2908|3146|4313|6382|7052|7128|7422|8878|10725|23523|26191|28960|51477	AIRE|CD80|CD40|CCN2|NR3C1|HMGB1|MMP2|SDC1|TGM2|TNFAIP3|VEGFA|SQSTM1|NFAT5|CABIN1|PTPN22|DCPS|ISYNA1	-2.5	HF_d0
DisGeNET	35	C0595989	Carcinoma of larynx		-3.9	2.1	4.3	30182	456	985	31	3.1	0.56	595|808|1112|1235|1557|2012|2100|2152|2260|2950|3280|4313|4359|4583|4915|4968|5376|5728|6657|6752|7422|8840|8878|9474|11219|27040|55384|55824|79991|406986|494335	CCND1|CALM3|FOXN3|CCR6|CYP2C19|EMP1|ESR2|F3|FGFR1|GSTP1|HES1|MMP2|MPZ|MUC2|NTRK2|OGG1|PMP22|PTEN|SOX2|SSTR2|VEGFA|CCN4|SQSTM1|ATG5|TREX2|LAT|MEG3|PAG1|STN1|MIR203A|MIR423	-2.5	HF_d0
Transcription Factor Targets	16	M1608	NFE2 01		-3.9	2.5	4.4	30182	275	985	22	2.2	0.47	571|794|1124|1969|2950|5101|5339|6016|7408|7763|8878|9805|9846|10693|10912|11030|23001|63874|79696|84790|127002|197021	BACH1|CALB2|CHN2|EPHA2|GSTP1|PCDH9|PLEC|RIT1|VASP|ZFAND5|SQSTM1|SCRN1|GAB2|CCT6B|GADD45G|RBPMS|WDFY3|ABHD4|ZC2HC1C|TUBA1C|ATXN7L2|LCTL	-2.5	HF_d0
Cell Type Signatures	7	M39305	CUI DEVELOPING HEART C8 MACROPHAGE		-3.9	2.5	4.4	30182	275	985	22	2.2	0.47	113|409|678|752|861|920|972|1441|1997|2885|3105|3303|3727|4689|4792|5329|5452|9473|10161|26986|128346|257106	ADCY7|ARRB2|ZFP36L2|FMNL1|RUNX1|CD4|CD74|CSF3R|ELF1|GRB2|HLA-A|HSPA1A|JUND|NCF4|NFKBIA|PLAUR|POU2F2|THEMIS2|LPAR6|PABPC1|C1orf162|ARHGAP30	-2.5	HF_d0
Transcription Factor Targets	16	M16459	GATA Q6		-3.9	2.7	4.6	30182	201	985	18	1.8	0.43	401|2355|3090|3488|5101|5156|5319|5365|6091|11030|23199|23387|23554|26468|27133|51341|64420|167410	PHOX2A|FOSL2|HIC1|IGFBP5|PCDH9|PDGFRA|PLA2G1B|PLXNB3|ROBO1|RBPMS|GSE1|SIK3|TSPAN12|LHX6|KCNH5|ZBTB7A|SUSD1|LIX1	-2.5	HF_d0
DisGeNET	35	C0745103	Hyperlipoproteinemia Type IIa		-3.9	2.7	4.6	30182	201	985	18	1.8	0.43	19|338|808|861|2132|2152|2729|2908|3988|4313|4607|4613|5350|6272|6401|6667|29881|150379	ABCA1|APOB|CALM3|RUNX1|EXT2|F3|GCLC|NR3C1|LIPA|MMP2|MYBPC3|MYCN|PLN|SORT1|SELE|SP1|NPC1L1|PNPLA5	-2.5	HF_d0
Cell Type Signatures	7	M39017	FAN EMBRYONIC CTX BIG GROUPS CAJAL RETZIUS		-3.9	2	4.2	30182	499	985	33	3.4	0.57	478|794|808|1329|1592|1652|2950|3105|3488|5493|5937|8407|8560|9377|10424|10554|10907|11197|23105|25804|29965|51102|54769|55970|57549|64420|84858|125113|221981|252995|344595|387914|388743	ATP1A3|CALB2|CALM3|COX5B|CYP26A1|DDT|GSTP1|HLA-A|IGFBP5|PPL|RBMS1|TAGLN2|DEGS1|COX5A|PGRMC2|AGPAT1|TXNL4A|WIF1|FSTL4|LSM4|CDIP1|MECR|DIRAS2|GNG12|IGSF9|SUSD1|ZNF503|KRT222|THSD7A|FNDC5|DUBR|SHISA2|CAPN8	-2.5	HF_d0
DisGeNET	35	C0014850	Esophageal Atresia		-3.9	4.7	5.2	30182	59	985	9	0.91	0.3	2260|2950|3691|4613|4990|5339|5728|6657|7422	FGFR1|GSTP1|ITGB4|MYCN|SIX6|PLEC|PTEN|SOX2|VEGFA	-2.5	HF_d0
DisGeNET	35	C0162871	Aortic Aneurysm, Abdominal		-3.9	1.9	4.2	30182	586	985	37	3.8	0.61	19|358|930|958|969|1235|1265|1476|1490|1786|2006|2033|2100|2152|2308|3105|3146|3280|3578|3579|3727|4041|4313|5154|5728|6272|7422|7704|8425|9370|9518|23452|26191|26298|55824|112399|153090	ABCA1|AQP1|CD19|CD40|CD69|CCR6|CNN2|CSTB|CCN2|DNMT1|ELN|EP300|ESR2|F3|FOXO1|HLA-A|HMGB1|HES1|IL9|CXCR2|JUND|LRP5|MMP2|PDGFA|PTEN|SORT1|VEGFA|ZBTB16|LTBP4|ADIPOQ|GDF15|ANGPTL2|PTPN22|EHF|PAG1|EGLN3|DAB2IP	-2.5	HF_d0
DisGeNET	35	C0042900	Vitiligo		-3.9	2.2	4.3	30182	395	985	28	2.8	0.53	326|354|355|360|473|840|920|941|958|969|1235|1312|2006|2950|3105|3146|3303|3992|4049|4261|5336|6667|7422|9518|10554|26191|51477|84159	AIRE|KLK3|FAS|AQP3|RERE|CASP7|CD4|CD80|CD40|CD69|CCR6|COMT|ELN|GSTP1|HLA-A|HMGB1|HSPA1A|FADS1|LTA|CIITA|PLCG2|SP1|VEGFA|GDF15|AGPAT1|PTPN22|ISYNA1|ARID5B	-2.5	HF_d0
DisGeNET	35	C0085298	Sudden Cardiac Death		-3.9	3.2	4.7	30182	133	985	14	1.4	0.38	338|808|1824|2006|3753|3762|4607|5350|5728|9244|9722|26191|85461|144245	APOB|CALM3|DSC2|ELN|KCNE1|KCNJ5|MYBPC3|PLN|PTEN|CRLF1|NOS1AP|PTPN22|TANC1|ALG10B	-2.5	HF_d0
DisGeNET	35	C0042487	Venous Thrombosis		-3.9	3.4	4.8	30182	117	985	13	1.3	0.36	355|1312|2100|2152|2160|4313|4607|5156|5795|6915|8858|26191|64072	FAS|COMT|ESR2|F3|F11|MMP2|MYBPC3|PDGFRA|PTPRJ|TBXA2R|PROZ|PTPN22|CDH23	-2.5	HF_d0
Transcription Factor Targets	16	M19734	HSF1 01		-3.9	2.4	4.4	30182	276	985	22	2.2	0.47	604|1618|1960|1969|3312|3488|4826|5527|6252|10150|10554|11030|25822|51056|51477|55003|55504|57616|64225|64599|89766|260425	BCL6|DAZL|EGR3|EPHA2|HSPA8|IGFBP5|NNAT|PPP2R5C|RTN1|MBNL2|AGPAT1|RBPMS|DNAJB5|LAP3|ISYNA1|PAK1IP1|TNFRSF19|TSHZ3|ATL2|GIGYF1|UMODL1|MAGI3	-2.5	HF_d0
DisGeNET	35	C1336076	Sporadic Breast Carcinoma		-3.9	2.8	4.6	30182	184	985	17	1.7	0.41	595|939|958|1312|1786|2100|2908|2950|4792|4968|5728|7422|8888|11197|29128|55272|84971	CCND1|CD27|CD40|COMT|DNMT1|ESR2|NR3C1|GSTP1|NFKBIA|OGG1|PTEN|VEGFA|MCM3AP|WIF1|UHRF1|IMP3|ATG4D	-2.5	HF_d0
DisGeNET	35	C0005411	Biliary Atresia		-3.9	2.8	4.6	30182	184	985	17	1.7	0.41	120|1490|1786|2048|2817|3105|3146|3175|3280|3579|4313|5154|6401|7422|9370|10625|84869	ADD3|CCN2|DNMT1|EPHB2|GPC1|HLA-A|HMGB1|ONECUT1|HES1|CXCR2|MMP2|PDGFA|SELE|VEGFA|ADIPOQ|IVNS1ABP|CBR4	-2.5	HF_d0
DisGeNET	35	C0004936	Mental disorders		-3.9	1.8	4.1	30182	789	985	46	4.7	0.67	113|217|338|354|409|473|753|808|958|1267|1312|1557|1786|1903|1960|2048|2670|2729|2900|2908|2950|3060|3105|3280|3727|4041|4803|4915|5728|6310|7052|7166|7349|7422|7869|8322|8560|9370|9377|9722|10611|27319|51477|54210|55824|56997	ADCY7|ALDH2|APOB|KLK3|ARRB2|RERE|LDLRAD4|CALM3|CD40|CNP|COMT|CYP2C19|DNMT1|S1PR3|EGR3|EPHB2|GFAP|GCLC|GRIK4|NR3C1|GSTP1|HCRT|HLA-A|HES1|JUND|LRP5|NGF|NTRK2|PTEN|ATXN1|TGM2|TPH1|UCN|VEGFA|SEMA3B|FZD4|DEGS1|ADIPOQ|COX5A|NOS1AP|PDLIM5|BHLHE22|ISYNA1|TREM1|PAG1|COQ8A	-2.5	HF_d0
Transcription Factor Targets	16	M15591	PIT1 Q6		-3.9	2.6	4.5	30182	239	985	20	2	0.45	595|1124|1618|1848|2637|3215|3219|4281|6299|6432|7873|9679|9846|10150|22859|26298|26468|121268|128553|340719	CCND1|CHN2|DAZL|DUSP6|GBX2|HOXB5|HOXB9|MID1|SALL1|SRSF7|MANF|FAM53B|GAB2|MBNL2|ADGRL1|EHF|LHX6|RHEBL1|TSHZ2|NANOS1	-2.5	HF_d0
PaGenBase	36	PGB:00041	Tissue-specific: Blood		-3.9	2.6	4.5	30182	239	985	20	2	0.45	355|409|571|597|752|1441|2180|2999|3579|3660|4689|5728|9473|54210|55281|56905|56911|80896|128346|257106	FAS|ARRB2|BACH1|BCL2A1|FMNL1|CSF3R|ACSL1|GZMH|CXCR2|IRF2|NCF4|PTEN|THEMIS2|TREM1|TMEM140|C15orf39|MAP3K7CL|NPL|C1orf162|ARHGAP30	-2.5	HF_d0
Transcription Factor Targets	16	M40812	KDM1B TARGET GENES		-3.9	3.6	4.8	30182	102	985	12	1.2	0.35	1340|1495|2132|6575|6926|10025|25852|26297|56977|64081|90525|284161	COX6B1|CTNNA1|EXT2|SLC20A2|TBX3|MED16|ARMC8|SERGEF|STOX2|PBLD|SHF|GDPD1	-2.5	HF_d0
DisGeNET	35	C0423361	Posterior Vitreous Detachment		-3.9	14	7	30182	9	985	4	0.41	0.2	1280|4041|6575|8322	COL2A1|LRP5|SLC20A2|FZD4	-2.5	HF_d0
DisGeNET	35	C0011991	Diarrhea		-3.9	1.9	4.2	30182	632	985	39	4	0.62	326|358|360|364|632|930|969|1312|1557|1652|2012|2160|2592|3578|3856|3988|4041|4359|4673|4689|4953|5428|5792|5896|6338|6523|7052|7166|7422|8322|8991|8993|9173|9368|51128|51514|81620|162417|197322	AIRE|AQP1|AQP3|AQP7|BGLAP|CD19|CD69|COMT|CYP2C19|DDT|EMP1|F11|GALT|IL9|KRT8|LIPA|LRP5|MPZ|NAP1L1|NCF4|ODC1|POLG|PTPRF|RAG1|SCNN1B|SLC5A1|TGM2|TPH1|VEGFA|FZD4|SELENBP1|PGLYRP1|IL1RL1|NHERF1|SAR1B|DTL|CDT1|NAGS|ACSF3	-2.5	HF_d0
DisGeNET	35	C0948750	Salivary gland carcinoma		-3.9	5.2	5.3	30182	47	985	8	0.81	0.29	595|597|2100|2260|4233|4313|8848|9927	CCND1|BCL2A1|ESR2|FGFR1|MET|MMP2|TSC22D1|MFN2	-2.5	HF_d0
DisGeNET	35	C1266042	Chromophobe Renal Cell Carcinoma		-3.9	2.8	4.5	30182	185	985	17	1.7	0.41	242|354|595|1265|2886|2908|2950|3856|4233|4968|5728|6382|7052|8407|9370|9377|284013	ALOX12B|KLK3|CCND1|CNN2|GRB7|NR3C1|GSTP1|KRT8|MET|OGG1|PTEN|SDC1|TGM2|TAGLN2|ADIPOQ|COX5A|VMO1	-2.5	HF_d0
Transcription Factor Targets	16	M17378	AHR Q5		-3.9	2.6	4.5	30182	221	985	19	1.9	0.44	41|409|861|1072|2047|2530|2908|3175|5757|6431|7422|8706|10368|10912|22859|51368|54058|80790|124222	ASIC1|ARRB2|RUNX1|CFL1|EPHB1|FUT8|NR3C1|ONECUT1|PTMA|SRSF6|VEGFA|B3GALNT1|CACNG3|GADD45G|ADGRL1|TEX264|C21orf58|CMIP|PAQR4	-2.5	HF_d0
Transcription Factor Targets	16	M8603	GR 01		-3.9	2.7	4.5	30182	203	985	18	1.8	0.43	473|604|1043|2885|4359|4622|5998|6382|6431|10150|10203|26953|27133|27319|55003|55729|57171|83723	RERE|BCL6|CD52|GRB2|MPZ|MYH4|RGS3|SDC1|SRSF6|MBNL2|CALCRL|RANBP6|KCNH5|BHLHE22|PAK1IP1|ATF7IP|DOLPP1|TLCD3B	-2.5	HF_d0
Transcription Factor Targets	16	M6628	GTGGGTGK UNKNOWN		-3.9	2.4	4.4	30182	297	985	23	2.3	0.48	120|808|1500|1657|1960|2908|4613|4651|7422|7579|7869|9788|10768|11248|26298|26523|51305|83541|83999|84445|128553|167410|283248	ADD3|CALM3|CTNND1|DMXL1|EGR3|NR3C1|MYCN|MYO10|VEGFA|ZSCAN20|SEMA3B|MTSS1|AHCYL1|NXPH3|EHF|AGO1|KCNK9|FAM110A|KREMEN1|LZTS2|TSHZ2|LIX1|RCOR2	-2.5	HF_d0
DisGeNET	35	C0544886	Somatic mutation		-3.9	3	4.6	30182	151	985	15	1.5	0.39	595|861|2033|2120|2308|2322|3482|4233|4291|5156|5157|5728|57522|79058|91754	CCND1|RUNX1|EP300|ETV6|FOXO1|FLT3|IGF2R|MET|MLF1|PDGFRA|PDGFRL|PTEN|SRGAP1|ASPSCR1|NEK9	-2.5	HF_d0
Transcription Factor Targets	16	M17883	STAT5A 01		-3.9	2.5	4.4	30182	259	985	21	2.1	0.46	604|1124|1592|2887|2931|3660|4084|4968|5709|6382|6489|8189|9310|9507|26145|84229|84432|122786|127002|128553|167410	BCL6|CHN2|CYP26A1|GRB10|GSK3A|IRF2|MXD1|OGG1|PSMD3|SDC1|ST8SIA1|SYMPK|ZNF235|ADAMTS4|IRF2BP1|DRC7|PROK1|FRMD6|ATXN7L2|TSHZ2|LIX1	-2.5	HF_d0
DisGeNET	35	C0004608	Retinopathy background		-3.9	23	8.1	30182	4	985	3	0.3	0.18	4041|8322|23554	LRP5|FZD4|TSPAN12	-2.5	HF_d0
DisGeNET	35	C2931059	Marie Unna congenital hypotrichosis		-3.9	23	8.1	30182	4	985	3	0.3	0.18	55806|79574|646486	HR|EPS8L3|FABP12	-2.5	HF_d0
DisGeNET	35	C0028840	Ocular Hypertension		-3.9	3.6	4.8	30182	103	985	12	1.2	0.35	355|595|958|1490|2670|2908|3105|3166|4313|6428|7052|7422	FAS|CCND1|CD40|CCN2|GFAP|NR3C1|HLA-A|HMX1|MMP2|SRSF3|TGM2|VEGFA	-2.5	HF_d0
DisGeNET	35	C0337438	Glucose measurement		-3.9	3.8	4.9	30182	88	985	11	1.1	0.33	338|3992|8644|8733|8854|23316|23387|55534|55596|56606|57818	APOB|FADS1|AKR1C3|GPAA1|ALDH1A2|CUX2|SIK3|MAML3|ZCCHC8|SLC2A9|G6PC2	-2.5	HF_d0
DisGeNET	35	C4020969	Inflammatory abnormality of the eye		-3.9	3.8	4.9	30182	88	985	11	1.1	0.33	326|1831|2908|3105|3146|3578|4689|6945|7422|10611|26191	AIRE|TSC22D3|NR3C1|HLA-A|HMGB1|IL9|NCF4|MLX|VEGFA|PDLIM5|PTPN22	-2.5	HF_d0
DisGeNET	35	C0495706	elevated blood glucose level		-3.9	3.8	4.9	30182	88	985	11	1.1	0.33	338|3992|8644|8733|8854|23316|23387|55534|55596|56606|57818	APOB|FADS1|AKR1C3|GPAA1|ALDH1A2|CUX2|SIK3|MAML3|ZCCHC8|SLC2A9|G6PC2	-2.5	HF_d0
Cell Type Signatures	7	M39054	MANNO MIDBRAIN NEUROTYPES HRGL2B		-3.9	2.1	4.2	30182	440	985	30	3	0.55	604|678|2006|2152|2637|2670|2817|3280|4359|4773|4915|5143|5376|5412|5727|6299|6657|9289|9568|9672|10561|10611|23523|26018|54058|55970|58190|84629|167410|220296	BCL6|ZFP36L2|ELN|F3|GBX2|GFAP|GPC1|HES1|MPZ|NFATC2|NTRK2|PDE4C|PMP22|UBL3|PTCH1|SALL1|SOX2|ADGRG1|GABBR2|SDC3|IFI44|PDLIM5|CABIN1|LRIG1|C21orf58|GNG12|CTDSP1|TNRC18|LIX1|HEPACAM	-2.5	HF_d0
DisGeNET	35	C0398650	Immune thrombocytopenic purpura		-3.9	2.3	4.3	30182	338	985	25	2.5	0.5	355|604|861|930|958|969|1235|2048|2814|2908|3105|3280|3578|4049|4092|4261|4673|5728|6401|7128|7422|10892|26191|55384|65059	FAS|BCL6|RUNX1|CD19|CD40|CD69|CCR6|EPHB2|GP5|NR3C1|HLA-A|HES1|IL9|LTA|SMAD7|CIITA|NAP1L1|PTEN|SELE|TNFAIP3|VEGFA|MALT1|PTPN22|MEG3|RAPH1	-2.4	HF_d0
DisGeNET	35	C0403396	Steroid-sensitive nephrotic syndrome		-3.9	6	5.5	30182	36	985	7	0.71	0.27	595|958|2908|3105|5336|5376|7422	CCND1|CD40|NR3C1|HLA-A|PLCG2|PMP22|VEGFA	-2.4	HF_d0
DisGeNET	35	C0349566	Squamous cell carcinoma of tongue		-3.8	2.1	4.2	30182	462	985	31	3.1	0.56	595|941|958|1235|1490|1969|2048|2260|2303|2355|3146|3234|4313|5156|5728|6382|6523|6657|6667|7422|8878|9213|9370|9474|29997|51477|55384|81620|84073|406986|407011	CCND1|CD80|CD40|CCR6|CCN2|EPHA2|EPHB2|FGFR1|FOXC2|FOSL2|HMGB1|HOXD8|MMP2|PDGFRA|PTEN|SDC1|SLC5A1|SOX2|SP1|VEGFA|SQSTM1|XPR1|ADIPOQ|ATG5|NOP53|ISYNA1|MEG3|CDT1|MYCBPAP|MIR203A|MIR23B	-2.4	HF_d0
Cell Type Signatures	7	M39070	MANNO MIDBRAIN NEUROTYPES HNBGABA		-3.8	1.8	4.1	30182	703	985	42	4.3	0.64	478|777|2047|3175|4326|4773|4826|5101|5452|6091|6252|6812|7503|8497|8507|9213|9568|9659|9672|9788|9875|9891|10479|22902|22924|23002|23114|23199|26999|27245|51339|54438|54941|55384|80790|128553|139728|153020|222166|252995|284161|388403	ATP1A3|CACNA1E|EPHB1|ONECUT1|MMP17|NFATC2|NNAT|PCDH9|POU2F2|ROBO1|RTN1|STXBP1|XIST|PPFIA4|ENC1|XPR1|GABBR2|PDE4DIP|SDC3|MTSS1|URB1|NUAK1|SLC9A6|RUFY3|MAPRE3|DAAM1|NFASC|GSE1|CYFIP2|AHDC1|DACT1|GFOD1|RNF125|MEG3|CMIP|TSHZ2|PNCK|RASGEF1B|MTURN|FNDC5|GDPD1|YPEL2	-2.4	HF_d0
Cell Type Signatures	7	M39239	LAKE ADULT KIDNEY C20 COLLECTING DUCT INTERCALATED CELLS TYPE A CORTEX		-3.8	3	4.6	30182	152	985	15	1.5	0.39	473|2308|3488|4651|5336|5795|6310|7503|22902|22982|57688|64430|221981|260425|285362	RERE|FOXO1|IGFBP5|MYO10|PLCG2|PTPRJ|ATXN1|XIST|RUFY3|DIP2C|ZSWIM6|PCNX4|THSD7A|MAGI3|SUMF1	-2.4	HF_d0
COVID	200	COVID134	Proteome_Stukalov_A549-ACE2_24h_Down		-3.8	2.4	4.3	30182	299	985	23	2.3	0.48	120|1266|1340|3105|3178|3988|3992|5531|5792|6667|8854|9141|10919|23013|23199|23318|29128|29978|54680|54908|55729|317762|359948	ADD3|CNN3|COX6B1|HLA-A|HNRNPA1|LIPA|FADS1|PPP4C|PTPRF|SP1|ALDH1A2|PDCD5|EHMT2|SPEN|GSE1|TUT4|UHRF1|UBQLN2|ZNHIT6|SPDL1|ATF7IP|CCDC85C|IRF2BP2	-2.4	HF_d0
DisGeNET	35	C4551915	Gait Disturbance, CTCAE		-3.8	2.4	4.3	30182	299	985	23	2.3	0.48	355|473|1280|1848|2260|2592|4313|4359|5376|5428|6575|8878|9568|9927|10585|11155|23316|27077|51102|54332|54941|84720|84896	FAS|RERE|COL2A1|DUSP6|FGFR1|GALT|MMP2|MPZ|PMP22|POLG|SLC20A2|SQSTM1|GABBR2|MFN2|POMT1|LDB3|CUX2|B9D1|MECR|GDAP1|RNF125|PIGO|ATAD1	-2.4	HF_d0
DisGeNET	35	C0151650	Renal fibrosis		-3.8	1.9	4.1	30182	570	985	36	3.7	0.6	217|358|409|861|958|1490|1786|2006|2308|2530|3146|3164|3578|4092|4233|4313|4803|5728|5896|6252|6615|7052|7335|7422|8840|9213|9474|9518|9927|23452|23523|55384|55662|84662|197259|494335	ALDH2|AQP1|ARRB2|RUNX1|CD40|CCN2|DNMT1|ELN|FOXO1|FUT8|HMGB1|NR4A1|IL9|SMAD7|MET|MMP2|NGF|PTEN|RAG1|RTN1|SNAI1|TGM2|UBE2V1|VEGFA|CCN4|XPR1|ATG5|GDF15|MFN2|ANGPTL2|CABIN1|MEG3|HIF1AN|GLIS2|MLKL|MIR423	-2.4	HF_d0
Transcription Factor Targets	16	M30337	ZNF513 TARGET GENES		-3.8	1.8	4.1	30182	772	985	45	4.6	0.67	1786|1960|2033|2114|2355|2582|2650|2729|3660|4673|5937|6252|6310|6428|6432|6744|7512|7873|8445|8507|8848|9213|9473|9672|9792|10643|10693|11030|11197|23001|25814|25906|29998|30811|54332|55277|55534|55604|55970|81620|84790|246329|340719|389170|643866	DNMT1|EGR3|EP300|ETS2|FOSL2|GALE|GCNT1|GCLC|IRF2|NAP1L1|RBMS1|RTN1|ATXN1|SRSF3|SRSF7|ITPRID2|XPNPEP2|MANF|DYRK2|ENC1|TSC22D1|XPR1|THEMIS2|SDC3|SERTAD2|IGF2BP3|CCT6B|RBPMS|WIF1|WDFY3|ATXN10|ANAPC15|BICRA|HUNK|GDAP1|FGGY|MAML3|CARMIL1|GNG12|CDT1|TUBA1C|STAC3|NANOS1|LEKR1|CBLN3	-2.4	HF_d0
COVID	200	COVID050	RNA_Wyler_Calu-3_24h_Up		-3.8	2.3	4.3	30182	300	985	23	2.3	0.48	972|1267|2114|2887|3105|4084|4261|4792|5329|7052|7128|8775|9043|9473|9518|10561|51056|55281|57169|79132|84858|127544|197259	CD74|CNP|ETS2|GRB10|HLA-A|MXD1|CIITA|NFKBIA|PLAUR|TGM2|TNFAIP3|NAPA|SPAG9|THEMIS2|GDF15|IFI44|LAP3|TMEM140|ZNFX1|DHX58|ZNF503|RNF19B|MLKL	-2.4	HF_d0
COVID	200	COVID007	RNA_Blanco-Melo_A549_Down		-3.8	2.3	4.3	30182	300	985	23	2.3	0.48	1266|1267|1373|1734|1786|2114|3164|3303|3312|3856|5101|5709|6926|8659|8733|9368|9894|23089|26145|29128|51514|54058|55272	CNN3|CNP|CPS1|DIO2|DNMT1|ETS2|NR4A1|HSPA1A|HSPA8|KRT8|PCDH9|PSMD3|TBX3|ALDH4A1|GPAA1|NHERF1|TELO2|PEG10|IRF2BP1|UHRF1|DTL|C21orf58|IMP3	-2.4	HF_d0
COVID	200	COVID034	RNA_Liao_BALF-severe-vs-mild_Up		-3.8	2.3	4.3	30182	300	985	23	2.3	0.48	1848|2012|2114|2260|2355|2887|3142|4084|4241|5154|7422|7869|9173|10501|22918|23187|23237|23446|25903|25907|84159|122786|284119	DUSP6|EMP1|ETS2|FGFR1|FOSL2|GRB10|HLX|MXD1|MELTF|PDGFA|VEGFA|SEMA3B|IL1RL1|SEMA6B|CD93|PHLDB1|ARC|SLC44A1|OLFML2B|TMEM158|ARID5B|FRMD6|CAVIN1	-2.4	HF_d0
Cell Type Signatures	7	M39059	MANNO MIDBRAIN NEUROTYPES HPROGBP		-3.8	2.3	4.3	30182	300	985	23	2.3	0.48	595|678|1280|1490|1824|2048|2637|2950|3280|4281|5069|6299|6657|29128|51692|54058|54908|57082|57167|84168|283248|387914|389058	CCND1|ZFP36L2|COL2A1|CCN2|DSC2|EPHB2|GBX2|GSTP1|HES1|MID1|PAPPA|SALL1|SOX2|UHRF1|CPSF3|C21orf58|SPDL1|KNL1|SALL4|ANTXR1|RCOR2|SHISA2|SP5	-2.4	HF_d0
DisGeNET	35	C0028043	Nicotine Dependence		-3.8	2.9	4.5	30182	170	985	16	1.6	0.4	217|409|958|1312|2908|3060|4915|5319|5728|7166|9568|11069|54970|55384|57521|81037	ALDH2|ARRB2|CD40|COMT|NR3C1|HCRT|NTRK2|PLA2G1B|PTEN|TPH1|GABBR2|RAPGEF4|TTC12|MEG3|RPTOR|CLPTM1L	-2.4	HF_d0
Cell Type Signatures	7	M41668	TRAVAGLINI LUNG BRONCHIAL VESSEL 1 CELL		-3.8	2.6	4.4	30182	224	985	19	1.9	0.44	678|1490|1960|2114|2308|3178|5757|6235|6635|7763|9507|9891|10252|10501|11140|26986|55651|80790|84159	ZFP36L2|CCN2|EGR3|ETS2|FOXO1|HNRNPA1|PTMA|RPS29|SNRPE|ZFAND5|ADAMTS4|NUAK1|SPRY1|SEMA6B|CDC37|PABPC1|NHP2|CMIP|ARID5B	-2.4	HF_d0
DisGeNET	35	C3665347	Visual Impairment		-3.8	2.1	4.2	30182	422	985	29	2.9	0.54	19|326|355|401|473|755|1280|1848|2006|2260|3105|4041|4915|5192|5428|6657|8733|10585|10892|25794|26191|51102|51128|55670|57167|64072|80746|84168|285362	ABCA1|AIRE|FAS|PHOX2A|RERE|CFAP410|COL2A1|DUSP6|ELN|FGFR1|HLA-A|LRP5|NTRK2|PEX10|POLG|SOX2|GPAA1|POMT1|MALT1|FSCN2|PTPN22|MECR|SAR1B|PEX26|SALL4|CDH23|TSEN2|ANTXR1|SUMF1	-2.4	HF_d0
Transcription Factor Targets	16	M12308	CCANNAGRKGGC UNKNOWN		-3.8	3.3	4.7	30182	120	985	13	1.3	0.36	1831|2006|2100|2132|4092|5757|9478|10699|23143|25956|26287|79777|203286	TSC22D3|ELN|ESR2|EXT2|SMAD7|PTMA|CABP1|CORIN|LRCH1|SEC31B|ANKRD2|ACBD4|ANKS6	-2.4	HF_d0
Cell Type Signatures	7	M41713	FAN OVARY CL11 MURAL GRANULOSA CELL		-3.8	2.1	4.2	30182	443	985	30	3	0.55	908|1265|1490|2152|2355|3178|3303|3312|3667|3856|4651|5236|5905|5937|6310|6428|7503|7763|7846|8507|10611|10625|10912|11171|22856|23002|51186|79647|128553|388403	CCT6A|CNN2|CCN2|F3|FOSL2|HNRNPA1|HSPA1A|HSPA8|IRS1|KRT8|MYO10|PGM1|RANGAP1|RBMS1|ATXN1|SRSF3|XIST|ZFAND5|TUBA1A|ENC1|PDLIM5|IVNS1ABP|GADD45G|STRAP|CHSY1|DAAM1|TCEAL9|AKIRIN1|TSHZ2|YPEL2	-2.4	HF_d0
DisGeNET	35	C0151779	Cutaneous Melanoma		-3.8	2	4.1	30182	507	985	33	3.4	0.57	48|355|358|595|939|1786|1848|2100|2670|2950|3105|3482|4092|4233|4241|4313|5156|5319|5727|5728|5890|6016|6041|7422|7571|9474|10160|11228|23207|51514|79991|81037|406986	ACO1|FAS|AQP1|CCND1|CD27|DNMT1|DUSP6|ESR2|GFAP|GSTP1|HLA-A|IGF2R|SMAD7|MET|MELTF|MMP2|PDGFRA|PLA2G1B|PTCH1|PTEN|RAD51B|RIT1|RNASEL|VEGFA|ZNF23|ATG5|FARP1|RASSF8|PLEKHM2|DTL|STN1|CLPTM1L|MIR203A	-2.4	HF_d0
DisGeNET	35	C0040420	Tonometry		-3.8	2.7	4.4	30182	206	985	18	1.8	0.43	218|2114|3069|4607|5795|7484|9148|9577|9644|9658|9846|23452|56977|84159|84168|112399|221981|389177	ALDH3A1|ETS2|HDLBP|MYBPC3|PTPRJ|WNT9B|NEURL1|BABAM2|SH3PXD2A|ZNF516|GAB2|ANGPTL2|STOX2|ARID5B|ANTXR1|EGLN3|THSD7A|TMEM212	-2.4	HF_d0
DisGeNET	35	C3898147	Neonatal Hypoxic Ischemic Encephalopathy		-3.8	7.1	5.7	30182	26	985	6	0.61	0.25	2260|2662|2908|6091|9370|57522	FGFR1|GDF10|NR3C1|ROBO1|ADIPOQ|SRGAP1	-2.4	HF_d0
TRRUST	34	TRR01157	Regulated by: REL		-3.8	7.1	5.7	30182	26	985	6	0.61	0.25	354|597|2048|2152|6401|7128	KLK3|BCL2A1|EPHB2|F3|SELE|TNFAIP3	-2.4	HF_d0
DisGeNET	35	C1445957	Serum total cholesterol measurement		-3.8	2	4.2	30182	486	985	32	3.2	0.56	19|338|920|958|1147|1997|2006|2160|3142|3482|3667|3753|3992|5339|5728|6272|7813|8714|8854|9722|9846|10919|23051|23187|23387|29881|55534|55596|57787|58488|84720|100533990	ABCA1|APOB|CD4|CD40|CHUK|ELF1|ELN|F11|HLX|IGF2R|IRS1|KCNE1|FADS1|PLEC|PTEN|SORT1|EVI5|ABCC3|ALDH1A2|NOS1AP|GAB2|EHMT2|ZHX3|PHLDB1|SIK3|NPC1L1|MAML3|ZCCHC8|MARK4|PCTP|PIGO|APOC4-APOC2	-2.4	HF_d0
Transcription Factor Targets	16	M11934	SRF Q5 01		-3.8	2.6	4.4	30182	225	985	19	1.9	0.44	19|473|1072|1265|1500|1960|2647|3215|4281|5350|5727|7408|10611|10612|10912|11240|27436|64420|90525	ABCA1|RERE|CFL1|CNN2|CTNND1|EGR3|BLOC1S1|HOXB5|MID1|PLN|PTCH1|VASP|PDLIM5|TRIM3|GADD45G|PADI2|EML4|SUSD1|SHF	-2.4	HF_d0
DisGeNET	35	C0028945	oligodendroglioma		-3.8	2.4	4.3	30182	282	985	22	2.2	0.47	595|1072|1267|2048|2260|2670|2950|3146|3178|3280|4233|5154|5156|5728|6657|7422|8848|9518|10643|26018|29997|29998	CCND1|CFL1|CNP|EPHB2|FGFR1|GFAP|GSTP1|HMGB1|HNRNPA1|HES1|MET|PDGFA|PDGFRA|PTEN|SOX2|VEGFA|TSC22D1|GDF15|IGF2BP3|LRIG1|NOP53|BICRA	-2.4	HF_d0
DisGeNET	35	C1321546	Anaplastic large B-cell lymphoma		-3.8	9	6.1	30182	17	985	5	0.51	0.23	597|4613|6382|9672|27436	BCL2A1|MYCN|SDC1|SDC3|EML4	-2.4	HF_d0
DisGeNET	35	C4021343	Broad hallux phalanx		-3.8	9	6.1	30182	17	985	5	0.51	0.23	2260|6299|51339|57167|285362	FGFR1|SALL1|DACT1|SALL4|SUMF1	-2.4	HF_d0
DisGeNET	35	C1266025	Traditional Serrated Adenoma		-3.8	3.7	4.8	30182	90	985	11	1.1	0.33	358|2048|2308|4583|5653|5727|6667|7422|9518|51564|55824	AQP1|EPHB2|FOXO1|MUC2|KLK6|PTCH1|SP1|VEGFA|GDF15|HDAC7|PAG1	-2.4	HF_d0
DisGeNET	35	C0265695	Congenital fusion of ribs		-3.8	5.8	5.4	30182	37	985	7	0.71	0.27	473|2308|4990|5727|6657|9382|145873	RERE|FOXO1|SIX6|PTCH1|SOX2|COG1|MESP2	-2.4	HF_d0
DisGeNET	35	C0036220	Kaposi Sarcoma		-3.8	2	4.1	30182	488	985	32	3.2	0.56	595|604|941|958|1235|1500|1903|1969|2048|2260|2308|2908|3105|3482|3579|3660|4049|4313|4773|5154|5452|6382|6401|7128|7335|7422|8322|10892|23237|55824|115004|441925	CCND1|BCL6|CD80|CD40|CCR6|CTNND1|S1PR3|EPHA2|EPHB2|FGFR1|FOXO1|NR3C1|HLA-A|IGF2R|CXCR2|IRF2|LTA|MMP2|NFATC2|PDGFA|POU2F2|SDC1|SELE|TNFAIP3|UBE2V1|VEGFA|FZD4|MALT1|ARC|PAG1|CGAS|BECN2	-2.4	HF_d0
DisGeNET	35	C0007129	Merkel cell carcinoma		-3.8	2.6	4.4	30182	226	985	19	1.9	0.44	595|2260|2828|3105|3856|4803|5154|5156|5728|6401|6652|6657|7422|8322|8991|10643|55272|347734|406986	CCND1|FGFR1|GPR4|HLA-A|KRT8|NGF|PDGFA|PDGFRA|PTEN|SELE|SORD|SOX2|VEGFA|FZD4|SELENBP1|IGF2BP3|IMP3|SLC35B2|MIR203A	-2.4	HF_d0
DisGeNET	35	C0013274	Patent ductus arteriosus		-3.8	2	4.1	30182	510	985	33	3.4	0.57	473|958|1312|1557|2006|2033|2048|2152|2303|2931|3146|3579|3691|4051|4313|4613|4772|4990|5319|5728|6299|6657|7052|7422|8529|9370|23384|23387|25885|51339|55670|79087|112399	RERE|CD40|COMT|CYP2C19|ELN|EP300|EPHB2|F3|FOXC2|GSK3A|HMGB1|CXCR2|ITGB4|CYP4F3|MMP2|MYCN|NFATC1|SIX6|PLA2G1B|PTEN|SALL1|SOX2|TGM2|VEGFA|CYP4F2|ADIPOQ|SPECC1L|SIK3|POLR1A|DACT1|PEX26|ALG12|EGLN3	-2.4	HF_d0
DisGeNET	35	C0037286	Skin Neoplasms		-3.8	2.2	4.2	30182	363	985	26	2.6	0.51	326|354|358|360|595|861|1147|1235|1500|1824|1969|3856|4092|4313|4953|4968|5653|5727|6382|6667|7422|8878|11240|26018|51477|127534	AIRE|KLK3|AQP1|AQP3|CCND1|RUNX1|CHUK|CCR6|CTNND1|DSC2|EPHA2|KRT8|SMAD7|MMP2|ODC1|OGG1|KLK6|PTCH1|SDC1|SP1|VEGFA|SQSTM1|PADI2|LRIG1|ISYNA1|GJB4	-2.4	HF_d0
DisGeNET	35	C2607914	Allergic rhinitis (disorder)		-3.8	2.1	4.1	30182	446	985	30	3	0.55	19|355|473|604|930|941|958|969|1280|1786|2048|2908|2950|3146|3578|3579|4773|4803|5336|7128|7349|7422|9173|9370|10203|23387|26191|64109|94103|653509	ABCA1|FAS|RERE|BCL6|CD19|CD80|CD40|CD69|COL2A1|DNMT1|EPHB2|NR3C1|GSTP1|HMGB1|IL9|CXCR2|NFATC2|NGF|PLCG2|TNFAIP3|UCN|VEGFA|IL1RL1|ADIPOQ|CALCRL|SIK3|PTPN22|CRLF2|ORMDL3|SFTPA1	-2.4	HF_d0
COVID	200	COVID249	RNA_Wilk_CD14+Monocytes_patient-C2_Down		-3.8	4.4	5	30182	62	985	9	0.91	0.3	217|678|920|972|1043|2950|3312|4673|26986	ALDH2|ZFP36L2|CD4|CD74|CD52|GSTP1|HSPA8|NAP1L1|PABPC1	-2.4	HF_d0
DisGeNET	35	C0264408	Childhood asthma		-3.8	2.3	4.3	30182	303	985	23	2.3	0.48	861|1495|2950|3142|3146|3578|4049|4792|5156|5890|6915|7128|7422|9173|9370|9474|26191|26298|80176|84168|84639|94103|158405	RUNX1|CTNNA1|GSTP1|HLX|HMGB1|IL9|LTA|NFKBIA|PDGFRA|RAD51B|TBXA2R|TNFAIP3|VEGFA|IL1RL1|ADIPOQ|ATG5|PTPN22|EHF|SPSB1|ANTXR1|IL1F10|ORMDL3|KIAA1958	-2.4	HF_d0
DisGeNET	35	C0026998	Acute Myeloid Leukemia, M1		-3.8	3.1	4.6	30182	138	985	14	1.4	0.38	113|355|840|861|1495|2120|2308|2322|4233|4291|7204|10919|11040|51341	ADCY7|FAS|CASP7|RUNX1|CTNNA1|ETV6|FOXO1|FLT3|MET|MLF1|TRIO|EHMT2|PIM2|ZBTB7A	-2.4	HF_d0
Cell Type Signatures	7	M39306	CUI DEVELOPING HEART C9 B T CELL		-3.8	3	4.5	30182	155	985	15	1.5	0.39	399|678|969|1043|1831|1997|3105|4792|7128|7294|9368|11040|26191|26986|27040	RHOH|ZFP36L2|CD69|CD52|TSC22D3|ELF1|HLA-A|NFKBIA|TNFAIP3|TXK|NHERF1|PIM2|PTPN22|PABPC1|LAT	-2.4	HF_d0
DisGeNET	35	C0332853	Anastomosis		-3.8	3	4.5	30182	155	985	15	1.5	0.39	354|794|1848|2152|2160|2260|4313|4583|4803|5792|6401|7422|51305|65059|79258	KLK3|CALB2|DUSP6|F3|F11|FGFR1|MMP2|MUC2|NGF|PTPRF|SELE|VEGFA|KCNK9|RAPH1|MMEL1	-2.4	HF_d0
DisGeNET	35	C0279628	Adenocarcinoma Of Esophagus		-3.7	2	4.1	30182	468	985	31	3.1	0.56	338|355|595|840|958|1786|2048|2950|3105|3146|4049|4084|4233|4313|4583|4953|5156|5319|5728|6657|7422|8854|8991|9370|9474|9518|26122|29128|55662|55824|406986	APOB|FAS|CCND1|CASP7|CD40|DNMT1|EPHB2|GSTP1|HLA-A|HMGB1|LTA|MXD1|MET|MMP2|MUC2|ODC1|PDGFRA|PLA2G1B|PTEN|SOX2|VEGFA|ALDH1A2|SELENBP1|ADIPOQ|ATG5|GDF15|EPC2|UHRF1|HIF1AN|PAG1|MIR203A	-2.4	HF_d0
DisGeNET	35	C0085110	Severe Combined Immunodeficiency		-3.7	2.4	4.3	30182	284	985	22	2.2	0.47	326|354|595|604|930|958|1969|2152|3578|3579|4041|4241|5069|5653|5728|5896|6091|7422|8456|23452|27040|79840	AIRE|KLK3|CCND1|BCL6|CD19|CD40|EPHA2|F3|IL9|CXCR2|LRP5|MELTF|PAPPA|KLK6|PTEN|RAG1|ROBO1|VEGFA|FOXN1|ANGPTL2|LAT|NHEJ1	-2.4	HF_d0
DisGeNET	35	C0742343	Acute Chest Syndrome		-3.7	2.1	4.2	30182	405	985	28	2.8	0.53	217|338|355|941|958|1557|2152|2908|3105|3303|3667|3988|3992|4261|4313|4968|5069|5319|6401|7408|7422|8991|9370|9507|9518|23452|26191|340719	ALDH2|APOB|FAS|CD80|CD40|CYP2C19|F3|NR3C1|HLA-A|HSPA1A|IRS1|LIPA|FADS1|CIITA|MMP2|OGG1|PAPPA|PLA2G1B|SELE|VASP|VEGFA|SELENBP1|ADIPOQ|ADAMTS4|GDF15|ANGPTL2|PTPN22|NANOS1	-2.4	HF_d0
DisGeNET	35	C0038220	Status Epilepticus		-3.7	2	4.1	30182	533	985	34	3.5	0.58	358|478|595|777|794|958|1072|1734|1960|2011|2670|2729|2908|3146|3727|4803|4915|4968|5329|5428|5728|6667|6752|6812|7422|8445|8733|9507|23523|25814|26999|55824|197259|406986	AQP1|ATP1A3|CCND1|CACNA1E|CALB2|CD40|CFL1|DIO2|EGR3|MARK2|GFAP|GCLC|NR3C1|HMGB1|JUND|NGF|NTRK2|OGG1|PLAUR|POLG|PTEN|SP1|SSTR2|STXBP1|VEGFA|DYRK2|GPAA1|ADAMTS4|CABIN1|ATXN10|CYFIP2|PAG1|MLKL|MIR203A	-2.4	HF_d0
DisGeNET	35	C0750974	Brain Tumor, Primary		-3.7	3.3	4.6	30182	122	985	13	1.3	0.36	355|595|2308|4613|4673|5156|5727|6657|7052|7349|7422|24147|27436	FAS|CCND1|FOXO1|MYCN|NAP1L1|PDGFRA|PTCH1|SOX2|TGM2|UCN|VEGFA|FJX1|EML4	-2.4	HF_d0
DisGeNET	35	C2316810	Chronic kidney disease stage 5		-3.7	1.8	4	30182	666	985	40	4.1	0.63	217|338|354|632|930|939|941|958|1235|1490|1557|2048|2152|2908|2950|3105|3579|3667|4233|4313|4968|5069|5319|5792|6252|6401|6569|7422|8714|8991|9370|9377|10479|23523|55034|55328|55729|79809|84662|252995	ALDH2|APOB|KLK3|BGLAP|CD19|CD27|CD80|CD40|CCR6|CCN2|CYP2C19|EPHB2|F3|NR3C1|GSTP1|HLA-A|CXCR2|IRS1|MET|MMP2|OGG1|PAPPA|PLA2G1B|PTPRF|RTN1|SELE|SLC34A1|VEGFA|ABCC3|SELENBP1|ADIPOQ|COX5A|SLC9A6|CABIN1|MOCOS|RNLS|ATF7IP|TTC21B|GLIS2|FNDC5	-2.4	HF_d0
Transcription Factor Targets	16	M14960	POU3F2 02		-3.7	2.4	4.3	30182	265	985	21	2.1	0.46	120|2637|3219|3235|5154|5727|5728|6432|7579|9110|9805|22859|25903|26468|55003|55729|64430|151887|153020|162605|220296	ADD3|GBX2|HOXB9|HOXD9|PDGFA|PTCH1|PTEN|SRSF7|ZSCAN20|MTMR4|SCRN1|ADGRL1|OLFML2B|LHX6|PAK1IP1|ATF7IP|PCNX4|CCDC80|RASGEF1B|KRT28|HEPACAM	-2.4	HF_d0
DisGeNET	35	C0031511	Pheochromocytoma		-3.7	2.2	4.2	30182	344	985	25	2.5	0.5	48|595|1312|2086|2260|2908|3090|3762|4803|5728|5792|6615|6652|6752|7052|7422|9071|9370|10160|10203|10755|25950|55384|55534|112399	ACO1|CCND1|COMT|ERV3-1|FGFR1|NR3C1|HIC1|KCNJ5|NGF|PTEN|PTPRF|SNAI1|SORD|SSTR2|TGM2|VEGFA|CLDN10|ADIPOQ|FARP1|CALCRL|GIPC1|RWDD3|MEG3|MAML3|EGLN3	-2.4	HF_d0
Transcription Factor Targets	16	M14186	GATA1 03		-3.7	2.5	4.3	30182	246	985	20	2	0.45	120|958|2637|3090|3280|4281|4607|5069|5101|7036|8322|10479|26298|26468|55534|80896|127002|151887|167410|255488	ADD3|CD40|GBX2|HIC1|HES1|MID1|MYBPC3|PAPPA|PCDH9|TFR2|FZD4|SLC9A6|EHF|LHX6|MAML3|NPL|ATXN7L2|CCDC80|LIX1|RNF144B	-2.4	HF_d0
Cell Type Signatures	7	M41706	FAN OVARY CL4 T LYMPHOCYTE NK CELL 1		-3.7	2.5	4.3	30182	246	985	20	2	0.45	678|969|1043|1072|1831|1997|2999|3105|3303|3312|5527|5531|5757|6235|6432|7846|7873|8407|11140|26986	ZFP36L2|CD69|CD52|CFL1|TSC22D3|ELF1|GZMH|HLA-A|HSPA1A|HSPA8|PPP2R5C|PPP4C|PTMA|RPS29|SRSF7|TUBA1A|MANF|TAGLN2|CDC37|PABPC1	-2.4	HF_d0
DisGeNET	35	C0346629	Malignant neoplasm of large intestine		-3.7	2.8	4.4	30182	173	985	16	1.6	0.4	595|2120|3856|4092|4313|5890|6252|6926|8189|26018|51474|55970|84727|84790|85461|120376	CCND1|ETV6|KRT8|SMAD7|MMP2|RAD51B|RTN1|TBX3|SYMPK|LRIG1|LIMA1|GNG12|SPSB2|TUBA1C|TANC1|POU2AF3	-2.4	HF_d0
DisGeNET	35	C0002170	Alopecia		-3.7	2	4.1	30182	491	985	32	3.2	0.56	242|326|354|355|861|1112|1824|2260|2887|4359|4953|5154|5339|5896|6635|8456|9213|9623|9679|10161|10913|23051|23199|23308|23523|26191|55651|55806|64087|79574|84168|127534	ALOX12B|AIRE|KLK3|FAS|RUNX1|FOXN3|DSC2|FGFR1|GRB10|MPZ|ODC1|PDGFA|PLEC|RAG1|SNRPE|FOXN1|XPR1|TCL1B|FAM53B|LPAR6|EDAR|ZHX3|GSE1|ICOSLG|CABIN1|PTPN22|NHP2|HR|MCCC2|EPS8L3|ANTXR1|GJB4	-2.4	HF_d0
DisGeNET	35	C1862382	SVEINSSON CHORIORETINAL ATROPHY		-3.7	3.1	4.5	30182	139	985	14	1.4	0.38	354|355|1557|2048|2308|3482|3667|4953|5156|7422|10457|23308|26191|58190	KLK3|FAS|CYP2C19|EPHB2|FOXO1|IGF2R|IRS1|ODC1|PDGFRA|VEGFA|GPNMB|ICOSLG|PTPN22|CTDSP1	-2.4	HF_d0
DisGeNET	35	C0002962	Angina Pectoris		-3.7	3.1	4.5	30182	139	985	14	1.4	0.38	338|354|2152|2662|3482|5019|5069|5319|5728|7422|8529|9370|26191|55034	APOB|KLK3|F3|GDF10|IGF2R|OXCT1|PAPPA|PLA2G1B|PTEN|VEGFA|CYP4F2|ADIPOQ|PTPN22|MOCOS	-2.4	HF_d0
DisGeNET	35	C0003466	Anus, Imperforate		-3.7	3.1	4.5	30182	139	985	14	1.4	0.38	930|1312|1500|4281|6299|6657|6926|10585|23384|51339|57167|64641|80144|84720	CD19|COMT|CTNND1|MID1|SALL1|SOX2|TBX3|POMT1|SPECC1L|DACT1|SALL4|EBF2|FRAS1|PIGO	-2.4	HF_d0
DisGeNET	35	C0011303	Demyelinating Diseases		-3.7	2.9	4.5	30182	156	985	15	1.5	0.39	1267|2048|2100|2260|2670|3579|4084|4233|4359|4803|5376|5653|6657|23114|55729	CNP|EPHB2|ESR2|FGFR1|GFAP|CXCR2|MXD1|MET|MPZ|NGF|PMP22|KLK6|SOX2|NFASC|ATF7IP	-2.4	HF_d0
Cell Type Signatures	7	M39304	CUI DEVELOPING HEART C7 MAST CELL		-3.7	2.9	4.5	30182	156	985	15	1.5	0.39	399|794|969|1831|1997|3303|4689|4792|7128|8878|9173|27040|55824|64859|128346	RHOH|CALB2|CD69|TSC22D3|ELF1|HSPA1A|NCF4|NFKBIA|TNFAIP3|SQSTM1|IL1RL1|LAT|PAG1|NABP1|C1orf162	-2.4	HF_d0
Cell Type Signatures	7	M41717	FAN OVARY CL15 SMALL ANTRAL FOLLICLE GRANULOSA CELL		-3.7	1.9	4	30182	645	985	39	4	0.62	861|908|1266|1312|1490|1500|1960|2152|2355|3164|3178|3280|3303|3312|3667|3856|4651|5236|5531|5905|5937|6428|6627|6635|7763|8507|8763|10605|10611|10625|10912|11171|22856|23002|51186|51477|55197|57003|79647	RUNX1|CCT6A|CNN3|COMT|CCN2|CTNND1|EGR3|F3|FOSL2|NR4A1|HNRNPA1|HES1|HSPA1A|HSPA8|IRS1|KRT8|MYO10|PGM1|PPP4C|RANGAP1|RBMS1|SRSF3|SNRPA1|SNRPE|ZFAND5|ENC1|CD164|PAIP1|PDLIM5|IVNS1ABP|GADD45G|STRAP|CHSY1|DAAM1|TCEAL9|ISYNA1|RPRD1A|CCDC47|AKIRIN1	-2.4	HF_d0
Transcription Factor Targets	16	M13482	ZIC1 01		-3.7	2.4	4.3	30182	266	985	21	2.1	0.46	604|1500|1592|2120|3219|3235|3995|5376|5727|6299|7422|7869|10368|11248|25822|27040|55534|79575|80144|84858|283248	BCL6|CTNND1|CYP26A1|ETV6|HOXB9|HOXD9|FADS3|PMP22|PTCH1|SALL1|VEGFA|SEMA3B|CACNG3|NXPH3|DNAJB5|LAT|MAML3|ABHD8|FRAS1|ZNF503|RCOR2	-2.4	HF_d0
Cell Type Signatures	7	M39203	HAY BONE MARROW NEUTROPHIL		-3.7	2	4.1	30182	449	985	30	3	0.55	604|1340|1441|2114|2180|2355|2950|3142|3727|4084|4326|4689|5329|5339|5728|7763|7813|9658|10625|11240|22856|22918|23001|54210|80790|127829|128346|146225|196527|246329	BCL6|COX6B1|CSF3R|ETS2|ACSL1|FOSL2|GSTP1|HLX|JUND|MXD1|MMP17|NCF4|PLAUR|PLEC|PTEN|ZFAND5|EVI5|ZNF516|IVNS1ABP|PADI2|CHSY1|CD93|WDFY3|TREM1|CMIP|ARL8A|C1orf162|CMTM2|ANO6|STAC3	-2.3	HF_d0
DisGeNET	35	C0346053	Atypical fibroxanthoma of skin		-3.7	6.8	5.5	30182	27	985	6	0.61	0.25	595|972|2260|2303|2828|55272	CCND1|CD74|FGFR1|FOXC2|GPR4|IMP3	-2.3	HF_d0
DisGeNET	35	C4551936	Anal Stenosis, CTCAE		-3.7	6.8	5.5	30182	27	985	6	0.61	0.25	6299|6926|23384|57167|80144|84720	SALL1|TBX3|SPECC1L|SALL4|FRAS1|PIGO	-2.3	HF_d0
DisGeNET	35	C0023221	Leg Length Inequality		-3.7	6.8	5.5	30182	27	985	6	0.61	0.25	473|1280|5727|5728|6299|51339	RERE|COL2A1|PTCH1|PTEN|SALL1|DACT1	-2.3	HF_d0
DisGeNET	35	C0009326	Collagen Diseases		-3.7	4.4	4.9	30182	63	985	9	0.91	0.3	1280|2012|3146|4041|6401|7128|7422|9370|26191	COL2A1|EMP1|HMGB1|LRP5|SELE|TNFAIP3|VEGFA|ADIPOQ|PTPN22	-2.3	HF_d0
DisGeNET	35	C0151526	Premature Birth		-3.7	2.7	4.4	30182	192	985	17	1.7	0.41	2260|2619|2908|3691|4041|4049|4968|5192|5339|5727|6016|7422|8322|9518|9962|54971|55670	FGFR1|GAS1|NR3C1|ITGB4|LRP5|LTA|OGG1|PEX10|PLEC|PTCH1|RIT1|VEGFA|FZD4|GDF15|SLC23A2|BANP|PEX26	-2.3	HF_d0
Cell Type Signatures	7	M39053	MANNO MIDBRAIN NEUROTYPES HRGL2C		-3.7	2.3	4.2	30182	326	985	24	2.4	0.49	1280|2006|2152|3280|4773|5376|5727|6657|8407|9289|9568|9672|10252|23237|26018|29128|51474|54058|55970|79875|112399|167410|220296|352909	COL2A1|ELN|F3|HES1|NFATC2|PMP22|PTCH1|SOX2|TAGLN2|ADGRG1|GABBR2|SDC3|SPRY1|ARC|LRIG1|UHRF1|LIMA1|C21orf58|GNG12|THSD4|EGLN3|LIX1|HEPACAM|DNAAF3	-2.3	HF_d0
DisGeNET	35	C3495559	Juvenile arthritis		-3.7	2	4.1	30182	450	985	30	3	0.55	113|355|473|632|2120|2355|2950|3105|3146|3579|4049|4261|4313|4792|4803|5329|6401|6615|7052|7128|7422|8714|9692|9788|9886|26037|26191|54210|146225|153020	ADCY7|FAS|RERE|BGLAP|ETV6|FOSL2|GSTP1|HLA-A|HMGB1|CXCR2|LTA|CIITA|MMP2|NFKBIA|NGF|PLAUR|SELE|SNAI1|TGM2|TNFAIP3|VEGFA|ABCC3|PRORP|MTSS1|RHOBTB1|SIPA1L1|PTPN22|TREM1|CMTM2|RASGEF1B	-2.3	HF_d0
Transcription Factor Targets	16	M15551	IK3 01		-3.7	2.5	4.3	30182	229	985	19	1.9	0.44	41|958|1734|1831|1960|2120|3219|4792|6252|6299|8848|9411|9788|10150|23446|26298|57332|83723|283248	ASIC1|CD40|DIO2|TSC22D3|EGR3|ETV6|HOXB9|NFKBIA|RTN1|SALL1|TSC22D1|ARHGAP29|MTSS1|MBNL2|SLC44A1|EHF|CBX8|TLCD3B|RCOR2	-2.3	HF_d0
Transcription Factor Targets	16	M6994	TBP 01		-3.7	2.5	4.3	30182	248	985	20	2	0.45	358|1112|2900|3164|3215|5339|6016|6310|6428|8445|8848|9722|9886|51564|122042|125113|255043|340719|353288|401036	AQP1|FOXN3|GRIK4|NR4A1|HOXB5|PLEC|RIT1|ATXN1|SRSF3|DYRK2|TSC22D1|NOS1AP|RHOBTB1|HDAC7|RXFP2|KRT222|TMEM86B|NANOS1|KRT26|ASB18	-2.3	HF_d0
DisGeNET	35	C0558353	Tongue Carcinoma		-3.7	2.9	4.4	30182	157	985	15	1.5	0.39	355|360|595|1235|2308|3146|4233|4613|5329|5728|6657|7422|11197|23446|84282	FAS|AQP3|CCND1|CCR6|FOXO1|HMGB1|MET|MYCN|PLAUR|PTEN|SOX2|VEGFA|WIF1|SLC44A1|RNF135	-2.3	HF_d0
DisGeNET	35	C0008487	Chordoma		-3.7	3.1	4.5	30182	140	985	14	1.4	0.38	604|2048|2114|2260|2670|3856|4233|4803|5156|5728|6657|55384|255488|406968	BCL6|EPHB2|ETS2|FGFR1|GFAP|KRT8|MET|NGF|PDGFRA|PTEN|SOX2|MEG3|RNF144B|MIR193A	-2.3	HF_d0
DisGeNET	35	C4525305	Stage IV Gallbladder Cancer AJCC v8		-3.7	2.2	4.1	30182	367	985	26	2.6	0.51	338|355|808|1036|1490|1786|2048|2950|3105|4313|4583|4915|4968|5428|5728|6041|6615|7052|7422|7704|10553|11197|29128|54941|55384|81037	APOB|FAS|CALM3|CDO1|CCN2|DNMT1|EPHB2|GSTP1|HLA-A|MMP2|MUC2|NTRK2|OGG1|POLG|PTEN|RNASEL|SNAI1|TGM2|VEGFA|ZBTB16|HTATIP2|WIF1|UHRF1|RNF125|MEG3|CLPTM1L	-2.3	HF_d0
DisGeNET	35	C4525300	Stage IIA Gallbladder Cancer AJCC v8		-3.7	2.2	4.1	30182	367	985	26	2.6	0.51	338|355|808|1036|1490|1786|2048|2950|3105|4313|4583|4915|4968|5428|5728|6041|6615|7052|7422|7704|10553|11197|29128|54941|55384|81037	APOB|FAS|CALM3|CDO1|CCN2|DNMT1|EPHB2|GSTP1|HLA-A|MMP2|MUC2|NTRK2|OGG1|POLG|PTEN|RNASEL|SNAI1|TGM2|VEGFA|ZBTB16|HTATIP2|WIF1|UHRF1|RNF125|MEG3|CLPTM1L	-2.3	HF_d0
DisGeNET	35	C4525302	Stage III Gallbladder Cancer AJCC v8		-3.7	2.2	4.1	30182	367	985	26	2.6	0.51	338|355|808|1036|1490|1786|2048|2950|3105|4313|4583|4915|4968|5428|5728|6041|6615|7052|7422|7704|10553|11197|29128|54941|55384|81037	APOB|FAS|CALM3|CDO1|CCN2|DNMT1|EPHB2|GSTP1|HLA-A|MMP2|MUC2|NTRK2|OGG1|POLG|PTEN|RNASEL|SNAI1|TGM2|VEGFA|ZBTB16|HTATIP2|WIF1|UHRF1|RNF125|MEG3|CLPTM1L	-2.3	HF_d0
DisGeNET	35	C4525301	Stage IIB Gallbladder Cancer AJCC v8		-3.7	2.2	4.1	30182	367	985	26	2.6	0.51	338|355|808|1036|1490|1786|2048|2950|3105|4313|4583|4915|4968|5428|5728|6041|6615|7052|7422|7704|10553|11197|29128|54941|55384|81037	APOB|FAS|CALM3|CDO1|CCN2|DNMT1|EPHB2|GSTP1|HLA-A|MMP2|MUC2|NTRK2|OGG1|POLG|PTEN|RNASEL|SNAI1|TGM2|VEGFA|ZBTB16|HTATIP2|WIF1|UHRF1|RNF125|MEG3|CLPTM1L	-2.3	HF_d0
DisGeNET	35	C4525297	Stage 0 Gallbladder Cancer AJCC v8		-3.7	2.2	4.1	30182	367	985	26	2.6	0.51	338|355|808|1036|1490|1786|2048|2950|3105|4313|4583|4915|4968|5428|5728|6041|6615|7052|7422|7704|10553|11197|29128|54941|55384|81037	APOB|FAS|CALM3|CDO1|CCN2|DNMT1|EPHB2|GSTP1|HLA-A|MMP2|MUC2|NTRK2|OGG1|POLG|PTEN|RNASEL|SNAI1|TGM2|VEGFA|ZBTB16|HTATIP2|WIF1|UHRF1|RNF125|MEG3|CLPTM1L	-2.3	HF_d0
DisGeNET	35	C0149782	Squamous cell carcinoma of lung		-3.7	1.8	4	30182	670	985	40	4.1	0.63	595|1147|1848|1969|2033|2260|2950|3090|3105|3482|3549|3691|3856|3988|4041|4233|4613|4651|4792|4968|5728|5890|5998|6657|7422|8878|9377|9846|11197|23089|26468|27436|55604|55845|81037|84790|84858|84971|113451|406986	CCND1|CHUK|DUSP6|EPHA2|EP300|FGFR1|GSTP1|HIC1|HLA-A|IGF2R|IHH|ITGB4|KRT8|LIPA|LRP5|MET|MYCN|MYO10|NFKBIA|OGG1|PTEN|RAD51B|RGS3|SOX2|VEGFA|SQSTM1|COX5A|GAB2|WIF1|PEG10|LHX6|EML4|CARMIL1|BRK1|CLPTM1L|TUBA1C|ZNF503|ATG4D|AZIN2|MIR203A	-2.3	HF_d0
Transcription Factor Targets	16	M30288	ZNF257 TARGET GENES		-3.7	1.9	4	30182	559	985	35	3.6	0.59	595|1266|1384|1819|3988|4092|4241|4801|5438|5727|6633|6926|7335|8407|8425|9110|9518|11077|23001|23143|23788|26986|27077|27436|51444|51474|54814|55034|55341|56997|57003|64793|80144|80746|203286	CCND1|CNN3|CRAT|DRG2|LIPA|SMAD7|MELTF|NFYB|POLR2I|PTCH1|SNRPD2|TBX3|UBE2V1|TAGLN2|LTBP4|MTMR4|GDF15|HSF2BP|WDFY3|LRCH1|MTCH2|PABPC1|B9D1|EML4|RNF138|LIMA1|QPCTL|MOCOS|LSG1|COQ8A|CCDC47|CEP85|FRAS1|TSEN2|ANKS6	-2.3	HF_d0
DisGeNET	35	C0020429	Hyperalgesia		-3.7	2	4.1	30182	451	985	30	3	0.55	41|409|1072|1312|1786|1848|2011|2033|2048|2100|2670|2908|3060|3146|3579|3667|4359|4773|4803|4915|5728|5731|7422|9377|9927|10725|11069|23237|51305|51477	ASIC1|ARRB2|CFL1|COMT|DNMT1|DUSP6|MARK2|EP300|EPHB2|ESR2|GFAP|NR3C1|HCRT|HMGB1|CXCR2|IRS1|MPZ|NFATC2|NGF|NTRK2|PTEN|PTGER1|VEGFA|COX5A|MFN2|NFAT5|RAPGEF4|ARC|KCNK9|ISYNA1	-2.3	HF_d0
Transcription Factor Targets	16	M13052	GATA6 01		-3.7	2.4	4.2	30182	268	985	21	2.1	0.46	358|360|604|2120|2355|2637|3488|4281|4607|5101|5156|5998|7036|8848|11030|23554|26468|27133|51341|57522|167410	AQP1|AQP3|BCL6|ETV6|FOSL2|GBX2|IGFBP5|MID1|MYBPC3|PCDH9|PDGFRA|RGS3|TFR2|TSC22D1|RBPMS|TSPAN12|LHX6|KCNH5|ZBTB7A|SRGAP1|LIX1	-2.3	HF_d0
Transcription Factor Targets	16	M15623	SOX5 01		-3.7	2.4	4.2	30182	268	985	21	2.1	0.46	473|1831|1848|2047|2355|3164|3215|5727|6561|6657|8854|9043|9249|9679|9886|26959|27436|55534|55611|55824|340719	RERE|TSC22D3|DUSP6|EPHB1|FOSL2|NR4A1|HOXB5|PTCH1|SLC13A1|SOX2|ALDH1A2|SPAG9|DHRS3|FAM53B|RHOBTB1|HBP1|EML4|MAML3|OTUB1|PAG1|NANOS1	-2.3	HF_d0
DisGeNET	35	C0201976	Creatinine measurement, serum (procedure)		-3.7	3.2	4.5	30182	124	985	13	1.3	0.36	1373|4092|4772|6272|6569|7422|9846|10725|23316|26018|29956|56606|84902	CPS1|SMAD7|NFATC1|SORT1|SLC34A1|VEGFA|GAB2|NFAT5|CUX2|LRIG1|CERS2|SLC2A9|CEP89	-2.3	HF_d0
Transcription Factor Targets	16	M5479	SRF Q4		-3.7	2.5	4.3	30182	230	985	19	1.9	0.44	473|1072|1490|1848|1960|2647|3164|3215|4281|5727|6272|7408|9846|9891|10611|10912|11240|27436|90525	RERE|CFL1|CCN2|DUSP6|EGR3|BLOC1S1|NR4A1|HOXB5|MID1|PTCH1|SORT1|VASP|GAB2|NUAK1|PDLIM5|GADD45G|PADI2|EML4|SHF	-2.3	HF_d0
Transcription Factor Targets	16	M7689	MEIS1 01		-3.7	2.5	4.3	30182	249	985	20	2	0.45	1657|2048|2886|2899|3142|6615|8840|9043|9846|9962|10090|10162|11040|23187|25822|55504|55870|85366|122786|257106	DMXL1|EPHB2|GRB7|GRIK3|HLX|SNAI1|CCN4|SPAG9|GAB2|SLC23A2|UST|LPCAT3|PIM2|PHLDB1|DNAJB5|TNFRSF19|ASH1L|MYLK2|FRMD6|ARHGAP30	-2.3	HF_d0
DisGeNET	35	C0033975	Psychotic Disorders		-3.7	1.9	4	30182	560	985	35	3.6	0.59	217|354|958|1124|1267|1312|1786|2670|2729|2899|2900|2908|2950|3105|3362|4915|5319|5831|6401|6575|6667|7166|7422|8878|8991|9370|9463|9518|9846|23013|26191|64072|80896|81620|115004	ALDH2|KLK3|CD40|CHN2|CNP|COMT|DNMT1|GFAP|GCLC|GRIK3|GRIK4|NR3C1|GSTP1|HLA-A|HTR6|NTRK2|PLA2G1B|PYCR1|SELE|SLC20A2|SP1|TPH1|VEGFA|SQSTM1|SELENBP1|ADIPOQ|PICK1|GDF15|GAB2|SPEN|PTPN22|CDH23|NPL|CDT1|CGAS	-2.3	HF_d0
DisGeNET	35	C1302401	Adenoma of large intestine		-3.7	2	4.1	30182	452	985	30	3	0.55	217|595|972|1280|2048|2100|2729|2950|3090|3105|3146|3549|3667|4051|4092|4233|4359|4583|4953|4968|5319|5376|6615|7422|9368|9377|9962|24147|85461|113452	ALDH2|CCND1|CD74|COL2A1|EPHB2|ESR2|GCLC|GSTP1|HIC1|HLA-A|HMGB1|IHH|IRS1|CYP4F3|SMAD7|MET|MPZ|MUC2|ODC1|OGG1|PLA2G1B|PMP22|SNAI1|VEGFA|NHERF1|COX5A|SLC23A2|FJX1|TANC1|TMEM54	-2.3	HF_d0
DisGeNET	35	C1960398	HER2-positive carcinoma of breast		-3.7	2.3	4.2	30182	288	985	22	2.2	0.47	355|595|1969|2048|2260|2729|2885|2886|3667|4233|4313|5728|7422|8714|9019|9148|9788|9846|11140|27436|30811|406968	FAS|CCND1|EPHA2|EPHB2|FGFR1|GCLC|GRB2|GRB7|IRS1|MET|MMP2|PTEN|VEGFA|ABCC3|MPZL1|NEURL1|MTSS1|GAB2|CDC37|EML4|HUNK|MIR193A	-2.3	HF_d0
Cell Type Signatures	7	M39047	FAN EMBRYONIC CTX BRAIN NAIVE LIKE T CELL		-3.7	2.9	4.4	30182	158	985	15	1.5	0.39	120|399|939|969|1043|1265|1831|3105|7128|7294|8407|11040|26999|27040|197370	ADD3|RHOH|CD27|CD69|CD52|CNN2|TSC22D3|HLA-A|TNFAIP3|TXK|TAGLN2|PIM2|CYFIP2|LAT|NSMCE1	-2.3	HF_d0
DisGeNET	35	C0267812	Micronodular cirrhosis		-3.7	8.5	5.9	30182	18	985	5	0.51	0.23	3482|3856|4233|5157|5428	IGF2R|KRT8|MET|PDGFRL|POLG	-2.3	HF_d0
DisGeNET	35	C1859775	Anterior pituitary hypoplasia		-3.7	8.5	5.9	30182	18	985	5	0.51	0.23	2260|4990|6657|6926|57688	FGFR1|SIX6|SOX2|TBX3|ZSWIM6	-2.3	HF_d0
DisGeNET	35	C1398522	Cleft palate and bilateral cleft lip		-3.7	8.5	5.9	30182	18	985	5	0.51	0.23	1500|5727|6615|9411|30062	CTNND1|PTCH1|SNAI1|ARHGAP29|RAX	-2.3	HF_d0
DisGeNET	35	C0011269	Dementia, Vascular		-3.7	2.6	4.3	30182	212	985	18	1.8	0.43	338|2100|2160|2260|2308|2670|3280|3303|3362|4313|4682|4915|5653|5727|7422|9370|51128|55504	APOB|ESR2|F11|FGFR1|FOXO1|GFAP|HES1|HSPA1A|HTR6|MMP2|NUBP1|NTRK2|KLK6|PTCH1|VEGFA|ADIPOQ|SAR1B|TNFRSF19	-2.3	HF_d0
Transcription Factor Targets	16	M19129	CREB Q2		-3.6	2.4	4.2	30182	269	985	21	2.1	0.46	1831|1960|1969|2908|3226|4772|4915|6752|7349|8407|8840|9474|10150|10554|26986|29978|51186|51339|55197|57082|79647	TSC22D3|EGR3|EPHA2|NR3C1|HOXC10|NFATC1|NTRK2|SSTR2|UCN|TAGLN2|CCN4|ATG5|MBNL2|AGPAT1|PABPC1|UBQLN2|TCEAL9|DACT1|RPRD1A|KNL1|AKIRIN1	-2.3	HF_d0
DisGeNET	35	C0006272	Bronchiolitis Obliterans		-3.6	3.6	4.7	30182	93	985	11	1.1	0.33	604|794|2006|2908|3105|3146|5896|6401|7422|23523|653509	BCL6|CALB2|ELN|NR3C1|HLA-A|HMGB1|RAG1|SELE|VEGFA|CABIN1|SFTPA1	-2.3	HF_d0
DisGeNET	35	C0018995	Hemochromatosis		-3.6	3.6	4.7	30182	93	985	11	1.1	0.33	48|217|2303|2950|3105|4092|4313|5412|7036|9370|9518	ACO1|ALDH2|FOXC2|GSTP1|HLA-A|SMAD7|MMP2|UBL3|TFR2|ADIPOQ|GDF15	-2.3	HF_d0
DisGeNET	35	C0751396	Well Differentiated Oligodendroglioma		-3.6	2.4	4.2	30182	270	985	21	2.1	0.46	595|1072|1267|2048|2260|2670|3146|3178|3280|4233|5154|5156|5728|6657|7422|8848|9518|10643|26018|29997|29998	CCND1|CFL1|CNP|EPHB2|FGFR1|GFAP|HMGB1|HNRNPA1|HES1|MET|PDGFA|PDGFRA|PTEN|SOX2|VEGFA|TSC22D1|GDF15|IGF2BP3|LRIG1|NOP53|BICRA	-2.3	HF_d0
DisGeNET	35	C1290884	Inflammatory disorder		-3.6	2.1	4.1	30182	391	985	27	2.7	0.52	354|632|958|969|1441|1786|2006|2908|3060|3105|3146|3164|3578|4261|6401|7052|7128|7422|7873|9213|9370|9672|23237|23452|51564|54210|55729	KLK3|BGLAP|CD40|CD69|CSF3R|DNMT1|ELN|NR3C1|HCRT|HLA-A|HMGB1|NR4A1|IL9|CIITA|SELE|TGM2|TNFAIP3|VEGFA|MANF|XPR1|ADIPOQ|SDC3|ARC|ANGPTL2|HDAC7|TREM1|ATF7IP	-2.3	HF_d0
DisGeNET	35	C0750977	Recurrent Brain Neoplasm		-3.6	5.5	5.2	30182	39	985	7	0.71	0.27	595|5727|6657|7052|7422|24147|27436	CCND1|PTCH1|SOX2|TGM2|VEGFA|FJX1|EML4	-2.3	HF_d0
DisGeNET	35	C0202236	Triglycerides measurement		-3.6	1.9	4	30182	563	985	35	3.6	0.59	19|338|355|638|920|958|1235|2006|2100|3753|3992|3995|4607|5049|5795|8714|8854|9411|9478|9577|9722|9846|10699|10919|22795|23199|23387|26037|55534|55596|55909|57497|57787|80790|100533990	ABCA1|APOB|FAS|BIK|CD4|CD40|CCR6|ELN|ESR2|KCNE1|FADS1|FADS3|MYBPC3|PAFAH1B2|PTPRJ|ABCC3|ALDH1A2|ARHGAP29|CABP1|BABAM2|NOS1AP|GAB2|CORIN|EHMT2|NID2|GSE1|SIK3|SIPA1L1|MAML3|ZCCHC8|BIN3|LRFN2|MARK4|CMIP|APOC4-APOC2	-2.3	HF_d0
DisGeNET	35	C0262374	Stricture of anus		-3.6	6.6	5.4	30182	28	985	6	0.61	0.25	6299|6926|23384|57167|80144|84720	SALL1|TBX3|SPECC1L|SALL4|FRAS1|PIGO	-2.3	HF_d0
Cell Type Signatures	7	M41748	RUBENSTEIN SKELETAL MUSCLE SATELLITE CELLS		-3.6	2.3	4.1	30182	310	985	23	2.3	0.48	203|539|1266|1312|3178|3312|3488|3727|5376|5757|6235|6428|6633|6635|7846|8848|10252|26986|29997|51186|55384|55651|246329	AK1|ATP5PO|CNN3|COMT|HNRNPA1|HSPA8|IGFBP5|JUND|PMP22|PTMA|RPS29|SRSF3|SNRPD2|SNRPE|TUBA1A|TSC22D1|SPRY1|PABPC1|NOP53|TCEAL9|MEG3|NHP2|STAC3	-2.3	HF_d0
DisGeNET	35	C0155877	Allergic asthma		-3.6	2.1	4.1	30182	371	985	26	2.6	0.51	604|920|939|2006|2908|2950|3146|3578|3691|4049|4792|5069|5319|5728|6915|7422|9141|9173|11040|22925|26191|27040|64109|84639|94103|112399	BCL6|CD4|CD27|ELN|NR3C1|GSTP1|HMGB1|IL9|ITGB4|LTA|NFKBIA|PAPPA|PLA2G1B|PTEN|TBXA2R|VEGFA|PDCD5|IL1RL1|PIM2|PLA2R1|PTPN22|LAT|CRLF2|IL1F10|ORMDL3|EGLN3	-2.3	HF_d0
Cell Type Signatures	7	M39277	DURANTE ADULT OLFACTORY NEUROEPITHELIUM PERICYTES		-3.6	3.9	4.7	30182	79	985	10	1	0.32	358|972|2012|6401|10161|10203|10252|10268|22918|284119	AQP1|CD74|EMP1|SELE|LPAR6|CALCRL|SPRY1|RAMP3|CD93|CAVIN1	-2.3	HF_d0
DisGeNET	35	C0029134	Optic Neuritis		-3.6	3.9	4.7	30182	79	985	10	1	0.32	355|930|939|2670|3060|3105|4313|5319|5428|6382	FAS|CD19|CD27|GFAP|HCRT|HLA-A|MMP2|PLA2G1B|POLG|SDC1	-2.3	HF_d0
DisGeNET	35	C0238461	Anaplastic thyroid carcinoma		-3.6	2.1	4.1	30182	392	985	27	2.7	0.52	355|595|939|2048|2260|3856|4092|4233|4313|4772|4801|5727|5728|6528|6615|6657|7422|9043|9518|10912|25907|27040|29128|55729|84417|122042|151887	FAS|CCND1|CD27|EPHB2|FGFR1|KRT8|SMAD7|MET|MMP2|NFATC1|NFYB|PTCH1|PTEN|SLC5A5|SNAI1|SOX2|VEGFA|SPAG9|GDF15|GADD45G|TMEM158|LAT|UHRF1|ATF7IP|ECRG4|RXFP2|CCDC80	-2.3	HF_d0
DisGeNET	35	C0015696	Fatty Liver, Alcoholic		-3.6	3.6	4.6	30182	94	985	11	1.1	0.33	19|217|338|1373|3105|5728|8714|9370|9927|29881|406986	ABCA1|ALDH2|APOB|CPS1|HLA-A|PTEN|ABCC3|ADIPOQ|MFN2|NPC1L1|MIR203A	-2.3	HF_d0
DisGeNET	35	C0206368	Exfoliation Syndrome		-3.6	3.6	4.6	30182	94	985	11	1.1	0.33	19|1415|1490|2006|2950|4313|5728|6657|7052|9474|10554	ABCA1|CRYBB2|CCN2|ELN|GSTP1|MMP2|PTEN|SOX2|TGM2|ATG5|AGPAT1	-2.3	HF_d0
DisGeNET	35	C1333762	Gastric Cardia Adenocarcinoma		-3.6	4.2	4.8	30182	65	985	9	0.91	0.3	3579|4233|4313|4583|4968|7869|10912|55384|406986	CXCR2|MET|MMP2|MUC2|OGG1|SEMA3B|GADD45G|MEG3|MIR203A	-2.3	HF_d0
Cell Type Signatures	7	M41673	TRAVAGLINI LUNG MYOFIBROBLAST CELL		-3.6	4.2	4.8	30182	65	985	9	0.91	0.3	217|1266|1490|4313|5731|6091|8507|11197|55504	ALDH2|CNN3|CCN2|MMP2|PTGER1|ROBO1|ENC1|WIF1|TNFRSF19	-2.3	HF_d0
DisGeNET	35	C2347747	Adult Classical Hodgkin Lymphoma		-3.6	2.5	4.2	30182	233	985	19	1.9	0.44	338|355|604|930|958|1490|1997|2048|2308|3105|3727|4049|4233|4261|4792|5452|7128|7422|65059	APOB|FAS|BCL6|CD19|CD40|CCN2|ELF1|EPHB2|FOXO1|HLA-A|JUND|LTA|MET|CIITA|NFKBIA|POU2F2|TNFAIP3|VEGFA|RAPH1	-2.3	HF_d0
COVID	200	COVID198	Ubiquitinome_Stukalov_A549-ACE2_24h_Down		-3.6	2.7	4.3	30182	196	985	17	1.7	0.41	908|1072|1500|3303|6635|7846|9141|10643|23384|25814|25980|26986|28960|29128|84790|91754|112714	CCT6A|CFL1|CTNND1|HSPA1A|SNRPE|TUBA1A|PDCD5|IGF2BP3|SPECC1L|ATXN10|AAR2|PABPC1|DCPS|UHRF1|TUBA1C|NEK9|TUBA3E	-2.3	HF_d0
DisGeNET	35	C0004763	Barrett Esophagus		-3.6	2	4	30182	478	985	31	3.1	0.56	338|355|595|941|1036|1500|1592|2011|2172|2886|2950|3146|4049|4084|4313|4583|4968|6657|7052|7422|8854|8991|9213|9370|9518|10643|11197|26122|50862|113451|406986	APOB|FAS|CCND1|CD80|CDO1|CTNND1|CYP26A1|MARK2|FABP6|GRB7|GSTP1|HMGB1|LTA|MXD1|MMP2|MUC2|OGG1|SOX2|TGM2|VEGFA|ALDH1A2|SELENBP1|XPR1|ADIPOQ|GDF15|IGF2BP3|WIF1|EPC2|RNF141|AZIN2|MIR203A	-2.3	HF_d0
Transcription Factor Targets	16	M9026	AP4 Q5		-3.6	2.4	4.2	30182	272	985	21	2.1	0.46	571|861|2355|2899|3215|5802|6016|6299|9249|11240|23002|23187|25841|26959|29998|55504|57522|63874|84445|246329|283987	BACH1|RUNX1|FOSL2|GRIK3|HOXB5|PTPRS|RIT1|SALL1|DHRS3|PADI2|DAAM1|PHLDB1|ABTB2|HBP1|BICRA|TNFRSF19|SRGAP1|ABHD4|LZTS2|STAC3|HID1	-2.3	HF_d0
DisGeNET	35	C0011853	Diabetes Mellitus, Experimental		-3.6	1.9	4	30182	522	985	33	3.4	0.57	338|355|358|632|1312|1373|1490|2006|2033|2180|2542|2650|2908|2931|3146|3667|3992|4233|4313|4792|4803|4968|5019|5428|6652|6657|6752|7422|8714|9370|9927|11219|29881	APOB|FAS|AQP1|BGLAP|COMT|CPS1|CCN2|ELN|EP300|ACSL1|SLC37A4|GCNT1|NR3C1|GSK3A|HMGB1|IRS1|FADS1|MET|MMP2|NFKBIA|NGF|OGG1|OXCT1|POLG|SORD|SOX2|SSTR2|VEGFA|ABCC3|ADIPOQ|MFN2|TREX2|NPC1L1	-2.3	HF_d0
DisGeNET	35	C1704423	Milroy Disease		-3.6	4.7	4.9	30182	52	985	8	0.81	0.29	355|595|939|958|2303|5728|7422|9620	FAS|CCND1|CD27|CD40|FOXC2|PTEN|VEGFA|CELSR1	-2.3	HF_d0
DisGeNET	35	C0085281	Addictive Behavior		-3.6	2.2	4.1	30182	332	985	24	2.4	0.49	217|409|808|861|1124|1312|2048|2687|2908|3060|3090|3146|3765|4233|4915|5728|6091|6657|9474|9568|23114|55824|57167|79809	ALDH2|ARRB2|CALM3|RUNX1|CHN2|COMT|EPHB2|GGT5|NR3C1|HCRT|HIC1|HMGB1|KCNJ9|MET|NTRK2|PTEN|ROBO1|SOX2|ATG5|GABBR2|NFASC|PAG1|SALL4|TTC21B	-2.3	HF_d0
Transcription Factor Targets	16	M12443	SRF C		-3.6	2.6	4.2	30182	215	985	18	1.8	0.43	1072|1265|1500|1848|1960|3164|3215|4041|5350|5727|5998|10611|10912|11155|11240|25906|27436|64420	CFL1|CNN2|CTNND1|DUSP6|EGR3|NR4A1|HOXB5|LRP5|PLN|PTCH1|RGS3|PDLIM5|GADD45G|LDB3|PADI2|ANAPC15|EML4|SUSD1	-2.3	HF_d0
DisGeNET	35	C0575081	Gait abnormality		-3.6	2.3	4.1	30182	312	985	23	2.3	0.48	355|473|1280|1848|2260|2592|4313|4359|5376|5428|6575|8878|9568|9927|10585|11155|23316|27077|51102|54332|54941|84720|84896	FAS|RERE|COL2A1|DUSP6|FGFR1|GALT|MMP2|MPZ|PMP22|POLG|SLC20A2|SQSTM1|GABBR2|MFN2|POMT1|LDB3|CUX2|B9D1|MECR|GDAP1|RNF125|PIGO|ATAD1	-2.3	HF_d0
Transcription Factor Targets	16	M30202	TERT TARGET GENES		-3.6	3.1	4.4	30182	127	985	13	1.3	0.36	400|1072|3727|3856|4261|5428|6235|8407|10025|10038|57082|90525|344387	ARL1|CFL1|JUND|KRT8|CIITA|POLG|RPS29|TAGLN2|MED16|PARP2|KNL1|SHF|CDKL4	-2.3	HF_d0
DisGeNET	35	C0234162	Cerebellar Dysmetria		-3.6	3.1	4.4	30182	127	985	13	1.3	0.36	478|1384|2006|6310|8560|8733|8878|9289|9474|11128|23114|25814|56997	ATP1A3|CRAT|ELN|ATXN1|DEGS1|GPAA1|SQSTM1|ADGRG1|ATG5|POLR3A|NFASC|ATXN10|COQ8A	-2.3	HF_d0
DisGeNET	35	C0039103	Synovitis		-3.6	2.6	4.3	30182	197	985	17	1.7	0.41	358|1235|1280|1476|1490|3146|4803|5069|6290|7052|7128|7422|7855|9370|11128|26191|407011	AQP1|CCR6|COL2A1|CSTB|CCN2|HMGB1|NGF|PAPPA|SAA3P|TGM2|TNFAIP3|VEGFA|FZD5|ADIPOQ|POLR3A|PTPN22|MIR23B	-2.3	HF_d0
Transcription Factor Targets	16	M5164	MYCMAX B		-3.6	2.4	4.1	30182	273	985	21	2.1	0.46	595|808|1618|1960|1969|3219|4092|5757|6299|7422|8854|9043|9645|10424|10625|25841|26986|54941|79071|80746|128553	CCND1|CALM3|DAZL|EGR3|EPHA2|HOXB9|SMAD7|PTMA|SALL1|VEGFA|ALDH1A2|SPAG9|MICAL2|PGRMC2|IVNS1ABP|ABTB2|PABPC1|RNF125|ELOVL6|TSEN2|TSHZ2	-2.3	HF_d0
DisGeNET	35	C0085605	Liver Failure		-3.6	2.3	4.1	30182	293	985	22	2.2	0.47	355|1147|1373|2091|2152|2592|2908|2950|3146|3856|3988|4233|5192|5428|7422|8878|26191|55651|55670|79258|284119|374569	FAS|CHUK|CPS1|FBL|F3|GALT|NR3C1|GSTP1|HMGB1|KRT8|LIPA|MET|PEX10|POLG|VEGFA|SQSTM1|PTPN22|NHP2|PEX26|MMEL1|CAVIN1|ASPG	-2.2	HF_d0
DisGeNET	35	C0392514	Hereditary hemochromatosis		-3.6	2.4	4.2	30182	254	985	20	2	0.45	48|861|939|2303|2817|2886|3105|4092|4915|5727|6401|6657|7036|7422|8322|8878|9112|9788|29997|406968	ACO1|RUNX1|CD27|FOXC2|GPC1|GRB7|HLA-A|SMAD7|NTRK2|PTCH1|SELE|SOX2|TFR2|VEGFA|FZD4|SQSTM1|MTA1|MTSS1|NOP53|MIR193A	-2.2	HF_d0
Transcription Factor Targets	16	M19101	MMEF2 Q6		-3.5	2.3	4.1	30182	274	985	21	2.1	0.46	120|604|1124|1373|3226|3234|6252|6299|6382|7873|9249|9886|10150|23446|25822|27319|64225|81619|89792|340719|389692	ADD3|BCL6|CHN2|CPS1|HOXC10|HOXD8|RTN1|SALL1|SDC1|MANF|DHRS3|RHOBTB1|MBNL2|SLC44A1|DNAJB5|BHLHE22|ATL2|TSPAN14|GAL3ST3|NANOS1|MAFA	-2.2	HF_d0
Cell Type Signatures	7	M41712	FAN OVARY CL10 PUTATIVE EARLY ATRESIA GRANULOSA CELL		-3.5	2.3	4.1	30182	274	985	21	2.1	0.46	539|808|1072|1329|1340|1476|2950|3146|3178|5438|5531|5757|6633|6635|7846|9141|9377|25804|51186|51503|55651	ATP5PO|CALM3|CFL1|COX5B|COX6B1|CSTB|GSTP1|HMGB1|HNRNPA1|POLR2I|PPP4C|PTMA|SNRPD2|SNRPE|TUBA1A|PDCD5|COX5A|LSM4|TCEAL9|CWC15|NHP2	-2.2	HF_d0
DisGeNET	35	C0039685	Tetralogy of Fallot		-3.5	2.3	4.1	30182	274	985	21	2.1	0.46	217|473|1280|1312|1786|2006|2260|2303|2619|4313|5154|5350|5727|6091|6299|7422|8854|10150|23384|51339|57167	ALDH2|RERE|COL2A1|COMT|DNMT1|ELN|FGFR1|FOXC2|GAS1|MMP2|PDGFA|PLN|PTCH1|ROBO1|SALL1|VEGFA|ALDH1A2|MBNL2|SPECC1L|DACT1|SALL4	-2.2	HF_d0
DisGeNET	35	C0162429	Malnutrition		-3.5	2.1	4	30182	417	985	28	2.8	0.53	19|217|338|355|1441|2047|2091|2160|2542|2592|2908|3060|3146|3362|3667|3988|3992|5192|5428|6523|6652|8878|9370|9411|51128|65059|246330|374569	ABCA1|ALDH2|APOB|FAS|CSF3R|EPHB1|FBL|F11|SLC37A4|GALT|NR3C1|HCRT|HMGB1|HTR6|IRS1|LIPA|FADS1|PEX10|POLG|SLC5A1|SORD|SQSTM1|ADIPOQ|ARHGAP29|SAR1B|RAPH1|PELI3|ASPG	-2.2	HF_d0
DisGeNET	35	C0339539	Familial Exudative Vitreoretinopathy		-3.5	8.1	5.7	30182	19	985	5	0.51	0.23	4041|7422|7855|8322|23554	LRP5|VEGFA|FZD5|FZD4|TSPAN12	-2.2	HF_d0
DisGeNET	35	C0334371	Secretory breast carcinoma		-3.5	8.1	5.7	30182	19	985	5	0.51	0.23	595|2120|2260|27436|55534	CCND1|ETV6|FGFR1|EML4|MAML3	-2.2	HF_d0
DisGeNET	35	C1540912	Hypereosinophilic syndrome		-3.5	8.1	5.7	30182	19	985	5	0.51	0.23	2120|2260|2322|4773|5156	ETV6|FGFR1|FLT3|NFATC2|PDGFRA	-2.2	HF_d0
Transcription Factor Targets	16	M6144	STAT5B 01		-3.5	2.4	4.1	30182	255	985	20	2	0.45	604|1124|1592|2530|2887|2931|3660|4084|4792|4968|5339|6382|8189|9310|9507|84229|84432|122786|128553|167410	BCL6|CHN2|CYP26A1|FUT8|GRB10|GSK3A|IRF2|MXD1|NFKBIA|OGG1|PLEC|SDC1|SYMPK|ZNF235|ADAMTS4|DRC7|PROK1|FRMD6|TSHZ2|LIX1	-2.2	HF_d0
Transcription Factor Targets	16	M3410	CREB Q4 01		-3.5	2.5	4.2	30182	217	985	18	1.8	0.43	1734|1831|1969|3226|3727|4084|6235|6873|7349|7763|9043|9474|9577|10150|25822|57332|64225|79647	DIO2|TSC22D3|EPHA2|HOXC10|JUND|MXD1|RPS29|TAF2|UCN|ZFAND5|SPAG9|ATG5|BABAM2|MBNL2|DNAJB5|CBX8|ATL2|AKIRIN1	-2.2	HF_d0
Transcription Factor Targets	16	M9937	RSRFC4 Q2		-3.5	2.5	4.2	30182	217	985	18	1.8	0.43	3164|3667|3765|4622|5101|5156|5727|5998|6310|7763|8848|10150|10725|51564|84445|125113|153020|389337	NR4A1|IRS1|KCNJ9|MYH4|PCDH9|PDGFRA|PTCH1|RGS3|ATXN1|ZFAND5|TSC22D1|MBNL2|NFAT5|HDAC7|LZTS2|KRT222|RASGEF1B|ARHGEF37	-2.2	HF_d0
Transcription Factor Targets	16	M11407	MEF2 02		-3.5	2.5	4.2	30182	236	985	19	1.9	0.44	358|1490|3164|3667|3765|5727|5998|7763|8848|9886|10368|10725|23387|26037|51564|84445|125113|153020|389692	AQP1|CCN2|NR4A1|IRS1|KCNJ9|PTCH1|RGS3|ZFAND5|TSC22D1|RHOBTB1|CACNG3|NFAT5|SIK3|SIPA1L1|HDAC7|LZTS2|KRT222|RASGEF1B|MAFA	-2.2	HF_d0
DisGeNET	35	C0280785	Diffuse Astrocytoma		-3.5	3.8	4.6	30182	81	985	10	1	0.32	604|818|2100|2260|2670|3488|4233|4915|6657|113451	BCL6|CAMK2G|ESR2|FGFR1|GFAP|IGFBP5|MET|NTRK2|SOX2|AZIN2	-2.2	HF_d0
DisGeNET	35	C1565489	Renal Insufficiency		-3.5	1.8	3.9	30182	615	985	37	3.8	0.61	242|355|794|958|1235|1490|1557|2006|2012|2048|2152|2542|2950|4051|4313|4792|6299|6338|6382|6401|6523|6569|7422|8560|9071|9370|9382|9518|23523|26191|51339|56606|79738|79809|89845|203286|284119	ALOX12B|FAS|CALB2|CD40|CCR6|CCN2|CYP2C19|ELN|EMP1|EPHB2|F3|SLC37A4|GSTP1|CYP4F3|MMP2|NFKBIA|SALL1|SCNN1B|SDC1|SELE|SLC5A1|SLC34A1|VEGFA|DEGS1|CLDN10|ADIPOQ|COG1|GDF15|CABIN1|PTPN22|DACT1|SLC2A9|BBS10|TTC21B|ABCC10|ANKS6|CAVIN1	-2.2	HF_d0
DisGeNET	35	C0427460	Red cell distribution width determination		-3.5	1.9	3.9	30182	593	985	36	3.7	0.6	338|571|861|1373|1384|2322|3988|3992|4084|4092|5329|7036|8878|9141|9473|9658|9792|9962|10162|10605|11322|23387|51274|55596|55604|55970|57787|64072|64420|80318|81037|84163|84727|89792|353500|100129480	APOB|BACH1|RUNX1|CPS1|CRAT|FLT3|LIPA|FADS1|MXD1|SMAD7|PLAUR|TFR2|SQSTM1|PDCD5|THEMIS2|ZNF516|SERTAD2|SLC23A2|LPCAT3|PAIP1|TMC6|SIK3|KLF3|ZCCHC8|CARMIL1|GNG12|MARK4|CDH23|SUSD1|GKAP1|CLPTM1L|GTF2IRD2|SPSB2|GAL3ST3|BMP8A|MKRN2OS	-2.2	HF_d0
DisGeNET	35	C1304746	RDW - Red blood cell distribution width result		-3.5	1.9	3.9	30182	593	985	36	3.7	0.6	338|571|861|1373|1384|2322|3988|3992|4084|4092|5329|7036|8878|9141|9473|9658|9792|9962|10162|10605|11322|23387|51274|55596|55604|55970|57787|64072|64420|80318|81037|84163|84727|89792|353500|100129480	APOB|BACH1|RUNX1|CPS1|CRAT|FLT3|LIPA|FADS1|MXD1|SMAD7|PLAUR|TFR2|SQSTM1|PDCD5|THEMIS2|ZNF516|SERTAD2|SLC23A2|LPCAT3|PAIP1|TMC6|SIK3|KLF3|ZCCHC8|CARMIL1|GNG12|MARK4|CDH23|SUSD1|GKAP1|CLPTM1L|GTF2IRD2|SPSB2|GAL3ST3|BMP8A|MKRN2OS	-2.2	HF_d0
DisGeNET	35	C4733092	estrogen receptor-negative breast cancer		-3.5	2.2	4	30182	356	985	25	2.5	0.5	595|861|1312|2033|2048|2260|2885|2908|2950|3226|3482|3667|4084|4826|5728|6431|6489|6528|6657|6667|7422|11240|81037|81620|406968	CCND1|RUNX1|COMT|EP300|EPHB2|FGFR1|GRB2|NR3C1|GSTP1|HOXC10|IGF2R|IRS1|MXD1|NNAT|PTEN|SRSF6|ST8SIA1|SLC5A5|SOX2|SP1|VEGFA|PADI2|CLPTM1L|CDT1|MIR193A	-2.2	HF_d0
DisGeNET	35	C0442874	Neuropathy		-3.5	2	3.9	30182	483	985	31	3.1	0.56	217|597|941|1266|1490|1786|2729|2950|3146|3579|4313|4359|4803|5339|5376|5428|6272|6310|6657|7052|7422|8888|9019|9370|9927|10479|11155|22856|23114|54332|55384	ALDH2|BCL2A1|CD80|CNN3|CCN2|DNMT1|GCLC|GSTP1|HMGB1|CXCR2|MMP2|MPZ|NGF|PLEC|PMP22|POLG|SORT1|ATXN1|SOX2|TGM2|VEGFA|MCM3AP|MPZL1|ADIPOQ|MFN2|SLC9A6|LDB3|CHSY1|NFASC|GDAP1|MEG3	-2.2	HF_d0
Cell Type Signatures	7	M39039	FAN EMBRYONIC CTX BRAIN ENDOTHELIAL 1		-3.5	2	4	30182	440	985	29	2.9	0.54	939|1266|2006|2687|3280|4651|5998|6196|6812|6926|7052|8322|8407|8848|9411|10174|10203|10561|10892|11069|22795|22918|23187|23348|51564|64386|85366|283987|284119	CD27|CNN3|ELN|GGT5|HES1|MYO10|RGS3|RPS6KA2|STXBP1|TBX3|TGM2|FZD4|TAGLN2|TSC22D1|ARHGAP29|SORBS3|CALCRL|IFI44|MALT1|RAPGEF4|NID2|CD93|PHLDB1|DOCK9|HDAC7|MMP25|MYLK2|HID1|CAVIN1	-2.2	HF_d0
DisGeNET	35	C4023175	Submucous cleft soft palate		-3.5	11	6.2	30182	11	985	4	0.41	0.2	1280|11128|51305|246329	COL2A1|POLR3A|KCNK9|STAC3	-2.2	HF_d0
TRRUST	34	TRR00515	Regulated by: HOXB7		-3.5	11	6.2	30182	11	985	4	0.41	0.2	595|4313|5154|7422	CCND1|MMP2|PDGFA|VEGFA	-2.2	HF_d0
DisGeNET	35	C1719672	Severe Sepsis		-3.5	2.7	4.2	30182	181	985	16	1.6	0.4	136|939|958|969|1652|1903|2152|3146|3303|3306|3579|4049|6252|6382|7422|54210	ADORA2B|CD27|CD40|CD69|DDT|S1PR3|F3|HMGB1|HSPA1A|HSPA2|CXCR2|LTA|RTN1|SDC1|VEGFA|TREM1	-2.2	HF_d0
DisGeNET	35	C0206708	Cervical Intraepithelial Neoplasia		-3.5	2.1	4	30182	398	985	27	2.7	0.52	338|941|1058|2100|2180|2308|3105|3146|3488|3988|4049|4233|4313|5329|5452|5727|5728|6091|6615|6657|7422|7512|9518|9927|23452|23523|55272	APOB|CD80|CENPA|ESR2|ACSL1|FOXO1|HLA-A|HMGB1|IGFBP5|LIPA|LTA|MET|MMP2|PLAUR|POU2F2|PTCH1|PTEN|ROBO1|SNAI1|SOX2|VEGFA|XPNPEP2|GDF15|MFN2|ANGPTL2|CABIN1|IMP3	-2.2	HF_d0
DisGeNET	35	C0002874	Aplastic Anemia		-3.5	2.5	4.1	30182	237	985	19	1.9	0.44	217|355|632|861|930|939|1235|1441|2120|2950|3105|3280|4773|7036|7422|8763|26191|55651|79840	ALDH2|FAS|BGLAP|RUNX1|CD19|CD27|CCR6|CSF3R|ETV6|GSTP1|HLA-A|HES1|NFATC2|TFR2|VEGFA|CD164|PTPN22|NHP2|NHEJ1	-2.2	HF_d0
Transcription Factor Targets	16	M13457	GRE C		-3.5	3.1	4.4	30182	129	985	13	1.3	0.36	478|1490|4826|6431|9846|10150|11197|23173|23452|26468|84445|125113|375748	ATP1A3|CCN2|NNAT|SRSF6|GAB2|MBNL2|WIF1|METAP1|ANGPTL2|LHX6|LZTS2|KRT222|ERCC6L2	-2.2	HF_d0
DisGeNET	35	C0012546	Diphtheria		-3.5	2.9	4.3	30182	146	985	14	1.4	0.38	354|930|958|2160|2308|2650|2670|3060|4772|5329|5896|7422|27319|286187	KLK3|CD19|CD40|F11|FOXO1|GCNT1|GFAP|HCRT|NFATC1|PLAUR|RAG1|VEGFA|BHLHE22|PPP1R42	-2.2	HF_d0
Transcription Factor Targets	16	M19368	TGATTTRY GFI1 01		-3.5	2.3	4.1	30182	296	985	22	2.2	0.47	595|777|1112|1500|2887|3215|3219|3235|4281|4990|5728|5905|6299|6431|8854|9213|10643|26959|51232|84858|128553|151887	CCND1|CACNA1E|FOXN3|CTNND1|GRB10|HOXB5|HOXB9|HOXD9|MID1|SIX6|PTEN|RANGAP1|SALL1|SRSF6|ALDH1A2|XPR1|IGF2BP3|HBP1|CRIM1|ZNF503|TSHZ2|CCDC80	-2.2	HF_d0
Cell Type Signatures	7	M41698	TRAVAGLINI LUNG TREM2 DENDRITIC CELL		-3.5	1.9	3.9	30182	572	985	35	3.6	0.59	48|217|920|958|972|1312|1329|1476|1495|2012|2647|2885|2907|2950|3105|3303|3988|5329|5376|7763|8407|8714|8848|8878|9377|9473|10457|23788|51056|51522|54210|80896|84790|126321|128346	ACO1|ALDH2|CD4|CD40|CD74|COMT|COX5B|CSTB|CTNNA1|EMP1|BLOC1S1|GRB2|GRINA|GSTP1|HLA-A|HSPA1A|LIPA|PLAUR|PMP22|ZFAND5|TAGLN2|ABCC3|TSC22D1|SQSTM1|COX5A|THEMIS2|GPNMB|MTCH2|LAP3|TMEM14C|TREM1|NPL|TUBA1C|MFSD12|C1orf162	-2.2	HF_d0
DisGeNET	35	C1658953	tumor vasculature		-3.5	2.6	4.2	30182	200	985	17	1.7	0.41	354|355|595|1969|2048|2152|2260|3579|4233|4313|5069|6401|7408|7422|8480|84168|112399	KLK3|FAS|CCND1|EPHA2|EPHB2|F3|FGFR1|CXCR2|MET|MMP2|PAPPA|SELE|VASP|VEGFA|RAE1|ANTXR1|EGLN3	-2.2	HF_d0
Transcription Factor Targets	16	M5866	HNF4 01 B		-3.5	2.4	4.1	30182	257	985	20	2	0.45	808|2011|2120|2530|3164|5151|5937|6431|6615|9110|9213|10554|25900|51195|51274|55806|64641|90525|153090|162417	CALM3|MARK2|ETV6|FUT8|NR4A1|PDE8A|RBMS1|SRSF6|SNAI1|MTMR4|XPR1|AGPAT1|IFFO1|RAPGEFL1|KLF3|HR|EBF2|SHF|DAB2IP|NAGS	-2.2	HF_d0
Transcription Factor Targets	16	M12874	MYCMAX 01		-3.5	2.4	4.1	30182	257	985	20	2	0.45	19|1280|1618|2322|3178|3215|4953|5757|6382|7873|9474|10625|10912|25822|26986|51056|55729|84445|121268|283248	ABCA1|COL2A1|DAZL|FLT3|HNRNPA1|HOXB5|ODC1|PTMA|SDC1|MANF|ATG5|IVNS1ABP|GADD45G|DNAJB5|PABPC1|LAP3|ATF7IP|LZTS2|RHEBL1|RCOR2	-2.2	HF_d0
DisGeNET	35	C0240310	Hypoplasia of the maxilla		-3.5	3.3	4.4	30182	113	985	12	1.2	0.35	1280|2033|2260|4313|5727|5728|6615|9411|22856|25885|55651|81620	COL2A1|EP300|FGFR1|MMP2|PTCH1|PTEN|SNAI1|ARHGAP29|CHSY1|POLR1A|NHP2|CDT1	-2.2	HF_d0
DisGeNET	35	C0750979	Primary malignant neoplasm of brain		-3.5	5.2	5	30182	41	985	7	0.71	0.27	595|5727|6657|7052|7422|24147|27436	CCND1|PTCH1|SOX2|TGM2|VEGFA|FJX1|EML4	-2.2	HF_d0
DisGeNET	35	C2103602	Autoimmune Primary Adrenal Insufficiency		-3.5	5.2	5	30182	41	985	7	0.71	0.27	326|354|3105|4261|4772|7052|26191	AIRE|KLK3|HLA-A|CIITA|NFATC1|TGM2|PTPN22	-2.2	HF_d0
DisGeNET	35	C0240897	Retinal exudates		-3.5	18	7.1	30182	5	985	3	0.3	0.18	4041|8322|23554	LRP5|FZD4|TSPAN12	-2.2	HF_d0
DisGeNET	35	C0040458	Unerupted tooth		-3.5	18	7.1	30182	5	985	3	0.3	0.18	2260|7204|84168	FGFR1|TRIO|ANTXR1	-2.2	HF_d0
Cell Type Signatures	7	M39111	AIZARANI LIVER C7 EPCAM POS BILE DUCT CELLS 2		-3.5	2.5	4.1	30182	219	985	18	1.8	0.43	358|595|1490|1969|2542|2950|3856|4651|5792|6382|6523|7422|8714|9071|9518|11030|51232|79875	AQP1|CCND1|CCN2|EPHA2|SLC37A4|GSTP1|KRT8|MYO10|PTPRF|SDC1|SLC5A1|VEGFA|ABCC3|CLDN10|GDF15|RBPMS|CRIM1|THSD4	-2.2	HF_d0
Transcription Factor Targets	16	M15128	CDPCR3HD 01		-3.5	2.4	4.1	30182	238	985	19	1.9	0.44	41|1112|1490|1734|1960|2012|2885|2886|2900|5412|6091|6926|7704|8193|26298|26468|51199|84858|128553	ASIC1|FOXN3|CCN2|DIO2|EGR3|EMP1|GRB2|GRB7|GRIK4|UBL3|ROBO1|TBX3|ZBTB16|DPF1|EHF|LHX6|NIN|ZNF503|TSHZ2	-2.2	HF_d0
DisGeNET	35	C0014591	Epistaxis		-3.5	3.7	4.6	30182	82	985	10	1	0.32	861|2120|2160|3762|6915|7704|26191|64859|79803|359948	RUNX1|ETV6|F11|KCNJ5|TBXA2R|ZBTB16|PTPN22|NABP1|HPS6|IRF2BP2	-2.2	HF_d0
DisGeNET	35	C0393819	Polyradiculoneuropathy, Chronic Inflammatory Demyelinating		-3.5	3.7	4.6	30182	82	985	10	1	0.32	941|969|3105|4313|4359|4803|5376|9370|10611|23114	CD80|CD69|HLA-A|MMP2|MPZ|NGF|PMP22|ADIPOQ|PDLIM5|NFASC	-2.2	HF_d0
DisGeNET	35	C0812413	Malignant Pleural Mesothelioma		-3.5	2	3.9	30182	421	985	28	2.8	0.53	358|794|920|939|972|1786|1969|2048|2100|2152|2260|3146|4233|4313|5069|5156|5361|6667|7052|7422|8322|8854|9112|9377|10268|11197|221937|406968	AQP1|CALB2|CD4|CD27|CD74|DNMT1|EPHA2|EPHB2|ESR2|F3|FGFR1|HMGB1|MET|MMP2|PAPPA|PDGFRA|PLXNA1|SP1|TGM2|VEGFA|FZD4|ALDH1A2|MTA1|COX5A|RAMP3|WIF1|FOXK1|MIR193A	-2.2	HF_d0
DisGeNET	35	C4551993	Amyotrophic Lateral Sclerosis, Familial		-3.5	3.1	4.3	30182	130	985	13	1.3	0.36	794|1476|2637|2670|3178|3727|5154|6272|6310|6615|27040|29978|340990	CALB2|CSTB|GBX2|GFAP|HNRNPA1|JUND|PDGFA|SORT1|ATXN1|SNAI1|LAT|UBQLN2|OTOG	-2.2	HF_d0
DisGeNET	35	C1569637	Adenocarcinoma, Endometrioid		-3.5	3.1	4.3	30182	130	985	13	1.3	0.36	595|861|2047|2303|3667|4313|5585|5728|8507|9112|9370|23013|84432	CCND1|RUNX1|EPHB1|FOXC2|IRS1|MMP2|PKN1|PTEN|ENC1|MTA1|ADIPOQ|SPEN|PROK1	-2.2	HF_d0
Transcription Factor Targets	16	M5	STAT 01		-3.5	2.4	4.1	30182	258	985	20	2	0.45	604|2887|2931|3235|4049|5339|5709|6382|6431|8189|9310|9507|10919|26145|84229|84432|117584|127002|128553|167410	BCL6|GRB10|GSK3A|HOXD9|LTA|PLEC|PSMD3|SDC1|SRSF6|SYMPK|ZNF235|ADAMTS4|EHMT2|IRF2BP1|DRC7|PROK1|RFFL|ATXN7L2|TSHZ2|LIX1	-2.2	HF_d0
Cell Type Signatures	7	M41692	TRAVAGLINI LUNG MACROPHAGE CELL		-3.5	2.6	4.2	30182	201	985	17	1.7	0.41	217|597|972|1312|1476|2180|2907|5329|5339|7052|10457|51056|54210|84790|124935|128346|153020	ALDH2|BCL2A1|CD74|COMT|CSTB|ACSL1|GRINA|PLAUR|PLEC|TGM2|GPNMB|LAP3|TREM1|TUBA1C|SLC43A2|C1orf162|RASGEF1B	-2.2	HF_d0
Cell Type Signatures	7	M39227	LAKE ADULT KIDNEY C8 DECENDING THIN LIMB		-3.5	2.3	4	30182	278	985	21	2.1	0.46	908|1848|2950|3105|3146|3312|3856|4233|4673|4953|5757|6428|7052|8763|8848|8854|9289|9411|9518|26298|26986	CCT6A|DUSP6|GSTP1|HLA-A|HMGB1|HSPA8|KRT8|MET|NAP1L1|ODC1|PTMA|SRSF3|TGM2|CD164|TSC22D1|ALDH1A2|ADGRG1|ARHGAP29|GDF15|EHF|PABPC1	-2.2	HF_d0
DisGeNET	35	C1378703	Renal carcinoma		-3.5	1.8	3.8	30182	665	985	39	4	0.62	354|595|808|861|972|1312|1652|2048|2355|3178|3215|3219|3727|4233|4313|4953|4968|5154|5728|5831|6615|6652|6926|7052|7422|8878|8991|9368|10755|11197|22925|23523|29128|51341|56666|220296|252995|406986|407011	KLK3|CCND1|CALM3|RUNX1|CD74|COMT|DDT|EPHB2|FOSL2|HNRNPA1|HOXB5|HOXB9|JUND|MET|MMP2|ODC1|OGG1|PDGFA|PTEN|PYCR1|SNAI1|SORD|TBX3|TGM2|VEGFA|SQSTM1|SELENBP1|NHERF1|GIPC1|WIF1|PLA2R1|CABIN1|UHRF1|ZBTB7A|PANX2|HEPACAM|FNDC5|MIR203A|MIR23B	-2.2	HF_d0
Cell Type Signatures	7	M39066	MANNO MIDBRAIN NEUROTYPES HNBML5		-3.5	2	3.9	30182	465	985	30	3	0.55	41|478|1124|3175|4826|5069|5101|5452|6091|6252|6812|8507|9213|9891|10479|22924|23114|23199|25956|27319|51339|54467|55384|60676|80790|83723|128553|221981|283248|387914	ASIC1|ATP1A3|CHN2|ONECUT1|NNAT|PAPPA|PCDH9|POU2F2|ROBO1|RTN1|STXBP1|ENC1|XPR1|NUAK1|SLC9A6|MAPRE3|NFASC|GSE1|SEC31B|BHLHE22|DACT1|ANKIB1|MEG3|PAPPA2|CMIP|TLCD3B|TSHZ2|THSD7A|RCOR2|SHISA2	-2.2	HF_d0
DisGeNET	35	C0376618	Endotoxemia		-3.5	2.1	3.9	30182	401	985	27	2.7	0.52	338|355|632|1373|1652|1786|2011|2033|2100|2152|2670|2908|3146|3164|3488|3727|4241|4313|4583|6401|6915|8878|9370|23308|51477|54210|84639	APOB|FAS|BGLAP|CPS1|DDT|DNMT1|MARK2|EP300|ESR2|F3|GFAP|NR3C1|HMGB1|NR4A1|IGFBP5|JUND|MELTF|MMP2|MUC2|SELE|TBXA2R|SQSTM1|ADIPOQ|ICOSLG|ISYNA1|TREM1|IL1F10	-2.2	HF_d0
DisGeNET	35	C0427190	Ataxia, Truncal		-3.4	4.1	4.6	30182	68	985	9	0.91	0.3	478|1960|5192|6310|6657|9289|9474|10479|11128	ATP1A3|EGR3|PEX10|ATXN1|SOX2|ADGRG1|ATG5|SLC9A6|POLR3A	-2.2	HF_d0
Transcription Factor Targets	16	M9731	FXR Q3		-3.4	3.2	4.4	30182	114	985	12	1.2	0.35	2172|2530|2899|4233|4772|5412|6310|7422|9645|51760|94103|220202	FABP6|FUT8|GRIK3|MET|NFATC1|UBL3|ATXN1|VEGFA|MICAL2|SYT17|ORMDL3|ATOH7	-2.2	HF_d0
DisGeNET	35	C0206669	Hepatocellular Adenoma		-3.4	3.2	4.4	30182	114	985	12	1.2	0.35	218|2542|2670|3069|3146|3482|4233|5728|6752|8714|27319|113451	ALDH3A1|SLC37A4|GFAP|HDLBP|HMGB1|IGF2R|MET|PTEN|SSTR2|ABCC3|BHLHE22|AZIN2	-2.2	HF_d0
Transcription Factor Targets	16	M3741	CEBPGAMMA Q6		-3.4	2.4	4.1	30182	259	985	20	2	0.45	818|1112|4281|4915|5156|6299|8322|8854|9043|9679|10160|23002|26468|26986|27319|55003|64225|84858|257106|283248	CAMK2G|FOXN3|MID1|NTRK2|PDGFRA|SALL1|FZD4|ALDH1A2|SPAG9|FAM53B|FARP1|DAAM1|LHX6|PABPC1|BHLHE22|PAK1IP1|ATL2|ZNF503|ARHGAP30|RCOR2	-2.2	HF_d0
DisGeNET	35	C1704436	Peripheral Arterial Diseases		-3.4	2.2	4	30182	319	985	23	2.3	0.48	338|595|1476|1557|2011|2048|2152|2160|2308|3146|4313|6272|7422|8991|9173|9289|9370|9518|11240|23452|84168|197370|353500	APOB|CCND1|CSTB|CYP2C19|MARK2|EPHB2|F3|F11|FOXO1|HMGB1|MMP2|SORT1|VEGFA|SELENBP1|IL1RL1|ADGRG1|ADIPOQ|GDF15|PADI2|ANGPTL2|ANTXR1|NSMCE1|BMP8A	-2.2	HF_d0
DisGeNET	35	C0005699	Blast Phase		-3.4	2.3	4	30182	299	985	22	2.2	0.47	355|595|604|861|1441|1786|2006|2033|2114|2120|2260|2322|3090|3280|4313|5728|7422|8644|23089|55384|64641|653509	FAS|CCND1|BCL6|RUNX1|CSF3R|DNMT1|ELN|EP300|ETS2|ETV6|FGFR1|FLT3|HIC1|HES1|MMP2|PTEN|VEGFA|AKR1C3|PEG10|MEG3|EBF2|SFTPA1	-2.2	HF_d0
Transcription Factor Targets	16	M6135	POU6F1 01		-3.4	2.4	4.1	30182	240	985	19	1.9	0.44	473|1112|2048|2886|2899|2900|4622|4803|5937|6861|9043|9886|26122|26999|58488|83723|162605|287015|388021	RERE|FOXN3|EPHB2|GRB7|GRIK3|GRIK4|MYH4|NGF|RBMS1|SYT5|SPAG9|RHOBTB1|EPC2|CYFIP2|PCTP|TLCD3B|KRT28|TRIM42|TMEM179	-2.2	HF_d0
Transcription Factor Targets	16	M10498	TGCGCANK UNKNOWN		-3.4	1.9	3.8	30182	554	985	34	3.5	0.58	409|808|1786|3178|4792|4826|5757|6432|6633|8317|9148|9925|10162|11040|22924|23002|25852|26523|26986|27077|54814|54971|55729|55806|55845|57169|64147|64793|80746|84858|124222|127544|284119|388021	ARRB2|CALM3|DNMT1|HNRNPA1|NFKBIA|NNAT|PTMA|SRSF7|SNRPD2|CDC7|NEURL1|ZBTB5|LPCAT3|PIM2|MAPRE3|DAAM1|ARMC8|AGO1|PABPC1|B9D1|QPCTL|BANP|ATF7IP|HR|BRK1|ZNFX1|KIF9|CEP85|TSEN2|ZNF503|PAQR4|RNF19B|CAVIN1|TMEM179	-2.2	HF_d0
Cell Type Signatures	7	M41662	TRAVAGLINI LUNG ARTERY CELL		-3.4	3	4.3	30182	131	985	13	1.3	0.36	3691|5336|7422|7763|8425|9071|10203|10424|51474|54438|153020|221981|255488	ITGB4|PLCG2|VEGFA|ZFAND5|LTBP4|CLDN10|CALCRL|PGRMC2|LIMA1|GFOD1|RASGEF1B|THSD7A|RNF144B	-2.2	HF_d0
DisGeNET	35	C0018784	Sensorineural Hearing Loss (disorder)		-3.4	1.7	3.8	30182	783	985	44	4.5	0.66	355|473|478|595|1280|1340|1786|1848|1969|2006|2160|2260|2582|3753|4041|4233|4359|4607|4803|4990|5192|5350|5376|5428|6016|6299|6657|6812|7287|8322|8763|9927|11155|25794|26191|26297|26298|51116|55670|57167|64072|79087|80896|285362	FAS|RERE|ATP1A3|CCND1|COL2A1|COX6B1|DNMT1|DUSP6|EPHA2|ELN|F11|FGFR1|GALE|KCNE1|LRP5|MET|MPZ|MYBPC3|NGF|SIX6|PEX10|PLN|PMP22|POLG|RIT1|SALL1|SOX2|STXBP1|TULP1|FZD4|CD164|MFN2|LDB3|FSCN2|PTPN22|SERGEF|EHF|MRPS2|PEX26|SALL4|CDH23|ALG12|NPL|SUMF1	-2.2	HF_d0
DisGeNET	35	C0553980	Endomyocardial Fibrosis		-3.4	7.7	5.5	30182	20	985	5	0.51	0.23	1490|3482|5156|11155|252995	CCN2|IGF2R|PDGFRA|LDB3|FNDC5	-2.2	HF_d0
DisGeNET	35	C0021828	Intestinal Atresia		-3.4	7.7	5.5	30182	20	985	5	0.51	0.23	3691|4613|6523|55384|57222	ITGB4|MYCN|SLC5A1|MEG3|ERGIC1	-2.2	HF_d0
Transcription Factor Targets	16	M4153	PXR Q2		-3.4	2.4	4	30182	260	985	20	2	0.45	1490|2172|2899|3235|3280|5336|6310|6431|6533|7873|8854|9249|9478|9805|10150|11248|23143|25950|27319|128218	CCN2|FABP6|GRIK3|HOXD9|HES1|PLCG2|ATXN1|SRSF6|SLC6A6|MANF|ALDH1A2|DHRS3|CABP1|SCRN1|MBNL2|NXPH3|LRCH1|RWDD3|BHLHE22|TMEM125	-2.2	HF_d0
DisGeNET	35	C0039483	Giant Cell Arteritis		-3.4	2.4	4	30182	260	985	20	2	0.45	355|595|958|1235|2006|2100|3578|4313|5319|5728|6401|7128|7422|7869|9173|10912|26191|55034|55384|406986	FAS|CCND1|CD40|CCR6|ELN|ESR2|IL9|MMP2|PLA2G1B|PTEN|SELE|TNFAIP3|VEGFA|SEMA3B|IL1RL1|GADD45G|PTPN22|MOCOS|MEG3|MIR203A	-2.2	HF_d0
DisGeNET	35	C0019348	Herpes Simplex Infections		-3.4	1.8	3.8	30182	645	985	38	3.9	0.61	354|355|409|632|930|941|958|1312|1373|1969|2033|2152|2322|2670|2908|3105|3146|3280|3312|3660|3667|4049|4792|4803|4953|5896|6299|6528|6667|6873|7422|9023|9110|10912|26986|27040|29997|115004	KLK3|FAS|ARRB2|BGLAP|CD19|CD80|CD40|COMT|CPS1|EPHA2|EP300|F3|FLT3|GFAP|NR3C1|HLA-A|HMGB1|HES1|HSPA8|IRF2|IRS1|LTA|NFKBIA|NGF|ODC1|RAG1|SALL1|SLC5A5|SP1|TAF2|VEGFA|CH25H|MTMR4|GADD45G|PABPC1|LAT|NOP53|CGAS	-2.2	HF_d0
Transcription Factor Targets	16	M40700	CREB3 TARGET GENES		-3.4	2.1	3.9	30182	403	985	27	2.7	0.52	808|2908|5585|5831|6449|6569|7322|7408|7503|7871|8497|10489|11077|23386|54332|55534|57171|64072|65999|79058|79132|90459|94103|123920|144715|203286|284131	CALM3|NR3C1|PKN1|PYCR1|SGTA|SLC34A1|UBE2D2|VASP|XIST|SLMAP|PPFIA4|LRRC41|HSF2BP|NUDCD3|GDAP1|MAML3|DOLPP1|CDH23|LRRC61|ASPSCR1|DHX58|ERI1|ORMDL3|CMTM3|RAD9B|ANKS6|ENDOV	-2.2	HF_d0
DisGeNET	35	C0020443	Hypercholesterolemia		-3.4	1.9	3.9	30182	489	985	31	3.1	0.56	19|338|354|958|1312|2048|2152|2308|2670|2908|3164|3303|3306|3579|3988|4041|5319|5728|6272|6401|7422|8529|8714|8878|9213|9370|9518|23523|29881|51128|54210	ABCA1|APOB|KLK3|CD40|COMT|EPHB2|F3|FOXO1|GFAP|NR3C1|NR4A1|HSPA1A|HSPA2|CXCR2|LIPA|LRP5|PLA2G1B|PTEN|SORT1|SELE|VEGFA|CYP4F2|ABCC3|SQSTM1|XPR1|ADIPOQ|GDF15|CABIN1|NPC1L1|SAR1B|TREM1	-2.2	HF_d0
DisGeNET	35	C0024441	Macular Holes		-3.4	5.1	4.9	30182	42	985	7	0.71	0.27	355|2670|3105|4041|4803|7422|494335	FAS|GFAP|HLA-A|LRP5|NGF|VEGFA|MIR423	-2.2	HF_d0
Cell Type Signatures	7	M41664	TRAVAGLINI LUNG CAPILLARY AEROCYTE CELL		-3.4	5.1	4.9	30182	42	985	7	0.71	0.27	358|972|2152|6252|7846|8706|9173	AQP1|CD74|F3|RTN1|TUBA1A|B3GALNT1|IL1RL1	-2.2	HF_d0
Cell Type Signatures	7	M39267	HU FETAL RETINA MULLER		-3.4	5.1	4.9	30182	42	985	7	0.71	0.27	595|3280|4651|4826|4990|6657|11197	CCND1|HES1|MYO10|NNAT|SIX6|SOX2|WIF1	-2.2	HF_d0
COVID	200	COVID048	RNA_Wyler_Calu-3_12h_Up		-3.4	2.2	4	30182	300	985	22	2.2	0.47	571|840|1267|1997|2114|3660|4261|4792|5329|7052|7128|7855|9473|10561|51056|55281|57169|79132|127544|153020|153090|197259	BACH1|CASP7|CNP|ELF1|ETS2|IRF2|CIITA|NFKBIA|PLAUR|TGM2|TNFAIP3|FZD5|THEMIS2|IFI44|LAP3|TMEM140|ZNFX1|DHX58|RNF19B|RASGEF1B|DAB2IP|MLKL	-2.2	HF_d0
COVID	200	COVID036	RNA_Sun_Calu-3_0h_Up		-3.4	2.2	4	30182	300	985	22	2.2	0.47	355|958|969|1848|1960|1969|2152|4773|4792|5329|5452|6752|7128|7422|9249|9962|25841|57169|85462|127544|153090|255488	FAS|CD40|CD69|DUSP6|EGR3|EPHA2|F3|NFATC2|NFKBIA|PLAUR|POU2F2|SSTR2|TNFAIP3|VEGFA|DHRS3|SLC23A2|ABTB2|ZNFX1|FHDC1|RNF19B|DAB2IP|RNF144B	-2.2	HF_d0
COVID	200	COVID364	Interactome_Laurent_HEK293_24h_M		-3.4	2.2	4	30182	300	985	22	2.2	0.47	120|1969|4233|5361|5792|5802|6252|6449|6533|7871|8480|9919|9962|10160|10252|10424|10554|23677|51368|57222|64225|84826	ADD3|EPHA2|MET|PLXNA1|PTPRF|PTPRS|RTN1|SGTA|SLC6A6|SLMAP|RAE1|SEC16A|SLC23A2|FARP1|SPRY1|PGRMC2|AGPAT1|SH3BP4|TEX264|ERGIC1|ATL2|SFT2D3	-2.2	HF_d0
Cell Type Signatures	7	M40220	DESCARTES FETAL KIDNEY URETERIC BUD CELLS		-3.4	2.2	4	30182	300	985	22	2.2	0.47	3691|3856|4051|5493|5731|6338|6382|7484|10331|23105|23584|26298|54769|55089|55806|90019|124975|127534|128218|197257|202915|348487	ITGB4|KRT8|CYP4F3|PPL|PTGER1|SCNN1B|SDC1|WNT9B|B3GNT3|FSTL4|VSIG2|EHF|DIRAS2|SLC38A4|HR|SYT8|GGT6|GJB4|TMEM125|LDHD|TMEM184A|FAM131C	-2.2	HF_d0
DisGeNET	35	C0020445	Hypercholesterolemia, Familial		-3.4	2.6	4.1	30182	203	985	17	1.7	0.41	19|338|861|2132|2152|2729|2908|3988|4041|4313|4607|6401|6667|9023|9370|11140|150379	ABCA1|APOB|RUNX1|EXT2|F3|GCLC|NR3C1|LIPA|LRP5|MMP2|MYBPC3|SELE|SP1|CH25H|ADIPOQ|CDC37|PNPLA5	-2.2	HF_d0
DisGeNET	35	C0221406	Pituitary-dependent Cushing's disease		-3.4	3.2	4.3	30182	115	985	12	1.2	0.35	338|354|595|632|2048|2908|3164|6667|6752|9443|55034|64072	APOB|KLK3|CCND1|BGLAP|EPHB2|NR3C1|NR4A1|SP1|SSTR2|MED7|MOCOS|CDH23	-2.2	HF_d0
DisGeNET	35	C0013537	Eclampsia		-3.4	2.4	4.1	30182	241	985	19	1.9	0.44	19|136|355|1312|1490|3105|3488|3727|4313|4773|5069|6652|7349|7422|9370|10699|60676|84432|406986	ABCA1|ADORA2B|FAS|COMT|CCN2|HLA-A|IGFBP5|JUND|MMP2|NFATC2|PAPPA|SORD|UCN|VEGFA|ADIPOQ|CORIN|PAPPA2|PROK1|MIR203A	-2.2	HF_d0
Cell Type Signatures	7	M39127	AIZARANI LIVER C28 NK NKT CELLS 6		-3.4	3.4	4.4	30182	99	985	11	1.1	0.33	678|969|1043|1831|2908|5527|6235|7128|11040|27436|54941	ZFP36L2|CD69|CD52|TSC22D3|NR3C1|PPP2R5C|RPS29|TNFAIP3|PIM2|EML4|RNF125	-2.2	HF_d0
TRRUST	34	TRR00253	Regulated by: EGR1		-3.4	3.4	4.4	30182	99	985	11	1.1	0.33	354|355|595|2033|2152|5329|5728|6915|7422|9518|10252	KLK3|FAS|CCND1|EP300|F3|PLAUR|PTEN|TBXA2R|VEGFA|GDF15|SPRY1	-2.2	HF_d0
DisGeNET	35	C0429468	Anovulatory (finding)		-3.4	4.5	4.7	30182	55	985	8	0.81	0.29	2308|2908|3667|5728|7422|8878|9370|9474	FOXO1|NR3C1|IRS1|PTEN|VEGFA|SQSTM1|ADIPOQ|ATG5	-2.2	HF_d0
DisGeNET	35	C0026277	Mixed Salivary Gland Tumor		-3.4	2.7	4.1	30182	185	985	16	1.6	0.4	218|595|632|2120|2260|2670|3219|4313|5154|5156|5728|6528|6657|7422|11197|113451	ALDH3A1|CCND1|BGLAP|ETV6|FGFR1|GFAP|HOXB9|MMP2|PDGFA|PDGFRA|PTEN|SLC5A5|SOX2|VEGFA|WIF1|AZIN2	-2.1	HF_d0
DisGeNET	35	C1112705	Nuclear non-senile cataract		-3.4	4	4.6	30182	69	985	9	0.91	0.3	631|755|1415|1417|1969|2950|7422|10625|79443	BFSP1|CFAP410|CRYBB2|CRYBB3|EPHA2|GSTP1|VEGFA|IVNS1ABP|FYCO1	-2.1	HF_d0
DisGeNET	35	C0334663	Histiocytic sarcoma		-3.4	4	4.6	30182	69	985	9	0.91	0.3	604|930|2033|2908|3312|4233|5452|5728|6041	BCL6|CD19|EP300|NR3C1|HSPA8|MET|POU2F2|PTEN|RNASEL	-2.1	HF_d0
DisGeNET	35	C0151546	Oral Cavity Carcinoma		-3.4	2.8	4.2	30182	167	985	15	1.5	0.39	217|355|595|1500|3105|3667|4313|4839|6382|7422|8878|9518|10892|11197|406986	ALDH2|FAS|CCND1|CTNND1|HLA-A|IRS1|MMP2|NOP2|SDC1|VEGFA|SQSTM1|GDF15|MALT1|WIF1|MIR203A	-2.1	HF_d0
DisGeNET	35	C0149678	Epstein-Barr Virus Infections		-3.4	2.1	3.9	30182	384	985	26	2.6	0.51	355|595|604|930|939|958|969|972|1786|1969|2308|3105|3146|3579|4092|4968|5452|5896|6382|6401|7128|9623|10919|65059|81037|406986	FAS|CCND1|BCL6|CD19|CD27|CD40|CD69|CD74|DNMT1|EPHA2|FOXO1|HLA-A|HMGB1|CXCR2|SMAD7|OGG1|POU2F2|RAG1|SDC1|SELE|TNFAIP3|TCL1B|EHMT2|RAPH1|CLPTM1L|MIR203A	-2.1	HF_d0
DisGeNET	35	C0027726	Nephrotic Syndrome		-3.4	2.1	3.9	30182	384	985	26	2.6	0.51	338|358|595|941|1072|1267|1557|2152|2908|2950|5319|5896|6299|6338|6382|6615|7422|7873|22925|23114|23523|79738|80790|84896|221981|407011	APOB|AQP1|CCND1|CD80|CFL1|CNP|CYP2C19|F3|NR3C1|GSTP1|PLA2G1B|RAG1|SALL1|SCNN1B|SDC1|SNAI1|VEGFA|MANF|PLA2R1|NFASC|CABIN1|BBS10|CMIP|ATAD1|THSD7A|MIR23B	-2.1	HF_d0
DisGeNET	35	C0376544	Hematopoietic Neoplasms		-3.4	2.2	3.9	30182	322	985	23	2.3	0.48	355|595|597|604|752|808|861|1495|2033|2048|2120|2260|2322|3090|4261|5156|5376|6041|6428|9623|11040|55824|406986	FAS|CCND1|BCL2A1|BCL6|FMNL1|CALM3|RUNX1|CTNNA1|EP300|EPHB2|ETV6|FGFR1|FLT3|HIC1|CIITA|PDGFRA|PMP22|RNASEL|SRSF3|TCL1B|PIM2|PAG1|MIR203A	-2.1	HF_d0
DisGeNET	35	C0333875	High-Grade Squamous Intraepithelial Lesions		-3.4	2.9	4.2	30182	150	985	14	1.4	0.38	355|595|2048|3090|4313|5728|6299|6615|6657|6667|7422|29128|57167|406986	FAS|CCND1|EPHB2|HIC1|MMP2|PTEN|SALL1|SNAI1|SOX2|SP1|VEGFA|UHRF1|SALL4|MIR203A	-2.1	HF_d0
DisGeNET	35	C0409974	Lupus Erythematosus		-3.4	1.9	3.8	30182	558	985	34	3.5	0.58	19|354|355|930|941|958|969|1043|1441|1786|1831|1997|2048|2152|2950|3146|3578|3727|4261|4313|5151|7128|7422|8407|9213|9474|11240|22925|26191|54210|57406|94103|115004|407011	ABCA1|KLK3|FAS|CD19|CD80|CD40|CD69|CD52|CSF3R|DNMT1|TSC22D3|ELF1|EPHB2|F3|GSTP1|HMGB1|IL9|JUND|CIITA|MMP2|PDE8A|TNFAIP3|VEGFA|TAGLN2|XPR1|ATG5|PADI2|PLA2R1|PTPN22|TREM1|ABHD6|ORMDL3|CGAS|MIR23B	-2.1	HF_d0
DisGeNET	35	C0005587	Depression, Bipolar		-3.4	3.2	4.3	30182	116	985	12	1.2	0.35	120|478|1312|2670|2900|2908|2931|4915|5428|6196|55729|221981	ADD3|ATP1A3|COMT|GFAP|GRIK4|NR3C1|GSK3A|NTRK2|POLG|RPS6KA2|ATF7IP|THSD7A	-2.1	HF_d0
DisGeNET	35	C0023440	Acute Erythroblastic Leukemia		-3.4	2.2	4	30182	302	985	22	2.2	0.47	358|861|930|1267|2048|2114|2120|2322|2530|2950|3178|4092|4291|6915|7036|7052|7422|9071|9141|9474|23089|27436	AQP1|RUNX1|CD19|CNP|EPHB2|ETS2|ETV6|FLT3|FUT8|GSTP1|HNRNPA1|SMAD7|MLF1|TBXA2R|TFR2|TGM2|VEGFA|CLDN10|PDCD5|ATG5|PEG10|EML4	-2.1	HF_d0
DisGeNET	35	C0423798	Increased tendency to bruise		-3.4	3	4.2	30182	133	985	13	1.3	0.36	355|861|2006|2120|5339|6016|6915|7704|23387|64072|64859|79803|359948	FAS|RUNX1|ELN|ETV6|PLEC|RIT1|TBXA2R|ZBTB16|SIK3|CDH23|NABP1|HPS6|IRF2BP2	-2.1	HF_d0
DisGeNET	35	C0018798	Congenital Heart Defects		-3.4	2	3.9	30182	406	985	27	2.7	0.52	217|326|473|1235|1373|1786|2006|2152|2260|2670|2950|3178|4281|4772|5069|5350|5376|6016|6926|7422|23002|51128|51232|55534|55824|57167|80144	ALDH2|AIRE|RERE|CCR6|CPS1|DNMT1|ELN|F3|FGFR1|GFAP|GSTP1|HNRNPA1|MID1|NFATC1|PAPPA|PLN|PMP22|RIT1|TBX3|VEGFA|DAAM1|SAR1B|CRIM1|MAML3|PAG1|SALL4|FRAS1	-2.1	HF_d0
Cell Type Signatures	7	M39057	MANNO MIDBRAIN NEUROTYPES HRGL1		-3.4	2.1	3.9	30182	364	985	25	2.5	0.5	678|1036|1124|1490|2006|3280|3488|3667|4291|4773|5376|6310|6657|6744|7813|8407|9620|10611|24147|55970|57471|57863|58190|84168|220296	ZFP36L2|CDO1|CHN2|CCN2|ELN|HES1|IGFBP5|IRS1|MLF1|NFATC2|PMP22|ATXN1|SOX2|ITPRID2|EVI5|TAGLN2|CELSR1|PDLIM5|FJX1|GNG12|ERMN|CADM3|CTDSP1|ANTXR1|HEPACAM	-2.1	HF_d0
DisGeNET	35	C0011265	Presenile dementia		-3.4	1.7	3.7	30182	718	985	41	4.2	0.64	19|217|338|571|597|920|1312|1786|2100|2670|2729|2908|3146|3362|3482|3667|4041|4313|4803|4915|5336|6310|6401|6652|7422|8322|8878|9370|9474|9518|10913|11197|23237|23523|26999|29978|51128|54973|55729|113452|252995	ABCA1|ALDH2|APOB|BACH1|BCL2A1|CD4|COMT|DNMT1|ESR2|GFAP|GCLC|NR3C1|HMGB1|HTR6|IGF2R|IRS1|LRP5|MMP2|NGF|NTRK2|PLCG2|ATXN1|SELE|SORD|VEGFA|FZD4|SQSTM1|ADIPOQ|ATG5|GDF15|EDAR|WIF1|ARC|CABIN1|CYFIP2|UBQLN2|SAR1B|INTS11|ATF7IP|TMEM54|FNDC5	-2.1	HF_d0
Cell Type Signatures	7	M39060	MANNO MIDBRAIN NEUROTYPES HPROGFPL		-3.4	2.2	3.9	30182	323	985	23	2.3	0.48	595|678|1124|1265|1280|1490|1824|2048|2637|3280|4281|6299|6382|6657|9620|10643|25804|29128|54058|54908|57082|57167|283248	CCND1|ZFP36L2|CHN2|CNN2|COL2A1|CCN2|DSC2|EPHB2|GBX2|HES1|MID1|SALL1|SDC1|SOX2|CELSR1|IGF2BP3|LSM4|UHRF1|C21orf58|SPDL1|KNL1|SALL4|RCOR2	-2.1	HF_d0
DisGeNET	35	C0007787	Transient Ischemic Attack		-3.4	2.1	3.9	30182	344	985	24	2.4	0.49	338|355|840|972|1235|1557|2006|2033|2100|2152|2260|2907|3303|3306|3312|4313|4607|4968|5069|5728|7422|8991|9507|9927	APOB|FAS|CASP7|CD74|CCR6|CYP2C19|ELN|EP300|ESR2|F3|FGFR1|GRINA|HSPA1A|HSPA2|HSPA8|MMP2|MYBPC3|OGG1|PAPPA|PTEN|VEGFA|SELENBP1|ADAMTS4|MFN2	-2.1	HF_d0
DisGeNET	35	C0004368	Autoimmune state		-3.4	3.9	4.5	30182	70	985	9	0.91	0.3	326|930|1235|1312|1490|5896|10699|26191|79840	AIRE|CD19|CCR6|COMT|CCN2|RAG1|CORIN|PTPN22|NHEJ1	-2.1	HF_d0
DisGeNET	35	C0993582	Arthritis, Experimental		-3.4	5	4.8	30182	43	985	7	0.71	0.27	969|1280|1786|2180|7422|9173|9370	CD69|COL2A1|DNMT1|ACSL1|VEGFA|IL1RL1|ADIPOQ	-2.1	HF_d0
DisGeNET	35	C0003865	Arthritis, Adjuvant-Induced		-3.4	5	4.8	30182	43	985	7	0.71	0.27	969|1280|1786|2180|7422|9173|9370	CD69|COL2A1|DNMT1|ACSL1|VEGFA|IL1RL1|ADIPOQ	-2.1	HF_d0
DisGeNET	35	C0971858	Arthritis, Collagen-Induced		-3.4	5	4.8	30182	43	985	7	0.71	0.27	969|1280|1786|2180|7422|9173|9370	CD69|COL2A1|DNMT1|ACSL1|VEGFA|IL1RL1|ADIPOQ	-2.1	HF_d0
DisGeNET	35	C0162820	Dermatitis, Allergic Contact		-3.4	2.8	4.2	30182	151	985	14	1.4	0.38	941|2048|2114|3164|3578|4084|6382|6401|7422|10203|10912|23523|79071|353144	CD80|EPHB2|ETS2|NR4A1|IL9|MXD1|SDC1|SELE|VEGFA|CALCRL|GADD45G|CABIN1|ELOVL6|LCE3C	-2.1	HF_d0
DisGeNET	35	C0007113	Rectal Carcinoma		-3.3	1.9	3.8	30182	472	985	30	3	0.55	217|595|1179|1312|2048|2662|2950|3146|3579|3660|4092|4233|4313|4583|4968|5728|5792|6196|6657|7422|9370|24147|51341|56132|65059|81037|84896|113451|221981|406968	ALDH2|CCND1|CLCA1|COMT|EPHB2|GDF10|GSTP1|HMGB1|CXCR2|IRF2|SMAD7|MET|MMP2|MUC2|OGG1|PTEN|PTPRF|RPS6KA2|SOX2|VEGFA|ADIPOQ|FJX1|ZBTB7A|PCDHB3|RAPH1|CLPTM1L|ATAD1|AZIN2|THSD7A|MIR193A	-2.1	HF_d0
DisGeNET	35	C0014474	Ependymoma		-3.3	2.4	4	30182	244	985	19	1.9	0.44	358|595|861|1903|2048|2260|2670|3090|3280|3488|4233|4613|4803|5156|5728|5802|7422|9368|113451	AQP1|CCND1|RUNX1|S1PR3|EPHB2|FGFR1|GFAP|HIC1|HES1|IGFBP5|MET|MYCN|NGF|PDGFRA|PTEN|PTPRS|VEGFA|NHERF1|AZIN2	-2.1	HF_d0
Transcription Factor Targets	16	M18670	SMAD4 Q6		-3.3	2.4	4	30182	244	985	19	1.9	0.44	19|136|1969|2047|3667|5156|5339|5438|5998|6431|9249|9463|9507|10368|10612|11248|116986|127002|220296	ABCA1|ADORA2B|EPHA2|EPHB1|IRS1|PDGFRA|PLEC|POLR2I|RGS3|SRSF6|DHRS3|PICK1|ADAMTS4|CACNG3|TRIM3|NXPH3|AGAP2|ATXN7L2|HEPACAM	-2.1	HF_d0
DisGeNET	35	C0035235	Respiratory Syncytial Virus Infections		-3.3	2.4	4	30182	244	985	19	1.9	0.44	355|930|941|958|1179|1490|2048|2908|3146|3578|3579|4792|4803|6401|7422|10625|51477|55384|653509	FAS|CD19|CD80|CD40|CLCA1|CCN2|EPHB2|NR3C1|HMGB1|IL9|CXCR2|NFKBIA|NGF|SELE|VEGFA|IVNS1ABP|ISYNA1|MEG3|SFTPA1	-2.1	HF_d0
DisGeNET	35	C0012739	Disseminated Intravascular Coagulation		-3.3	3.1	4.3	30182	117	985	12	1.2	0.35	2048|2152|3146|6382|7422|7704|9071|23523|23677|64859|359948|374569	EPHB2|F3|HMGB1|SDC1|VEGFA|ZBTB16|CLDN10|CABIN1|SH3BP4|NABP1|IRF2BP2|ASPG	-2.1	HF_d0
DisGeNET	35	C0019100	Severe Dengue		-3.3	3.1	4.3	30182	117	985	12	1.2	0.35	969|2048|2152|3105|3146|4049|4359|5376|6401|7422|9173|10625	CD69|EPHB2|F3|HLA-A|HMGB1|LTA|MPZ|PMP22|SELE|VEGFA|IL1RL1|IVNS1ABP	-2.1	HF_d0
COVID	200	COVID344	RNA_Wilk_B-cells_patient-C4_Down		-3.3	2.7	4.1	30182	169	985	15	1.5	0.39	120|678|930|969|972|1043|1831|3727|4261|4673|4792|5452|26986|29997|51199	ADD3|ZFP36L2|CD19|CD69|CD74|CD52|TSC22D3|JUND|CIITA|NAP1L1|NFKBIA|POU2F2|PABPC1|NOP53|NIN	-2.1	HF_d0
DisGeNET	35	C0035320	Retinal Neovascularization		-3.3	10	5.9	30182	12	985	4	0.41	0.2	1969|4041|7422|8322	EPHA2|LRP5|VEGFA|FZD4	-2.1	HF_d0
DisGeNET	35	C3826157	Hypertension in children		-3.3	10	5.9	30182	12	985	4	0.41	0.2	2006|2091|7422|9370	ELN|FBL|VEGFA|ADIPOQ	-2.1	HF_d0
DisGeNET	35	C0345397	Accessory rib		-3.3	10	5.9	30182	12	985	4	0.41	0.2	4990|5727|6657|7704	SIX6|PTCH1|SOX2|ZBTB16	-2.1	HF_d0
TRRUST	34	TRR01262	Regulated by: SPDEF		-3.3	10	5.9	30182	12	985	4	0.41	0.2	354|4583|5329|8878	KLK3|MUC2|PLAUR|SQSTM1	-2.1	HF_d0
DisGeNET	35	C3887524	Skin Erosion		-3.3	2.5	4	30182	225	985	18	1.8	0.43	1265|1280|2012|3691|4041|4313|4772|5339|5428|5890|7422|9370|9518|9722|10912|11197|26191|57522	CNN2|COL2A1|EMP1|ITGB4|LRP5|MMP2|NFATC1|PLEC|POLG|RAD51B|VEGFA|ADIPOQ|GDF15|NOS1AP|GADD45G|WIF1|PTPN22|SRGAP1	-2.1	HF_d0
Cell Type Signatures	7	M41747	RUBENSTEIN SKELETAL MUSCLE PCV ENDOTHELIAL CELLS		-3.3	2.5	4	30182	225	985	18	1.8	0.43	358|678|972|2114|3105|4673|4792|5757|6196|8644|9891|10203|10268|22918|23348|51232|128553|284119	AQP1|ZFP36L2|CD74|ETS2|HLA-A|NAP1L1|NFKBIA|PTMA|RPS6KA2|AKR1C3|NUAK1|CALCRL|RAMP3|CD93|DOCK9|CRIM1|TSHZ2|CAVIN1	-2.1	HF_d0
DisGeNET	35	C2936719	Mechanical Allodynia		-3.3	2	3.8	30182	408	985	27	2.7	0.52	41|358|409|1312|2047|2048|2670|2908|3060|3146|3579|4313|4359|4792|4803|4953|5319|5731|5896|6528|6667|6752|7422|9213|9927|51305|57406	ASIC1|AQP1|ARRB2|COMT|EPHB1|EPHB2|GFAP|NR3C1|HCRT|HMGB1|CXCR2|MMP2|MPZ|NFKBIA|NGF|ODC1|PLA2G1B|PTGER1|RAG1|SLC5A5|SP1|SSTR2|VEGFA|XPR1|MFN2|KCNK9|ABHD6	-2.1	HF_d0
Transcription Factor Targets	16	M1031	FREAC2 01		-3.3	2.3	4	30182	264	985	20	2	0.45	2012|2355|2828|3235|3762|4041|4281|5069|5727|6310|8878|9249|10150|26100|26959|51274|54544|55806|64795|153020	EMP1|FOSL2|GPR4|HOXD9|KCNJ5|LRP5|MID1|PAPPA|PTCH1|ATXN1|SQSTM1|DHRS3|MBNL2|WIPI2|HBP1|KLF3|CRCT1|HR|RMND5A|RASGEF1B	-2.1	HF_d0
DisGeNET	35	C1850049	Clinodactyly of the 5th finger		-3.3	2.3	3.9	30182	284	985	21	2.1	0.46	473|2006|2033|2132|3090|3549|5727|5728|6016|6299|6812|7204|9568|10479|22856|23384|26100|29980|51199|51339|81620	RERE|ELN|EP300|EXT2|HIC1|IHH|PTCH1|PTEN|RIT1|SALL1|STXBP1|TRIO|GABBR2|SLC9A6|CHSY1|SPECC1L|WIPI2|DONSON|NIN|DACT1|CDT1	-2.1	HF_d0
DisGeNET	35	C0042345	Varicosity		-3.3	2.6	4.1	30182	188	985	16	1.6	0.4	794|1312|2006|2303|2670|3060|3105|3727|4313|4773|4803|6401|7422|8529|51564|112399	CALB2|COMT|ELN|FOXC2|GFAP|HCRT|HLA-A|JUND|MMP2|NFATC2|NGF|SELE|VEGFA|CYP4F2|HDAC7|EGLN3	-2.1	HF_d0
DisGeNET	35	C4551686	Malignant neoplasm of soft tissue		-3.3	1.8	3.7	30182	699	985	40	4.1	0.63	355|595|794|808|1072|1490|2048|2120|2260|2308|2322|2670|2729|3090|3579|4233|4313|4613|4772|4773|4792|5154|5156|5728|5890|6615|6657|7204|7422|8322|9518|9623|10956|26999|27436|51274|51477|55534|57406|79058	FAS|CCND1|CALB2|CALM3|CFL1|CCN2|EPHB2|ETV6|FGFR1|FOXO1|FLT3|GFAP|GCLC|HIC1|CXCR2|MET|MMP2|MYCN|NFATC1|NFATC2|NFKBIA|PDGFA|PDGFRA|PTEN|RAD51B|SNAI1|SOX2|TRIO|VEGFA|FZD4|GDF15|TCL1B|OS9|CYFIP2|EML4|KLF3|ISYNA1|MAML3|ABHD6|ASPSCR1	-2.1	HF_d0
Transcription Factor Targets	16	M13849	TGACATY UNKNOWN		-3.3	1.8	3.7	30182	676	985	39	4	0.62	323|861|939|1112|1266|1500|1592|1824|2908|3112|3226|3482|3578|4281|4772|5154|5156|5527|6310|6401|7408|8848|9377|9645|9722|9846|10174|23002|23452|55504|55909|57616|64641|79991|122258|128553|220202|257106|375748	APBB2|RUNX1|CD27|FOXN3|CNN3|CTNND1|CYP26A1|DSC2|NR3C1|HLA-DOB|HOXC10|IGF2R|IL9|MID1|NFATC1|PDGFA|PDGFRA|PPP2R5C|ATXN1|SELE|VASP|TSC22D1|COX5A|MICAL2|NOS1AP|GAB2|SORBS3|DAAM1|ANGPTL2|TNFRSF19|BIN3|TSHZ3|EBF2|STN1|SPACA7|TSHZ2|ATOH7|ARHGAP30|ERCC6L2	-2.1	HF_d0
DisGeNET	35	C0235222	Diastolic hypertension		-3.3	7.3	5.3	30182	21	985	5	0.51	0.23	2100|4049|6652|7422|8991	ESR2|LTA|SORD|VEGFA|SELENBP1	-2.1	HF_d0
DisGeNET	35	C0037917	Spina Bifida Cystica		-3.3	7.3	5.3	30182	21	985	5	0.51	0.23	338|861|2670|6667|79809	APOB|RUNX1|GFAP|SP1|TTC21B	-2.1	HF_d0
Transcription Factor Targets	16	M15349	DBP Q6		-3.3	2.3	3.9	30182	265	985	20	2	0.45	409|473|1112|1848|2637|4281|5101|5319|5727|6561|10150|10725|22918|23584|51274|55272|57616|64641|94103|153090	ARRB2|RERE|FOXN3|DUSP6|GBX2|MID1|PCDH9|PLA2G1B|PTCH1|SLC13A1|MBNL2|NFAT5|CD93|VSIG2|KLF3|IMP3|TSHZ3|EBF2|ORMDL3|DAB2IP	-2.1	HF_d0
DisGeNET	35	C0079773	Lymphoma, T-Cell, Cutaneous		-3.3	2.1	3.8	30182	367	985	25	2.5	0.5	355|595|604|941|958|1235|1786|2355|3146|3164|3578|3727|4049|4772|5156|5728|5896|7128|7422|8763|9213|23237|51564|58190|406986	FAS|CCND1|BCL6|CD80|CD40|CCR6|DNMT1|FOSL2|HMGB1|NR4A1|IL9|JUND|LTA|NFATC1|PDGFRA|PTEN|RAG1|TNFAIP3|VEGFA|CD164|XPR1|ARC|HDAC7|CTDSP1|MIR203A	-2.1	HF_d0
DisGeNET	35	C1333064	Classical Hodgkin's Lymphoma		-3.3	2.3	3.9	30182	285	985	21	2.1	0.46	338|355|604|930|958|1490|1997|2048|2308|3105|3727|4049|4233|4261|4792|5452|6382|7128|7422|51477|65059	APOB|FAS|BCL6|CD19|CD40|CCN2|ELF1|EPHB2|FOXO1|HLA-A|JUND|LTA|MET|CIITA|NFKBIA|POU2F2|SDC1|TNFAIP3|VEGFA|ISYNA1|RAPH1	-2.1	HF_d0
Transcription Factor Targets	16	M18693	XBP1 01		-3.3	3	4.2	30182	135	985	13	1.3	0.36	400|595|1997|2582|3215|6667|7869|7873|25841|26959|121268|128218|283987	ARL1|CCND1|ELF1|GALE|HOXB5|SP1|SEMA3B|MANF|ABTB2|HBP1|RHEBL1|TMEM125|HID1	-2.1	HF_d0
DisGeNET	35	C0235653	Malignant neoplasm of female breast		-3.3	3.9	4.5	30182	71	985	9	0.91	0.3	217|354|595|1312|1353|1652|4968|5728|5890	ALDH2|KLK3|CCND1|COMT|COX11|DDT|OGG1|PTEN|RAD51B	-2.1	HF_d0
COVID	200	COVID257	RNA_Wilk_CD14+Monocytes_patient-C6_Down		-3.3	3.6	4.4	30182	86	985	10	1	0.32	217|678|920|972|1043|2950|4673|4792|26986|29997	ALDH2|ZFP36L2|CD4|CD74|CD52|GSTP1|NAP1L1|NFKBIA|PABPC1|NOP53	-2.1	HF_d0
Transcription Factor Targets	16	M17342	YGCGYRCGC UNKNOWN		-3.3	2.2	3.9	30182	326	985	23	2.3	0.48	41|409|808|1072|2530|2637|5376|6431|6489|6945|7422|9148|9577|10162|10424|11040|11248|23199|26009|51368|54058|124222|388021	ASIC1|ARRB2|CALM3|CFL1|FUT8|GBX2|PMP22|SRSF6|ST8SIA1|MLX|VEGFA|NEURL1|BABAM2|LPCAT3|PGRMC2|PIM2|NXPH3|GSE1|ZZZ3|TEX264|C21orf58|PAQR4|TMEM179	-2.1	HF_d0
DisGeNET	35	C1368683	Epithelioma		-3.3	2.2	3.9	30182	326	985	23	2.3	0.48	355|632|861|958|972|2152|3146|4233|4313|4953|5154|5727|5728|5795|5896|6382|6615|6657|7422|8456|9112|9148|9377	FAS|BGLAP|RUNX1|CD40|CD74|F3|HMGB1|MET|MMP2|ODC1|PDGFA|PTCH1|PTEN|PTPRJ|RAG1|SDC1|SNAI1|SOX2|VEGFA|FOXN1|MTA1|NEURL1|COX5A	-2.1	HF_d0
DisGeNET	35	C0278701	Gastric Adenocarcinoma		-3.3	2	3.8	30182	453	985	29	2.9	0.54	355|358|360|595|840|941|1969|2047|2100|2152|2260|3105|3146|3178|3660|4049|4092|4233|4313|5728|5792|6432|6657|7422|8878|84168|197259|220064|407011	FAS|AQP1|AQP3|CCND1|CASP7|CD80|EPHA2|EPHB1|ESR2|F3|FGFR1|HLA-A|HMGB1|HNRNPA1|IRF2|LTA|SMAD7|MET|MMP2|PTEN|PTPRF|SRSF7|SOX2|VEGFA|SQSTM1|ANTXR1|MLKL|LTO1|MIR23B	-2.1	HF_d0
Transcription Factor Targets	16	M15389	PTF1BETA Q6		-3.3	2.4	4	30182	246	985	19	1.9	0.44	2120|5376|6091|8840|9110|9213|9249|10162|11219|11248|23446|25852|25906|51341|85462|124222|124245|128553|257106	ETV6|PMP22|ROBO1|CCN4|MTMR4|XPR1|DHRS3|LPCAT3|TREX2|NXPH3|SLC44A1|ARMC8|ANAPC15|ZBTB7A|FHDC1|PAQR4|ZC3H18|TSHZ2|ARHGAP30	-2.1	HF_d0
DisGeNET	35	C0339467	Proliferative retinopathy		-3.3	4.3	4.6	30182	57	985	8	0.81	0.29	217|358|2885|3105|6091|7422|23554|406986	ALDH2|AQP1|GRB2|HLA-A|ROBO1|VEGFA|TSPAN12|MIR203A	-2.1	HF_d0
COVID	200	COVID202	RNA_Vanderheiden_pHAE_48h_Down		-3.3	2.6	4	30182	189	985	16	1.6	0.4	218|360|604|2687|4613|6489|6528|6533|7704|8644|8991|10457|51477|55824|387914|388743	ALDH3A1|AQP3|BCL6|GGT5|MYCN|ST8SIA1|SLC5A5|SLC6A6|ZBTB16|AKR1C3|SELENBP1|GPNMB|ISYNA1|PAG1|SHISA2|CAPN8	-2.1	HF_d0
DisGeNET	35	C0042170	Uveomeningoencephalitic Syndrome		-3.3	3.3	4.3	30182	102	985	11	1.1	0.33	355|958|2308|2908|3105|3578|7128|7422|9213|9474|26191	FAS|CD40|FOXO1|NR3C1|HLA-A|IL9|TNFAIP3|VEGFA|XPR1|ATG5|PTPN22	-2.1	HF_d0
DisGeNET	35	C0026470	Monoclonal Gammopathy of Undetermined Significance		-3.3	2.4	4	30182	227	985	18	1.8	0.43	595|930|939|958|1452|2322|2950|4049|4233|4313|5727|6382|7422|9370|10457|11240|112399|406986	CCND1|CD19|CD27|CD40|CSNK1A1|FLT3|GSTP1|LTA|MET|MMP2|PTCH1|SDC1|VEGFA|ADIPOQ|GPNMB|PADI2|EGLN3|MIR203A	-2.1	HF_d0
Transcription Factor Targets	16	M13279	HFH8 01		-3.3	2.5	4	30182	208	985	17	1.7	0.41	19|595|861|1112|1997|3164|3219|4049|6657|9173|51199|51205|51274|55806|127002|128553|257106	ABCA1|CCND1|RUNX1|FOXN3|ELF1|NR4A1|HOXB9|LTA|SOX2|IL1RL1|NIN|ACP6|KLF3|HR|ATXN7L2|TSHZ2|ARHGAP30	-2.1	HF_d0
DisGeNET	35	C4552000	Episodic Kinesigenic Dyskinesia 1		-3.3	2.8	4.1	30182	153	985	14	1.4	0.38	358|360|861|1312|1490|5728|5757|5905|6401|7422|10368|10559|26191|203286	AQP1|AQP3|RUNX1|COMT|CCN2|PTEN|PTMA|RANGAP1|SELE|VEGFA|CACNG3|SLC35A1|PTPN22|ANKS6	-2.1	HF_d0
Cell Type Signatures	7	M39034	FAN EMBRYONIC CTX ASTROCYTE 2		-3.3	2.8	4.1	30182	153	985	14	1.4	0.38	19|203|818|1036|2152|4915|5101|6489|6657|9289|9568|10611|10768|167410	ABCA1|AK1|CAMK2G|CDO1|F3|NTRK2|PCDH9|ST8SIA1|SOX2|ADGRG1|GABBR2|PDLIM5|AHCYL1|LIX1	-2.1	HF_d0
TRRUST	34	TRR00645	Regulated by: JUN		-3.3	2.7	4.1	30182	171	985	15	1.5	0.39	355|595|1490|2006|2114|2152|2729|2950|4092|4241|4313|4803|5329|7422|64386	FAS|CCND1|CCN2|ELN|ETS2|F3|GCLC|GSTP1|SMAD7|MELTF|MMP2|NGF|PLAUR|VEGFA|MMP25	-2.1	HF_d0
Cell Type Signatures	7	M39234	LAKE ADULT KIDNEY C15 CONNECTING TUBULE		-3.3	2.7	4.1	30182	171	985	15	1.5	0.39	323|549|4281|5101|5890|6310|7503|9577|10725|11030|23387|80144|84159|158405|283417	APBB2|AUH|MID1|PCDH9|RAD51B|ATXN1|XIST|BABAM2|NFAT5|RBPMS|SIK3|FRAS1|ARID5B|KIAA1958|DPY19L2	-2.1	HF_d0
DisGeNET	35	C3896961	Adult Pre-B Acute Lymphoblastic Leukemia		-3.3	4.9	4.7	30182	44	985	7	0.71	0.27	861|930|2120|2322|2908|5728|10611	RUNX1|CD19|ETV6|FLT3|NR3C1|PTEN|PDLIM5	-2.1	HF_d0
DisGeNET	35	C0271737	Addison's disease due to autoimmunity		-3.3	4.9	4.7	30182	44	985	7	0.71	0.27	326|354|3105|4261|4772|7052|26191	AIRE|KLK3|HLA-A|CIITA|NFATC1|TGM2|PTPN22	-2.1	HF_d0
DisGeNET	35	C0020071	Hereditary Sensory Autonomic Neuropathy, Type 1		-3.3	5.7	4.9	30182	32	985	6	0.61	0.25	1786|2619|4051|4803|9568|9927	DNMT1|GAS1|CYP4F3|NGF|GABBR2|MFN2	-2.1	HF_d0
Transcription Factor Targets	16	M40788	NFXL1 TARGET GENES		-3.3	2.1	3.8	30182	369	985	25	2.5	0.5	323|2114|2355|3660|6310|8969|9289|10643|23173|25814|26145|26468|27245|51195|55277|55534|79875|80318|84629|84790|148229|197322|317762|339366|641649	APBB2|ETS2|FOSL2|IRF2|ATXN1|H2AC11|ADGRG1|IGF2BP3|METAP1|ATXN10|IRF2BP1|LHX6|AHDC1|RAPGEFL1|FGGY|MAML3|THSD4|GKAP1|TNRC18|TUBA1C|ATP8B3|ACSF3|CCDC85C|ADAMTSL5|TMEM91	-2.1	HF_d0
Transcription Factor Targets	16	M30363	ZNF596 TARGET GENES		-3.3	1.8	3.7	30182	656	985	38	3.9	0.61	399|604|840|861|1500|2033|2047|2120|2260|2355|2908|3215|3727|3762|4092|5101|5428|5452|5727|5728|6299|6310|6657|6926|10457|10559|10643|10693|10892|11197|23446|26037|57332|57688|79875|84858|114827|126823	RHOH|BCL6|CASP7|RUNX1|CTNND1|EP300|EPHB1|ETV6|FGFR1|FOSL2|NR3C1|HOXB5|JUND|KCNJ5|SMAD7|PCDH9|POLG|POU2F2|PTCH1|PTEN|SALL1|ATXN1|SOX2|TBX3|GPNMB|SLC35A1|IGF2BP3|CCT6B|MALT1|WIF1|SLC44A1|SIPA1L1|CBX8|ZSWIM6|THSD4|ZNF503|FHAD1|KLHDC9	-2.1	HF_d0
DisGeNET	35	C0002895	Anemia, Sickle Cell		-3.3	2	3.8	30182	433	985	28	2.8	0.53	19|136|338|355|808|930|1312|1557|2152|2908|2950|3105|3146|3579|3727|4803|5019|5069|5319|6401|7422|8858|9518|10162|64072|84168|145873|340719	ABCA1|ADORA2B|APOB|FAS|CALM3|CD19|COMT|CYP2C19|F3|NR3C1|GSTP1|HLA-A|HMGB1|CXCR2|JUND|NGF|OXCT1|PAPPA|PLA2G1B|SELE|VEGFA|PROZ|GDF15|LPCAT3|CDH23|ANTXR1|MESP2|NANOS1	-2.1	HF_d0
Transcription Factor Targets	16	M11597	GGAMTNNNNNTCCY UNKNOWN		-3.3	3.1	4.2	30182	119	985	12	1.2	0.35	861|1072|2931|7579|8189|8193|26145|51205|64225|64641|79443|83723	RUNX1|CFL1|GSK3A|ZSCAN20|SYMPK|DPF1|IRF2BP1|ACP6|ATL2|EBF2|FYCO1|TLCD3B	-2.1	HF_d0
DisGeNET	35	C0039070	Syncope		-3.3	3.1	4.2	30182	119	985	12	1.2	0.35	808|1312|1824|3060|3753|3762|4607|7871|8991|9722|54941|144245	CALM3|COMT|DSC2|HCRT|KCNE1|KCNJ5|MYBPC3|SLMAP|SELENBP1|NOS1AP|RNF125|ALG10B	-2.1	HF_d0
Transcription Factor Targets	16	M40846	PRDM4 TARGET GENES		-3.3	2	3.8	30182	455	985	29	2.9	0.54	571|1848|2012|2619|3219|3280|5236|6091|6235|6272|8407|8425|8507|9148|10106|10160|10643|10725|11040|23788|25847|51368|51474|58190|84629|113451|128553|162515|317762	BACH1|DUSP6|EMP1|GAS1|HOXB9|HES1|PGM1|ROBO1|RPS29|SORT1|TAGLN2|LTBP4|ENC1|NEURL1|CTDSP2|FARP1|IGF2BP3|NFAT5|PIM2|MTCH2|ANAPC13|TEX264|LIMA1|CTDSP1|TNRC18|AZIN2|TSHZ2|SLC16A11|CCDC85C	-2.1	HF_d0
DisGeNET	35	C1845050	PIGMENTARY DISORDER, RETICULATE, WITH SYSTEMIC MANIFESTATIONS		-3.3	2.5	4	30182	209	985	17	1.7	0.41	478|861|1490|2260|2670|3146|3579|4049|4313|4803|6431|6652|6667|7422|9370|406986|494335	ATP1A3|RUNX1|CCN2|FGFR1|GFAP|HMGB1|CXCR2|LTA|MMP2|NGF|SRSF6|SORD|SP1|VEGFA|ADIPOQ|MIR203A|MIR423	-2.1	HF_d0
Transcription Factor Targets	16	M17692	RNCTGNYNRNCTGNY UNKNOWN		-3.3	3.5	4.3	30182	87	985	10	1	0.32	1848|3060|3219|4281|5438|7422|9463|10150|26298|56606	DUSP6|HCRT|HOXB9|MID1|POLR2I|VEGFA|PICK1|MBNL2|EHF|SLC2A9	-2.1	HF_d0
DisGeNET	35	C0026034	Microstomia		-3.3	2.7	4	30182	172	985	15	1.5	0.39	473|1280|1312|2033|5727|5728|7704|9244|9382|10907|11128|22856|28960|29980|81620	RERE|COL2A1|COMT|EP300|PTCH1|PTEN|ZBTB16|CRLF1|COG1|TXNL4A|POLR3A|CHSY1|DCPS|DONSON|CDT1	-2.1	HF_d0
DisGeNET	35	C4520983	Congenital atresia of extrahepatic bile duct		-3.3	2.7	4	30182	172	985	15	1.5	0.39	120|1490|1786|2048|2817|3105|3146|3175|3280|3579|4313|5154|7422|9370|10625	ADD3|CCN2|DNMT1|EPHB2|GPC1|HLA-A|HMGB1|ONECUT1|HES1|CXCR2|MMP2|PDGFA|VEGFA|ADIPOQ|IVNS1ABP	-2.1	HF_d0
DisGeNET	35	C0341858	Endometriosis of uterus		-3.3	2.8	4.1	30182	154	985	14	1.4	0.38	1312|1490|1848|2048|2152|2308|2592|4233|4313|4803|5069|5728|7052|7422	COMT|CCN2|DUSP6|EPHB2|F3|FOXO1|GALT|MET|MMP2|NGF|PAPPA|PTEN|TGM2|VEGFA	-2.1	HF_d0
DisGeNET	35	C0033575	Prostatic Diseases		-3.3	3.8	4.4	30182	72	985	9	0.91	0.3	354|355|1500|2950|4313|4839|5728|9518|56606	KLK3|FAS|CTNND1|GSTP1|MMP2|NOP2|PTEN|GDF15|SLC2A9	-2.1	HF_d0
DisGeNET	35	C2930619	Sex Differentiation Disorders		-3.3	3.3	4.2	30182	103	985	11	1.1	0.33	354|595|969|2100|4313|4359|5376|8644|10912|54332|84733	KLK3|CCND1|CD69|ESR2|MMP2|MPZ|PMP22|AKR1C3|GADD45G|GDAP1|CBX2	-2.1	HF_d0
DisGeNET	35	C0152136	Low Tension Glaucoma		-3.3	3.3	4.2	30182	103	985	11	1.1	0.33	19|2100|3303|4673|4990|5728|5795|8878|8991|9927|220202	ABCA1|ESR2|HSPA1A|NAP1L1|SIX6|PTEN|PTPRJ|SQSTM1|SELENBP1|MFN2|ATOH7	-2.1	HF_d0
DisGeNET	35	C0000731	Abdomen distended		-3.3	3.3	4.2	30182	103	985	11	1.1	0.33	1280|3691|3856|3988|4041|5428|6523|6528|51128|79258|145873	COL2A1|ITGB4|KRT8|LIPA|LRP5|POLG|SLC5A1|SLC5A5|SAR1B|MMEL1|MESP2	-2.1	HF_d0
DisGeNET	35	C0017661	IGA Glomerulonephritis		-3.3	1.9	3.7	30182	456	985	29	2.9	0.54	355|571|595|930|939|941|1235|1490|1786|2048|2355|2908|3105|3164|3579|4049|4313|4803|5154|5319|5728|6401|7422|9370|9518|22925|23187|23523|157310	FAS|BACH1|CCND1|CD19|CD27|CD80|CCR6|CCN2|DNMT1|EPHB2|FOSL2|NR3C1|HLA-A|NR4A1|CXCR2|LTA|MMP2|NGF|PDGFA|PLA2G1B|PTEN|SELE|VEGFA|ADIPOQ|GDF15|PLA2R1|PHLDB1|CABIN1|PEBP4	-2.1	HF_d0
DisGeNET	35	C0008312	Primary biliary cirrhosis		-3.3	1.9	3.7	30182	478	985	30	3	0.55	19|326|355|930|941|958|972|1147|1490|1786|2091|2100|2308|2908|3105|3146|4049|4313|5709|5890|7052|7422|8714|8878|9213|23308|23446|26191|79258|94103	ABCA1|AIRE|FAS|CD19|CD80|CD40|CD74|CHUK|CCN2|DNMT1|FBL|ESR2|FOXO1|NR3C1|HLA-A|HMGB1|LTA|MMP2|PSMD3|RAD51B|TGM2|VEGFA|ABCC3|SQSTM1|XPR1|ICOSLG|SLC44A1|PTPN22|MMEL1|ORMDL3	-2.1	HF_d0
DisGeNET	35	C2973725	Pulmonary arterial hypertension		-3.3	2	3.8	30182	413	985	27	2.7	0.52	41|217|632|1235|1490|2048|2260|2308|2355|2542|3146|3164|3856|3988|4773|5728|6945|7166|7422|9370|9377|9382|9518|9927|23384|284119|406968	ASIC1|ALDH2|BGLAP|CCR6|CCN2|EPHB2|FGFR1|FOXO1|FOSL2|SLC37A4|HMGB1|NR4A1|KRT8|LIPA|NFATC2|PTEN|MLX|TPH1|VEGFA|ADIPOQ|COX5A|COG1|GDF15|MFN2|SPECC1L|CAVIN1|MIR193A	-2.1	HF_d0
Transcription Factor Targets	16	M18576	HEB Q6		-3.3	2.3	3.9	30182	268	985	20	2	0.45	604|2006|2899|4092|5365|5376|7422|9249|10912|11228|23002|23452|51195|63874|127002|202915|252995|283248|283987|340719	BCL6|ELN|GRIK3|SMAD7|PLXNB3|PMP22|VEGFA|DHRS3|GADD45G|RASSF8|DAAM1|ANGPTL2|RAPGEFL1|ABHD4|ATXN7L2|TMEM184A|FNDC5|RCOR2|HID1|NANOS1	-2	HF_d0
Transcription Factor Targets	16	M11390	RACCACAR AML Q6		-3.3	2.3	3.9	30182	268	985	20	2	0.45	604|861|969|1112|2012|2260|2647|3142|3215|5802|9110|9805|26191|26523|55729|79575|124935|126823|153090|257106	BCL6|RUNX1|CD69|FOXN3|EMP1|FGFR1|BLOC1S1|HLX|HOXB5|PTPRS|MTMR4|SCRN1|PTPN22|AGO1|ATF7IP|ABHD8|SLC43A2|KLHDC9|DAB2IP|ARHGAP30	-2	HF_d0
Transcription Factor Targets	16	M18920	GATA C		-3.3	2.3	3.9	30182	268	985	20	2	0.45	401|1500|1848|2355|2637|2899|3488|4084|4281|5319|5493|9071|9173|11030|23051|23199|55504|57522|284161|388021	PHOX2A|CTNND1|DUSP6|FOSL2|GBX2|GRIK3|IGFBP5|MXD1|MID1|PLA2G1B|PPL|CLDN10|IL1RL1|RBPMS|ZHX3|GSE1|TNFRSF19|SRGAP1|GDPD1|TMEM179	-2	HF_d0
DisGeNET	35	C0011615	Dermatitis, Atopic		-3.3	1.7	3.6	30182	751	985	42	4.3	0.64	242|355|360|571|597|958|1235|1786|2048|2908|2950|3146|3578|3579|3660|3727|4049|4792|4803|5319|5329|5653|6401|6667|6915|7128|7422|8644|9173|9213|9368|9927|23308|23523|54210|79071|80896|83723|91754|151887|353144|406986	ALOX12B|FAS|AQP3|BACH1|BCL2A1|CD40|CCR6|DNMT1|EPHB2|NR3C1|GSTP1|HMGB1|IL9|CXCR2|IRF2|JUND|LTA|NFKBIA|NGF|PLA2G1B|PLAUR|KLK6|SELE|SP1|TBXA2R|TNFAIP3|VEGFA|AKR1C3|IL1RL1|XPR1|NHERF1|MFN2|ICOSLG|CABIN1|TREM1|ELOVL6|NPL|TLCD3B|NEK9|CCDC80|LCE3C|MIR203A	-2	HF_d0
DisGeNET	35	C0392885	High density lipoprotein measurement		-3.3	1.9	3.7	30182	545	985	33	3.4	0.57	19|338|861|1312|1373|2100|2530|2908|3992|4607|5049|5329|5728|6667|7204|7763|8854|9568|9722|9846|10699|11128|23316|23387|23523|26037|29956|55534|55596|55909|79132|80790|100533990	ABCA1|APOB|RUNX1|COMT|CPS1|ESR2|FUT8|NR3C1|FADS1|MYBPC3|PAFAH1B2|PLAUR|PTEN|SP1|TRIO|ZFAND5|ALDH1A2|GABBR2|NOS1AP|GAB2|CORIN|POLR3A|CUX2|SIK3|CABIN1|SIPA1L1|CERS2|MAML3|ZCCHC8|BIN3|DHX58|CMIP|APOC4-APOC2	-2	HF_d0
Cell Type Signatures	7	M39108	AIZARANI LIVER C4 EPCAM POS BILE DUCT CELLS 1		-3.2	2.6	4	30182	191	985	16	1.6	0.4	338|358|1490|2542|3280|3856|4651|5792|6382|6523|7422|8714|9071|9518|11030|359948	APOB|AQP1|CCN2|SLC37A4|HES1|KRT8|MYO10|PTPRF|SDC1|SLC5A1|VEGFA|ABCC3|CLDN10|GDF15|RBPMS|IRF2BP2	-2	HF_d0
COVID	200	COVID251	RNA_Wilk_CD14+Monocytes_patient-C3_Down		-3.2	4.2	4.5	30182	58	985	8	0.81	0.29	217|678|920|972|1831|2950|4673|26986	ALDH2|ZFP36L2|CD4|CD74|TSC22D3|GSTP1|NAP1L1|PABPC1	-2	HF_d0
DisGeNET	35	C0152423	Congenital small ears		-3.2	2.9	4.1	30182	137	985	13	1.3	0.36	473|3166|5339|6299|9382|10585|11197|25885|51199|51339|80144|81620|406986	RERE|HMX1|PLEC|SALL1|COG1|POMT1|WIF1|POLR1A|NIN|DACT1|FRAS1|CDT1|MIR203A	-2	HF_d0
Cell Type Signatures	7	M39241	LAKE ADULT KIDNEY C22 ENDOTHELIAL CELLS GLOMERULAR CAPILLARIES		-3.2	2.9	4.1	30182	137	985	13	1.3	0.36	323|753|2887|3303|3488|5151|5937|7704|9788|11069|23143|55534|57688	APBB2|LDLRAD4|GRB10|HSPA1A|IGFBP5|PDE8A|RBMS1|ZBTB16|MTSS1|RAPGEF4|LRCH1|MAML3|ZSWIM6	-2	HF_d0
DisGeNET	35	C0019209	Hepatomegaly		-3.2	1.9	3.7	30182	523	985	32	3.2	0.56	19|355|549|930|939|1340|2542|2582|2592|2817|3988|4041|4233|4607|4689|5156|5192|5428|5896|6016|6575|8714|9213|9474|9927|55651|55670|84168|162417|246329|284119|285362	ABCA1|FAS|AUH|CD19|CD27|COX6B1|SLC37A4|GALE|GALT|GPC1|LIPA|LRP5|MET|MYBPC3|NCF4|PDGFRA|PEX10|POLG|RAG1|RIT1|SLC20A2|ABCC3|XPR1|ATG5|MFN2|NHP2|PEX26|ANTXR1|NAGS|STAC3|CAVIN1|SUMF1	-2	HF_d0
Transcription Factor Targets	16	M10836	SP3 Q3		-3.2	2.3	3.9	30182	249	985	19	1.9	0.44	401|808|861|1112|2033|2047|2530|3667|9213|10912|22924|25822|26986|51186|58190|64147|79991|83855|128218	PHOX2A|CALM3|RUNX1|FOXN3|EP300|EPHB1|FUT8|IRS1|XPR1|GADD45G|MAPRE3|DNAJB5|PABPC1|TCEAL9|CTDSP1|KIF9|STN1|KLF16|TMEM125	-2	HF_d0
Cell Type Signatures	7	M39246	LAKE ADULT KIDNEY C27 VASCULAR SMOOTH MUSCLE CELLS AND PERICYTES		-3.2	2.8	4.1	30182	155	985	14	1.4	0.38	323|3164|3303|3488|5728|10611|11030|23143|23387|51232|55534|79875|84159|375248	APBB2|NR4A1|HSPA1A|IGFBP5|PTEN|PDLIM5|RBPMS|LRCH1|SIK3|CRIM1|MAML3|THSD4|ARID5B|ANKRD36	-2	HF_d0
DisGeNET	35	C0282160	Aplasia Cutis Congenita		-3.2	2	3.8	30182	393	985	26	2.6	0.51	358|360|595|597|1652|2048|2120|2260|2308|2670|2908|2950|3482|3691|3727|4233|5339|5728|6449|6652|6657|7422|23013|27077|83999|113451	AQP1|AQP3|CCND1|BCL2A1|DDT|EPHB2|ETV6|FGFR1|FOXO1|GFAP|NR3C1|GSTP1|IGF2R|ITGB4|JUND|MET|PLEC|PTEN|SGTA|SORD|SOX2|VEGFA|SPEN|B9D1|KREMEN1|AZIN2	-2	HF_d0
Transcription Factor Targets	16	M8746	RGAANNTTC HSF1 01		-3.2	1.9	3.7	30182	458	985	29	2.9	0.54	604|1618|1960|1969|3215|3280|3303|3312|3488|3578|4826|5339|5527|6252|6489|9043|10150|11030|23013|25822|51056|51477|55003|64225|64599|89766|255488|260425|283150	BCL6|DAZL|EGR3|EPHA2|HOXB5|HES1|HSPA1A|HSPA8|IGFBP5|IL9|NNAT|PLEC|PPP2R5C|RTN1|ST8SIA1|SPAG9|MBNL2|RBPMS|SPEN|DNAJB5|LAP3|ISYNA1|PAK1IP1|ATL2|GIGYF1|UMODL1|RNF144B|MAGI3|FOXR1	-2	HF_d0
DisGeNET	35	C0553723	Squamous cell carcinoma of skin		-3.2	1.9	3.7	30182	458	985	29	2.9	0.54	355|360|595|861|1490|1495|1960|2048|2100|2303|2908|3146|3856|4953|5727|5728|6382|6657|7422|8644|9886|9919|11322|23523|55257|55824|83439|284119|406986	FAS|AQP3|CCND1|RUNX1|CCN2|CTNNA1|EGR3|EPHB2|ESR2|FOXC2|NR3C1|HMGB1|KRT8|ODC1|PTCH1|PTEN|SDC1|SOX2|VEGFA|AKR1C3|RHOBTB1|SEC16A|TMC6|CABIN1|MRGBP|PAG1|TCF7L1|CAVIN1|MIR203A	-2	HF_d0
DisGeNET	35	C0334581	Gemistocytic astrocytoma		-3.2	4.8	4.6	30182	45	985	7	0.71	0.27	2100|2260|2670|4233|4915|5728|7422	ESR2|FGFR1|GFAP|MET|NTRK2|PTEN|VEGFA	-2	HF_d0
DisGeNET	35	C0037221	Situs Inversus		-3.2	2.9	4.1	30182	138	985	13	1.3	0.36	604|920|941|1036|2152|4359|5376|6667|9023|10625|23677|203286|352909	BCL6|CD4|CD80|CDO1|F3|MPZ|PMP22|SP1|CH25H|IVNS1ABP|SH3BP4|ANKS6|DNAAF3	-2	HF_d0
DisGeNET	35	C0018935	Hematocrit procedure		-3.2	2.9	4.1	30182	138	985	13	1.3	0.36	2100|3105|3992|4092|6569|7036|7422|8854|23387|55534|55596|57787|112399	ESR2|HLA-A|FADS1|SMAD7|SLC34A1|TFR2|VEGFA|ALDH1A2|SIK3|MAML3|ZCCHC8|MARK4|EGLN3	-2	HF_d0
Transcription Factor Targets	16	M11791	SP1 Q2 01		-3.2	2.3	3.9	30182	250	985	19	1.9	0.44	41|401|604|818|2530|2885|3175|5438|5795|6657|6926|9043|10725|11248|26145|26523|83855|128853|283248	ASIC1|PHOX2A|BCL6|CAMK2G|FUT8|GRB2|ONECUT1|POLR2I|PTPRJ|SOX2|TBX3|SPAG9|NFAT5|NXPH3|IRF2BP1|AGO1|KLF16|DUSP15|RCOR2	-2	HF_d0
TRRUST	34	TRR01047	Regulated by: PML		-3.2	7	5.1	30182	22	985	5	0.51	0.23	595|2033|2322|3164|7128	CCND1|EP300|FLT3|NR4A1|TNFAIP3	-2	HF_d0
DisGeNET	35	C0085610	Sinus bradycardia		-3.2	7	5.1	30182	22	985	5	0.51	0.23	1280|3753|3762|6575|9722	COL2A1|KCNE1|KCNJ5|SLC20A2|NOS1AP	-2	HF_d0
DisGeNET	35	C0345375	Congenital hypoplasia of femur		-3.2	7	5.1	30182	22	985	5	0.51	0.23	1280|3549|7704|11128|79087	COL2A1|IHH|ZBTB16|POLR3A|ALG12	-2	HF_d0
Transcription Factor Targets	16	M17644	OSF2 Q6		-3.2	2.3	3.8	30182	270	985	20	2	0.45	604|861|1280|1831|2260|2322|2647|3215|6431|6657|8848|9043|9110|9679|22856|26191|26523|54629|80321|126823	BCL6|RUNX1|COL2A1|TSC22D3|FGFR1|FLT3|BLOC1S1|HOXB5|SRSF6|SOX2|TSC22D1|SPAG9|MTMR4|FAM53B|CHSY1|PTPN22|AGO1|MINDY2|CEP70|KLHDC9	-2	HF_d0
DisGeNET	35	C0206656	Embryonal Rhabdomyosarcoma		-3.2	3	4.1	30182	121	985	12	1.2	0.35	2048|2120|2308|4233|4313|4613|5727|5728|6615|7422|10252|79414	EPHB2|ETV6|FOXO1|MET|MMP2|MYCN|PTCH1|PTEN|SNAI1|VEGFA|SPRY1|LRFN3	-2	HF_d0
DisGeNET	35	C1333990	Hereditary Nonpolyposis Colorectal Cancer		-3.2	2.6	4	30182	174	985	15	1.5	0.39	595|1312|1495|2047|2950|3482|4092|5728|5795|6041|23013|79991|84896|220296|407011	CCND1|COMT|CTNNA1|EPHB1|GSTP1|IGF2R|SMAD7|PTEN|PTPRJ|RNASEL|SPEN|STN1|ATAD1|HEPACAM|MIR23B	-2	HF_d0
DisGeNET	35	C0037274	Dermatologic disorders		-3.2	1.8	3.6	30182	616	985	36	3.7	0.6	242|338|355|360|571|958|1235|1490|1824|2006|2048|2100|2670|2908|3146|3579|3660|3691|3727|4792|4968|5236|5339|5653|5728|7052|7294|7422|8322|10892|10912|22902|28960|79713|127534|406986	ALOX12B|APOB|FAS|AQP3|BACH1|CD40|CCR6|CCN2|DSC2|ELN|EPHB2|ESR2|GFAP|NR3C1|HMGB1|CXCR2|IRF2|ITGB4|JUND|NFKBIA|OGG1|PGM1|PLEC|KLK6|PTEN|TGM2|TXK|VEGFA|FZD4|MALT1|GADD45G|RUFY3|DCPS|IGFLR1|GJB4|MIR203A	-2	HF_d0
DisGeNET	35	C3281200	LEUKOENCEPHALOPATHY, BRAIN CALCIFICATIONS, AND CYSTS		-3.2	5.6	4.8	30182	33	985	6	0.61	0.25	2260|3235|7422|27436|55384|113451	FGFR1|HOXD9|VEGFA|EML4|MEG3|AZIN2	-2	HF_d0
DisGeNET	35	C0011649	Dermoid Cyst		-3.2	5.6	4.8	30182	33	985	6	0.61	0.25	2086|5727|5728|8644|9474|57688	ERV3-1|PTCH1|PTEN|AKR1C3|ATG5|ZSWIM6	-2	HF_d0
DisGeNET	35	C2585653	Persistent atrial fibrillation		-3.2	2.7	4	30182	156	985	14	1.4	0.38	1557|2100|2908|3762|4092|5350|6310|6401|8497|9148|9644|10090|26018|196385	CYP2C19|ESR2|NR3C1|KCNJ5|SMAD7|PLN|ATXN1|SELE|PPFIA4|NEURL1|SH3PXD2A|UST|LRIG1|DNAH10	-2	HF_d0
DisGeNET	35	C0020542	Pulmonary Hypertension		-3.2	2.7	4	30182	156	985	14	1.4	0.38	958|1490|2100|2152|2260|2308|3105|3146|4092|4773|5154|7166|7422|284119	CD40|CCN2|ESR2|F3|FGFR1|FOXO1|HLA-A|HMGB1|SMAD7|NFATC2|PDGFA|TPH1|VEGFA|CAVIN1	-2	HF_d0
DisGeNET	35	C0947622	Cholecystolithiasis		-3.2	2.7	4	30182	156	985	14	1.4	0.38	338|2172|3146|4313|4583|4651|4968|6272|8714|9213|9370|29881|85461|91133	APOB|FABP6|HMGB1|MMP2|MUC2|MYO10|OGG1|SORT1|ABCC3|XPR1|ADIPOQ|NPC1L1|TANC1|L3MBTL4	-2	HF_d0
Cell Type Signatures	7	M39077	ZHONG PFC MAJOR TYPES MICROGLIA		-3.2	2	3.7	30182	438	985	28	2.8	0.53	409|595|678|861|920|972|1441|1831|1960|1997|2908|3164|3303|3988|4689|4792|5937|6299|8763|9023|9249|10161|11322|55824|64859|79713|80896|84282	ARRB2|CCND1|ZFP36L2|RUNX1|CD4|CD74|CSF3R|TSC22D3|EGR3|ELF1|NR3C1|NR4A1|HSPA1A|LIPA|NCF4|NFKBIA|RBMS1|SALL1|CD164|CH25H|DHRS3|LPAR6|TMC6|PAG1|NABP1|IGFLR1|NPL|RNF135	-2	HF_d0
DisGeNET	35	C1963184	Nystagmus, CTCAE 3.0		-3.2	1.7	3.6	30182	779	985	43	4.4	0.65	120|473|478|755|777|1280|1415|1786|1848|2132|2260|3166|4041|4915|4990|5192|5428|6016|6310|6657|6812|7287|8560|8733|8878|9289|9474|10479|10559|11128|25794|25814|26191|26999|27077|51102|55670|57167|79738|79803|84168|146167|343035	ADD3|RERE|ATP1A3|CFAP410|CACNA1E|COL2A1|CRYBB2|DNMT1|DUSP6|EXT2|FGFR1|HMX1|LRP5|NTRK2|SIX6|PEX10|POLG|RIT1|ATXN1|SOX2|STXBP1|TULP1|DEGS1|GPAA1|SQSTM1|ADGRG1|ATG5|SLC9A6|SLC35A1|POLR3A|FSCN2|ATXN10|PTPN22|CYFIP2|B9D1|MECR|PEX26|SALL4|BBS10|HPS6|ANTXR1|SLC38A8|RD3	-2	HF_d0
DisGeNET	35	C4554036	Nystagmus, CTCAE 5.0		-3.2	1.7	3.6	30182	779	985	43	4.4	0.65	120|473|478|755|777|1280|1415|1786|1848|2132|2260|3166|4041|4915|4990|5192|5428|6016|6310|6657|6812|7287|8560|8733|8878|9289|9474|10479|10559|11128|25794|25814|26191|26999|27077|51102|55670|57167|79738|79803|84168|146167|343035	ADD3|RERE|ATP1A3|CFAP410|CACNA1E|COL2A1|CRYBB2|DNMT1|DUSP6|EXT2|FGFR1|HMX1|LRP5|NTRK2|SIX6|PEX10|POLG|RIT1|ATXN1|SOX2|STXBP1|TULP1|DEGS1|GPAA1|SQSTM1|ADGRG1|ATG5|SLC9A6|SLC35A1|POLR3A|FSCN2|ATXN10|PTPN22|CYFIP2|B9D1|MECR|PEX26|SALL4|BBS10|HPS6|ANTXR1|SLC38A8|RD3	-2	HF_d0
Cell Type Signatures	7	M39321	CUI DEVELOPING HEART VASCULAR ENDOTHELIAL CELL		-3.2	2.5	3.9	30182	193	985	16	1.6	0.4	2006|3303|4233|4313|4792|5157|5792|7128|8425|8848|9249|10268|10956|51232|51474|64072	ELN|HSPA1A|MET|MMP2|NFKBIA|PDGFRL|PTPRF|TNFAIP3|LTBP4|TSC22D1|DHRS3|RAMP3|OS9|CRIM1|LIMA1|CDH23	-2	HF_d0
DisGeNET	35	C0032463	Polycythemia Vera		-3.2	2.2	3.8	30182	291	985	21	2.1	0.46	48|355|861|958|2006|2048|2120|2260|2322|2908|3105|4233|4313|4583|5156|5329|6667|7422|9023|9518|51477	ACO1|FAS|RUNX1|CD40|ELN|EPHB2|ETV6|FGFR1|FLT3|NR3C1|HLA-A|MET|MMP2|MUC2|PDGFRA|PLAUR|SP1|VEGFA|CH25H|GDF15|ISYNA1	-2	HF_d0
DisGeNET	35	C0040100	Thymoma		-3.2	2.2	3.8	30182	291	985	21	2.1	0.46	326|595|930|972|2160|3105|3146|4049|4261|5156|5376|5728|5890|6657|7128|7422|8456|9112|26191|29128|54210	AIRE|CCND1|CD19|CD74|F11|HLA-A|HMGB1|LTA|CIITA|PDGFRA|PMP22|PTEN|RAD51B|SOX2|TNFAIP3|VEGFA|FOXN1|MTA1|PTPN22|UHRF1|TREM1	-2	HF_d0
Transcription Factor Targets	16	M9645	GGGYGTGNY UNKNOWN		-3.2	1.7	3.6	30182	686	985	39	4	0.62	354|478|2048|2908|2931|3142|3691|4772|4915|5101|5339|5376|5412|5998|6252|7846|7869|8775|9244|9927|10160|10611|23002|23199|23348|23387|26523|51195|55272|57171|57332|64225|79696|83439|83541|127544|167410|197021|283248	KLK3|ATP1A3|EPHB2|NR3C1|GSK3A|HLX|ITGB4|NFATC1|NTRK2|PCDH9|PLEC|PMP22|UBL3|RGS3|RTN1|TUBA1A|SEMA3B|NAPA|CRLF1|MFN2|FARP1|PDLIM5|DAAM1|GSE1|DOCK9|SIK3|AGO1|RAPGEFL1|IMP3|DOLPP1|CBX8|ATL2|ZC2HC1C|TCF7L1|FAM110A|RNF19B|LIX1|LCTL|RCOR2	-2	HF_d0
DisGeNET	35	C1844752	Butterfly vertebrae		-3.2	9.4	5.6	30182	13	985	4	0.41	0.2	4990|6657|9382|79087	SIX6|SOX2|COG1|ALG12	-2	HF_d0
DisGeNET	35	C0751304	Parasagittal Meningioma		-3.2	9.4	5.6	30182	13	985	4	0.41	0.2	1476|3280|5728|7422	CSTB|HES1|PTEN|VEGFA	-2	HF_d0
DisGeNET	35	C3887678	Central Nervous System Embryonal Tumor, Not Otherwise Specified		-3.2	9.4	5.6	30182	13	985	4	0.41	0.2	4613|4803|5156|7704	MYCN|NGF|PDGFRA|ZBTB16	-2	HF_d0
DisGeNET	35	C1333984	Hepatosplenic T-cell lymphoma		-3.2	9.4	5.6	30182	13	985	4	0.41	0.2	930|1124|9623|84662	CD19|CHN2|TCL1B|GLIS2	-2	HF_d0
TRRUST	34	TRR00889	Regulated by: NKX3-1		-3.2	9.4	5.6	30182	13	985	4	0.41	0.2	354|595|4990|7422	KLK3|CCND1|SIX6|VEGFA	-2	HF_d0
Transcription Factor Targets	16	M5440	AP1 Q4		-3.2	2.3	3.8	30182	271	985	20	2	0.45	571|1969|3578|5069|5101|6310|8407|9805|9846|11040|22924|23001|25851|57169|63874|79096|79696|84790|127002|255488	BACH1|EPHA2|IL9|PAPPA|PCDH9|ATXN1|TAGLN2|SCRN1|GAB2|PIM2|MAPRE3|WDFY3|TECPR1|ZNFX1|ABHD4|CSTPP1|ZC2HC1C|TUBA1C|ATXN7L2|RNF144B	-2	HF_d0
Transcription Factor Targets	16	M8634	HNF4 Q6		-3.2	2.3	3.8	30182	271	985	20	2	0.45	360|1490|2012|2308|2886|4281|7512|7869|8407|9110|9368|10252|10554|26523|56241|56666|57616|64641|84790|389337	AQP3|CCN2|EMP1|FOXO1|GRB7|MID1|XPNPEP2|SEMA3B|TAGLN2|MTMR4|NHERF1|SPRY1|AGPAT1|AGO1|SUSD2|PANX2|TSHZ3|EBF2|TUBA1C|ARHGEF37	-2	HF_d0
DisGeNET	35	C1850327	Bifid uterus		-3.2	15	6.4	30182	6	985	3	0.3	0.18	2033|6299|51339	EP300|SALL1|DACT1	-2	HF_d0
DisGeNET	35	C4505432	XMRV Infection		-3.2	15	6.4	30182	6	985	3	0.3	0.18	6041|9213|406968	RNASEL|XPR1|MIR193A	-2	HF_d0
DisGeNET	35	C0744310	gastritis h pylori		-3.2	15	6.4	30182	6	985	3	0.3	0.18	4953|7349|10892	ODC1|UCN|MALT1	-2	HF_d0
DisGeNET	35	C1336257	Stage 3 Neuroblastoma		-3.2	15	6.4	30182	6	985	3	0.3	0.18	4613|5728|7422	MYCN|PTEN|VEGFA	-2	HF_d0
DisGeNET	35	C1851402	Exudative vitreoretinopathy 1		-3.2	15	6.4	30182	6	985	3	0.3	0.18	4041|8322|23554	LRP5|FZD4|TSPAN12	-2	HF_d0
DisGeNET	35	C1832776	Hypertrophic nerve changes		-3.2	15	6.4	30182	6	985	3	0.3	0.18	4359|5376|54332	MPZ|PMP22|GDAP1	-2	HF_d0
DisGeNET	35	C4072980	Exudative vitreoretinopathy		-3.2	15	6.4	30182	6	985	3	0.3	0.18	4041|8322|23554	LRP5|FZD4|TSPAN12	-2	HF_d0
DisGeNET	35	C0579144	Cavovarus deformity of foot		-3.2	15	6.4	30182	6	985	3	0.3	0.18	478|2260|5376	ATP1A3|FGFR1|PMP22	-2	HF_d0
DisGeNET	35	C0009691	Congenital cataract		-3.2	3.2	4.2	30182	105	985	11	1.1	0.33	631|1415|1417|1969|4990|5728|6652|7422|7846|9927|79443	BFSP1|CRYBB2|CRYBB3|EPHA2|SIX6|PTEN|SORD|VEGFA|TUBA1A|MFN2|FYCO1	-2	HF_d0
DisGeNET	35	C0272138	Erythroblastosis		-3.2	3.4	4.2	30182	89	985	10	1	0.32	354|595|958|1441|2114|2886|3727|5728|6401|9112	KLK3|CCND1|CD40|CSF3R|ETS2|GRB7|JUND|PTEN|SELE|MTA1	-2	HF_d0
DisGeNET	35	C0085612	Ventricular arrhythmia		-3.2	2.6	4	30182	175	985	15	1.5	0.39	818|1824|2048|2152|3146|3753|4233|4607|4772|4803|5350|5428|9722|64072|284119	CAMK2G|DSC2|EPHB2|F3|HMGB1|KCNE1|MET|MYBPC3|NFATC1|NGF|PLN|POLG|NOS1AP|CDH23|CAVIN1	-2	HF_d0
DisGeNET	35	C0202117	Low density lipoprotein cholesterol measurement		-3.2	1.9	3.7	30182	483	985	30	3	0.55	19|338|355|920|958|2152|3667|3753|3992|5339|6272|7813|8529|8714|8854|9310|9722|9846|9919|10919|23051|23316|28960|29881|55670|57787|58488|64599|85366|100533990	ABCA1|APOB|FAS|CD4|CD40|F3|IRS1|KCNE1|FADS1|PLEC|SORT1|EVI5|CYP4F2|ABCC3|ALDH1A2|ZNF235|NOS1AP|GAB2|SEC16A|EHMT2|ZHX3|CUX2|DCPS|NPC1L1|PEX26|MARK4|PCTP|GIGYF1|MYLK2|APOC4-APOC2	-2	HF_d0
DisGeNET	35	C0205696	Anaplastic carcinoma		-3.2	2.4	3.9	30182	232	985	18	1.8	0.43	358|595|1266|1786|1848|2100|2180|2950|3178|4233|5154|5329|5727|5728|6528|8848|8854|9019	AQP1|CCND1|CNN3|DNMT1|DUSP6|ESR2|ACSL1|GSTP1|HNRNPA1|MET|PDGFA|PLAUR|PTCH1|PTEN|SLC5A5|TSC22D1|ALDH1A2|MPZL1	-2	HF_d0
Transcription Factor Targets	16	M30176	SOX3 TARGET GENES		-3.2	1.8	3.6	30182	550	985	33	3.4	0.57	631|1124|1266|1490|3146|4281|5727|6432|6533|7763|8507|9043|9213|9925|10424|10554|23199|25804|25906|26009|26959|27156|54908|54993|55384|55729|56977|64795|84629|84790|146849|285362|375748	BFSP1|CHN2|CNN3|CCN2|HMGB1|MID1|PTCH1|SRSF7|SLC6A6|ZFAND5|ENC1|SPAG9|XPR1|ZBTB5|PGRMC2|AGPAT1|GSE1|LSM4|ANAPC15|ZZZ3|HBP1|RSPH14|SPDL1|ZSCAN2|MEG3|ATF7IP|STOX2|RMND5A|TNRC18|TUBA1C|CCDC42|SUMF1|ERCC6L2	-2	HF_d0
Transcription Factor Targets	16	M11607	AAAYRNCTG UNKNOWN		-3.2	2	3.7	30182	375	985	25	2.5	0.5	120|323|1384|1452|1831|2260|4041|4281|4801|4915|5156|5339|6252|7873|11069|23002|23199|50619|53371|84733|84858|127534|167410|246329|283987	ADD3|APBB2|CRAT|CSNK1A1|TSC22D3|FGFR1|LRP5|MID1|NFYB|NTRK2|PDGFRA|PLEC|RTN1|MANF|RAPGEF4|DAAM1|GSE1|DEF6|NUP54|CBX2|ZNF503|GJB4|LIX1|STAC3|HID1	-2	HF_d0
DisGeNET	35	C0013264	Muscular Dystrophy, Duchenne		-3.2	2	3.7	30182	375	985	25	2.5	0.5	358|632|920|958|1490|2817|2908|3105|3482|4313|4803|5156|5350|5376|5727|7052|7422|7871|8425|9173|9370|9672|55870|79258|84896	AQP1|BGLAP|CD4|CD40|CCN2|GPC1|NR3C1|HLA-A|IGF2R|MMP2|NGF|PDGFRA|PLN|PMP22|PTCH1|TGM2|VEGFA|SLMAP|LTBP4|IL1RL1|ADIPOQ|SDC3|ASH1L|MMEL1|ATAD1	-2	HF_d0
DisGeNET	35	C0220633	Uveal melanoma		-3.2	2	3.7	30182	375	985	25	2.5	0.5	595|861|941|1235|2152|2670|3090|3105|4233|4261|4313|4803|4915|5728|6752|7204|7422|7503|8322|8878|9377|9474|9518|9846|81037	CCND1|RUNX1|CD80|CCR6|F3|GFAP|HIC1|HLA-A|MET|CIITA|MMP2|NGF|NTRK2|PTEN|SSTR2|TRIO|VEGFA|XIST|FZD4|SQSTM1|COX5A|ATG5|GDF15|GAB2|CLPTM1L	-2	HF_d0
Transcription Factor Targets	16	M30065	MIER1 TARGET GENES		-3.2	2	3.7	30182	375	985	25	2.5	0.5	3164|5143|5727|6861|7869|8193|8425|9289|10106|11140|23199|54332|54550|57597|58190|64072|80790|81554|84629|124222|126321|126823|148014|339366|388021	NR4A1|PDE4C|PTCH1|SYT5|SEMA3B|DPF1|LTBP4|ADGRG1|CTDSP2|CDC37|GSE1|GDAP1|NECAB2|BAHCC1|CTDSP1|CDH23|CMIP|RCC1L|TNRC18|PAQR4|MFSD12|KLHDC9|TTC9B|ADAMTSL5|TMEM179	-2	HF_d0
Cell Type Signatures	7	M41653	TRAVAGLINI LUNG DIFFERENTIATING BASAL CELL		-3.2	2.7	4	30182	157	985	14	1.4	0.38	136|217|360|1112|2152|2950|6382|6657|9071|9249|9368|26298|51474|128553	ADORA2B|ALDH2|AQP3|FOXN3|F3|GSTP1|SDC1|SOX2|CLDN10|DHRS3|NHERF1|EHF|LIMA1|TSHZ2	-2	HF_d0
DisGeNET	35	C3468561	familial atrial fibrillation		-3.2	2.7	4	30182	157	985	14	1.4	0.38	1557|2100|2908|3762|4092|5350|6310|6401|8497|9148|9644|10090|26018|196385	CYP2C19|ESR2|NR3C1|KCNJ5|SMAD7|PLN|ATXN1|SELE|PPFIA4|NEURL1|SH3PXD2A|UST|LRIG1|DNAH10	-2	HF_d0
DisGeNET	35	C1519346	Skin Carcinogenesis		-3.2	2.5	3.9	30182	194	985	16	1.6	0.4	595|958|1147|1592|3146|3727|4092|4953|4968|5728|6382|6615|7422|8550|9518|11219	CCND1|CD40|CHUK|CYP26A1|HMGB1|JUND|SMAD7|ODC1|OGG1|PTEN|SDC1|SNAI1|VEGFA|MAPKAPK5|GDF15|TREX2	-2	HF_d0
Cell Type Signatures	7	M39122	AIZARANI LIVER C21 STELLATE CELLS 1		-3.2	2.5	3.9	30182	194	985	16	1.6	0.4	1490|2012|2687|3488|4313|5101|5156|8425|8848|9023|9173|11030|84159|84168|151887|284119	CCN2|EMP1|GGT5|IGFBP5|MMP2|PCDH9|PDGFRA|LTBP4|TSC22D1|CH25H|IL1RL1|RBPMS|ARID5B|ANTXR1|CCDC80|CAVIN1	-2	HF_d0
DisGeNET	35	C0279593	Adult B Acute Lymphoblastic Leukemia		-3.2	3.7	4.3	30182	74	985	9	0.91	0.3	861|930|941|1490|2120|3146|5728|5896|10643	RUNX1|CD19|CD80|CCN2|ETV6|HMGB1|PTEN|RAG1|IGF2BP3	-2	HF_d0
DisGeNET	35	C1290886	Chronic inflammatory disorder		-3.2	3.7	4.3	30182	74	985	9	0.91	0.3	958|1235|2114|3146|3579|6401|7422|9518|55729	CD40|CCR6|ETS2|HMGB1|CXCR2|SELE|VEGFA|GDF15|ATF7IP	-2	HF_d0
DisGeNET	35	C0410480	Avascular Necrosis of Femur Head		-3.2	3.7	4.3	30182	74	985	9	0.91	0.3	338|632|1280|2908|3578|4092|7052|7422|9370	APOB|BGLAP|COL2A1|NR3C1|IL9|SMAD7|TGM2|VEGFA|ADIPOQ	-2	HF_d0
Transcription Factor Targets	16	M16178	HOXA4 Q2		-3.2	2.3	3.8	30182	272	985	20	2	0.45	595|678|1112|1266|1848|2048|2120|2542|4622|4915|5101|9043|10150|25950|26191|51503|53371|57616|89792|162605	CCND1|ZFP36L2|FOXN3|CNN3|DUSP6|EPHB2|ETV6|SLC37A4|MYH4|NTRK2|PCDH9|SPAG9|MBNL2|RWDD3|PTPN22|CWC15|NUP54|TSHZ3|GAL3ST3|KRT28	-2	HF_d0
DisGeNET	35	C0001080	Achondroplasia		-3.2	4.7	4.6	30182	46	985	7	0.71	0.27	595|1267|1280|1557|2048|2887|6615	CCND1|CNP|COL2A1|CYP2C19|EPHB2|GRB10|SNAI1	-2	HF_d0
DisGeNET	35	C0079772	T-Cell Lymphoma		-3.2	1.9	3.7	30182	485	985	30	3	0.55	355|595|604|920|930|939|958|2033|2100|2120|2260|3578|4049|4233|4772|4803|5156|5728|5896|7422|9071|9437|9623|9891|10038|10892|51477|65059|84662|374569	FAS|CCND1|BCL6|CD4|CD19|CD27|CD40|EP300|ESR2|ETV6|FGFR1|IL9|LTA|MET|NFATC1|NGF|PDGFRA|PTEN|RAG1|VEGFA|CLDN10|NCR1|TCL1B|NUAK1|PARP2|MALT1|ISYNA1|RAPH1|GLIS2|ASPG	-2	HF_d0
Transcription Factor Targets	16	M12142	PAX8 B		-3.2	3.2	4.1	30182	106	985	11	1.1	0.33	1734|3215|3234|5069|5727|9886|10768|27319|55003|55806|128553	DIO2|HOXB5|HOXD8|PAPPA|PTCH1|RHOBTB1|AHCYL1|BHLHE22|PAK1IP1|HR|TSHZ2	-2	HF_d0
Transcription Factor Targets	16	M1630	TGACCTTG SF1 Q6		-3.2	2.3	3.8	30182	253	985	19	1.9	0.44	549|818|1329|3226|4826|5412|5937|7408|23001|23387|23788|25841|51458|51760|55554|127544|252995|284161|339366	AUH|CAMK2G|COX5B|HOXC10|NNAT|UBL3|RBMS1|VASP|WDFY3|SIK3|MTCH2|ABTB2|RHCG|SYT17|KLK15|RNF19B|FNDC5|GDPD1|ADAMTSL5	-2	HF_d0
Transcription Factor Targets	16	M14778	IK2 01		-3.2	2.2	3.8	30182	273	985	20	2	0.45	1112|1490|1592|1969|2048|2355|3215|3280|4826|5376|5727|5937|7422|10038|10174|10368|10611|26298|55374|220202	FOXN3|CCN2|CYP26A1|EPHA2|EPHB2|FOSL2|HOXB5|HES1|NNAT|PMP22|PTCH1|RBMS1|VEGFA|PARP2|SORBS3|CACNG3|PDLIM5|EHF|TMCO6|ATOH7	-2	HF_d0
DisGeNET	35	C0747845	early pregnancy		-3.2	2.2	3.8	30182	273	985	20	2	0.45	604|941|1235|1592|2100|2260|3164|3995|4313|4915|4953|7422|9370|10203|10699|55824|60676|79258|84432|94031	BCL6|CD80|CCR6|CYP26A1|ESR2|FGFR1|NR4A1|FADS3|MMP2|NTRK2|ODC1|VEGFA|ADIPOQ|CALCRL|CORIN|PAG1|PAPPA2|MMEL1|PROK1|HTRA3	-2	HF_d0
Cell Type Signatures	7	M41666	TRAVAGLINI LUNG CAPILLARY INTERMEDIATE 1 CELL		-3.2	2.7	4	30182	158	985	14	1.4	0.38	358|972|1266|1831|6926|7846|8322|8706|9173|9788|23187|23348|23554|123920	AQP1|CD74|CNN3|TSC22D3|TBX3|TUBA1A|FZD4|B3GALNT1|IL1RL1|MTSS1|PHLDB1|DOCK9|TSPAN12|CMTM3	-2	HF_d0
DisGeNET	35	C0005612	Birth Weight		-3.2	2.4	3.9	30182	214	985	17	1.7	0.41	1072|1786|2887|3175|5069|5727|5795|6016|10643|26018|29128|55089|55384|57818|60676|79058|84071	CFL1|DNMT1|GRB10|ONECUT1|PAPPA|PTCH1|PTPRJ|RIT1|IGF2BP3|LRIG1|UHRF1|SLC38A4|MEG3|G6PC2|PAPPA2|ASPSCR1|ARMC2	-2	HF_d0
DisGeNET	35	C0280483	Adult Anaplastic Astrocytoma		-3.2	3.4	4.2	30182	90	985	10	1	0.32	595|604|972|1490|2950|3488|5728|6657|7422|8848	CCND1|BCL6|CD74|CCN2|GSTP1|IGFBP5|PTEN|SOX2|VEGFA|TSC22D1	-2	HF_d0
Cell Type Signatures	7	M39250	MENON FETAL KIDNEY 0 CAP MESENCHYME CELLS		-3.2	3.4	4.2	30182	90	985	10	1	0.32	1786|3146|4673|4826|4915|5757|7503|7846|23013|23089	DNMT1|HMGB1|NAP1L1|NNAT|NTRK2|PTMA|XIST|TUBA1A|SPEN|PEG10	-2	HF_d0
DisGeNET	35	C4551548	Grade III Childhood Astrocytoma		-3.2	3.4	4.2	30182	90	985	10	1	0.32	595|604|972|1490|2950|3488|5728|6657|7422|8848	CCND1|BCL6|CD74|CCN2|GSTP1|IGFBP5|PTEN|SOX2|VEGFA|TSC22D1	-2	HF_d0
DisGeNET	35	C1843300	Sparse eyelashes		-3.1	4.1	4.4	30182	60	985	8	0.81	0.29	6635|10161|10913|11128|55651|55806|83999|84168	SNRPE|LPAR6|EDAR|POLR3A|NHP2|HR|KREMEN1|ANTXR1	-2	HF_d0
DisGeNET	35	C2678065	Myofibrillar Myopathy		-3.1	4.1	4.4	30182	60	985	8	0.81	0.29	2670|5350|5728|8878|9377|10611|11155|56301	GFAP|PLN|PTEN|SQSTM1|COX5A|PDLIM5|LDB3|SLC7A10	-2	HF_d0
DisGeNET	35	C0024620	Primary Malignant Liver Neoplasm		-3.1	4.1	4.4	30182	60	985	8	0.81	0.29	1557|2048|3146|4233|5728|7422|9518|9891	CYP2C19|EPHB2|HMGB1|MET|PTEN|VEGFA|GDF15|NUAK1	-2	HF_d0
DisGeNET	35	C0003504	Aortic Valve Insufficiency		-3.1	2	3.7	30182	377	985	25	2.5	0.5	354|355|409|595|958|1267|1490|2006|2048|2100|2908|3146|3164|3727|4233|5728|6041|6449|6945|7422|8322|8644|10559|51341|55034	KLK3|FAS|ARRB2|CCND1|CD40|CNP|CCN2|ELN|EPHB2|ESR2|NR3C1|HMGB1|NR4A1|JUND|MET|PTEN|RNASEL|SGTA|MLX|VEGFA|FZD4|AKR1C3|SLC35A1|ZBTB7A|MOCOS	-2	HF_d0
DisGeNET	35	C0158288	Spinal stenosis of lumbar region		-3.1	5.4	4.7	30182	34	985	6	0.61	0.25	2006|4313|7422|8425|9244|23452	ELN|MMP2|VEGFA|LTBP4|CRLF1|ANGPTL2	-2	HF_d0
Cell Type Signatures	7	M39322	CUI DEVELOPING HEART VALVAR ENDOTHELIAL CELL		-3.1	2.8	4	30182	141	985	13	1.3	0.36	358|638|2180|2355|3164|3488|3691|4772|4915|5156|5376|6652|23452	AQP1|BIK|ACSL1|FOSL2|NR4A1|IGFBP5|ITGB4|NFATC1|NTRK2|PDGFRA|PMP22|SORD|ANGPTL2	-2	HF_d0
DisGeNET	35	C0341439	Chronic liver disease		-3.1	2.5	3.9	30182	196	985	16	1.6	0.4	217|958|1476|1490|1557|2006|2091|2530|4803|5156|5319|7422|9370|9377|9518|10625	ALDH2|CD40|CSTB|CCN2|CYP2C19|ELN|FBL|FUT8|NGF|PDGFRA|PLA2G1B|VEGFA|ADIPOQ|COX5A|GDF15|IVNS1ABP	-2	HF_d0
Transcription Factor Targets	16	M30200	TERF1 TARGET GENES		-3.1	2.2	3.7	30182	295	985	21	2.1	0.46	41|571|941|969|972|1112|1997|3105|5192|5527|5998|6272|6744|9788|10090|10725|27156|51474|64121|89766|359948	ASIC1|BACH1|CD80|CD69|CD74|FOXN3|ELF1|HLA-A|PEX10|PPP2R5C|RGS3|SORT1|ITPRID2|MTSS1|UST|NFAT5|RSPH14|LIMA1|RRAGC|UMODL1|IRF2BP2	-2	HF_d0
DisGeNET	35	C2938924	Oestrogen receptor positive breast cancer		-3.1	1.9	3.6	30182	510	985	31	3.1	0.56	360|595|604|861|958|1058|1147|1312|1557|2048|2100|2260|2885|2908|2950|3215|3482|3488|3667|4826|5727|5728|6431|6528|6657|6667|7422|9368|11240|55824|406986	AQP3|CCND1|BCL6|RUNX1|CD40|CENPA|CHUK|COMT|CYP2C19|EPHB2|ESR2|FGFR1|GRB2|NR3C1|GSTP1|HOXB5|IGF2R|IGFBP5|IRS1|NNAT|PTCH1|PTEN|SRSF6|SLC5A5|SOX2|SP1|VEGFA|NHERF1|PADI2|PAG1|MIR203A	-2	HF_d0
Cell Type Signatures	7	M41720	FAN OVARY CL18 B LYMPHOCYTE		-3.1	2	3.6	30182	422	985	27	2.7	0.52	752|753|920|972|1997|2885|2908|3105|3303|3312|6235|6428|6432|7873|8407|8878|9377|9473|10892|10907|10952|11140|26986|51128|55824|79647|112399	FMNL1|LDLRAD4|CD4|CD74|ELF1|GRB2|NR3C1|HLA-A|HSPA1A|HSPA8|RPS29|SRSF3|SRSF7|MANF|TAGLN2|SQSTM1|COX5A|THEMIS2|MALT1|TXNL4A|SEC61B|CDC37|PABPC1|SAR1B|PAG1|AKIRIN1|EGLN3	-2	HF_d0
Transcription Factor Targets	16	M9638	OCT1 Q5 01		-3.1	2.2	3.8	30182	275	985	20	2	0.45	1831|1848|2828|3234|3727|4281|4801|5527|5728|7093|7579|7873|8322|9846|10025|11040|26298|26468|51199|55729	TSC22D3|DUSP6|GPR4|HOXD8|JUND|MID1|NFYB|PPP2R5C|PTEN|TLL2|ZSCAN20|MANF|FZD4|GAB2|MED16|PIM2|EHF|LHX6|NIN|ATF7IP	-2	HF_d0
Cell Type Signatures	7	M39104	ZHONG PFC C3 MICROGLIA		-3.1	1.9	3.6	30182	488	985	30	3	0.55	203|777|2817|3995|4915|5049|5361|6812|6861|7846|8193|9644|9672|10268|10625|10907|11128|22924|23002|23114|23217|23386|26999|27319|55384|79058|79726|127829|148014|153090	AK1|CACNA1E|GPC1|FADS3|NTRK2|PAFAH1B2|PLXNA1|STXBP1|SYT5|TUBA1A|DPF1|SH3PXD2A|SDC3|RAMP3|IVNS1ABP|TXNL4A|POLR3A|MAPRE3|DAAM1|NFASC|ZFR2|NUDCD3|CYFIP2|BHLHE22|MEG3|ASPSCR1|WDR59|ARL8A|TTC9B|DAB2IP	-2	HF_d0
Transcription Factor Targets	16	M7622	ZIC3 01		-3.1	2.3	3.8	30182	255	985	19	1.9	0.44	752|1500|1592|2047|2120|2899|3219|4613|4801|5727|5937|7869|9249|23452|26468|58190|84858|127002|283248	FMNL1|CTNND1|CYP26A1|EPHB1|ETV6|GRIK3|HOXB9|MYCN|NFYB|PTCH1|RBMS1|SEMA3B|DHRS3|ANGPTL2|LHX6|CTDSP1|ZNF503|ATXN7L2|RCOR2	-2	HF_d0
Transcription Factor Targets	16	M9949	NFKAPPAB 01		-3.1	2.3	3.8	30182	255	985	19	1.9	0.44	631|678|958|1490|2120|3219|3691|4049|5937|6299|9925|10554|10725|23143|23446|26298|55870|79575|84733	BFSP1|ZFP36L2|CD40|CCN2|ETV6|HOXB9|ITGB4|LTA|RBMS1|SALL1|ZBTB5|AGPAT1|NFAT5|LRCH1|SLC44A1|EHF|ASH1L|ABHD8|CBX2	-2	HF_d0
DisGeNET	35	C2745900	Promyelocytic leukemia		-3.1	2.3	3.8	30182	255	985	19	1.9	0.44	326|473|604|638|861|1043|1592|1786|2152|2308|2322|3280|4953|5728|7422|7704|10919|11040|23677	AIRE|RERE|BCL6|BIK|RUNX1|CD52|CYP26A1|DNMT1|F3|FOXO1|FLT3|HES1|ODC1|PTEN|VEGFA|ZBTB16|EHMT2|PIM2|SH3BP4	-2	HF_d0
DisGeNET	35	C1519680	Tumor Immunity		-3.1	2.1	3.7	30182	337	985	23	2.3	0.48	354|939|941|958|969|1969|2033|2048|3146|3303|3578|3727|4261|6449|7422|9043|9437|10331|10892|11040|23308|55824|84168	KLK3|CD27|CD80|CD40|CD69|EPHA2|EP300|EPHB2|HMGB1|HSPA1A|IL9|JUND|CIITA|SGTA|VEGFA|SPAG9|NCR1|B3GNT3|MALT1|PIM2|ICOSLG|PAG1|ANTXR1	-2	HF_d0
DisGeNET	35	C0018129	Graft Rejection		-3.1	4.6	4.5	30182	47	985	7	0.71	0.27	409|920|958|3579|4049|4583|6915	ARRB2|CD4|CD40|CXCR2|LTA|MUC2|TBXA2R	-2	HF_d0
DisGeNET	35	C0271623	Hypogonadotropic hypogonadism		-3.1	2.6	3.9	30182	178	985	15	1.5	0.39	1848|2006|2260|4359|4803|4990|5376|5428|5727|6016|6657|7036|11128|64072|84733	DUSP6|ELN|FGFR1|MPZ|NGF|SIX6|PMP22|POLG|PTCH1|RIT1|SOX2|TFR2|POLR3A|CDH23|CBX2	-2	HF_d0
DisGeNET	35	C0023290	Leishmaniasis, Visceral		-3.1	2.5	3.9	30182	197	985	16	1.6	0.4	354|358|958|969|1652|2308|3303|3306|3578|3579|4049|4313|4953|6449|54210|374569	KLK3|AQP1|CD40|CD69|DDT|FOXO1|HSPA1A|HSPA2|IL9|CXCR2|LTA|MMP2|ODC1|SGTA|TREM1|ASPG	-2	HF_d0
DisGeNET	35	C0242852	Proliferative vitreoretinopathy		-3.1	2.8	4	30182	142	985	13	1.3	0.36	595|1490|2091|2260|2670|3579|4041|4049|4092|4313|6091|7052|7422	CCND1|CCN2|FBL|FGFR1|GFAP|CXCR2|LRP5|LTA|SMAD7|MMP2|ROBO1|TGM2|VEGFA	-1.9	HF_d0
Transcription Factor Targets	16	M9142	ACCTGTTG UNKNOWN		-3.1	2.7	3.9	30182	160	985	14	1.4	0.38	1452|2908|5585|6310|8848|9148|27436|30811|51760|81619|90525|124245|153020|340719	CSNK1A1|NR3C1|PKN1|ATXN1|TSC22D1|NEURL1|EML4|HUNK|SYT17|TSPAN14|SHF|ZC3H18|RASGEF1B|NANOS1	-1.9	HF_d0
DisGeNET	35	C0600327	Toxic Shock Syndrome		-3.1	4	4.3	30182	61	985	8	0.81	0.29	358|958|2048|3105|6915|7422|10479|54210	AQP1|CD40|EPHB2|HLA-A|TBXA2R|VEGFA|SLC9A6|TREM1	-1.9	HF_d0
Transcription Factor Targets	16	M13016	OCT1 03		-3.1	2.3	3.8	30182	236	985	18	1.8	0.43	400|1112|3215|4281|4792|5156|5339|6016|6299|6431|9679|25906|51205|51368|55898|220202|283248|401036	ARL1|FOXN3|HOXB5|MID1|NFKBIA|PDGFRA|PLEC|RIT1|SALL1|SRSF6|FAM53B|ANAPC15|ACP6|TEX264|UNC45A|ATOH7|RCOR2|ASB18	-1.9	HF_d0
Transcription Factor Targets	16	M1328	WTGAAAT UNKNOWN		-3.1	1.8	3.5	30182	625	985	36	3.7	0.6	473|1373|1848|2012|3219|3226|3488|3660|4281|4968|5069|5585|6016|6091|6657|7093|8854|9886|10912|11219|23002|23584|23677|27319|53371|54970|55003|55504|55534|55604|57332|57616|64072|122042|167410|284161	RERE|CPS1|DUSP6|EMP1|HOXB9|HOXC10|IGFBP5|IRF2|MID1|OGG1|PAPPA|PKN1|RIT1|ROBO1|SOX2|TLL2|ALDH1A2|RHOBTB1|GADD45G|TREX2|DAAM1|VSIG2|SH3BP4|BHLHE22|NUP54|TTC12|PAK1IP1|TNFRSF19|MAML3|CARMIL1|CBX8|TSHZ3|CDH23|RXFP2|LIX1|GDPD1	-1.9	HF_d0
DisGeNET	35	C0022680	Polycystic Kidney Diseases		-3.1	2.2	3.7	30182	276	985	20	2	0.45	358|360|632|861|1312|1490|2048|3727|4041|5757|6401|6569|6667|6752|7422|8322|26191|57787|79738|203286	AQP1|AQP3|BGLAP|RUNX1|COMT|CCN2|EPHB2|JUND|LRP5|PTMA|SELE|SLC34A1|SP1|SSTR2|VEGFA|FZD4|PTPN22|MARK4|BBS10|ANKS6	-1.9	HF_d0
Transcription Factor Targets	16	M217	VDR Q6		-3.1	2.2	3.7	30182	276	985	20	2	0.45	1592|1831|4803|4915|5376|5585|5727|6431|7579|7869|9507|10162|11069|22859|26523|26986|64641|84858|124935|283248	CYP26A1|TSC22D3|NGF|NTRK2|PMP22|PKN1|PTCH1|SRSF6|ZSCAN20|SEMA3B|ADAMTS4|LPCAT3|RAPGEF4|ADGRL1|AGO1|PABPC1|EBF2|ZNF503|SLC43A2|RCOR2	-1.9	HF_d0
DisGeNET	35	C0005940	Bone Diseases		-3.1	2.1	3.7	30182	317	985	22	2.2	0.47	632|638|1490|1903|2132|3060|3164|3549|4041|4313|4803|4826|6382|6561|6575|7166|7422|8878|9370|10457|51341|57521	BGLAP|BIK|CCN2|S1PR3|EXT2|HCRT|NR4A1|IHH|LRP5|MMP2|NGF|NNAT|SDC1|SLC13A1|SLC20A2|TPH1|VEGFA|SQSTM1|ADIPOQ|GPNMB|ZBTB7A|RPTOR	-1.9	HF_d0
DisGeNET	35	C3469521	FANCONI ANEMIA, COMPLEMENTATION GROUP A (disorder)		-3.1	2	3.7	30182	359	985	24	2.4	0.49	217|571|604|861|2048|2670|3090|3280|4313|4622|5728|5890|5892|6310|7349|9894|29128|29980|51341|55729|55824|57167|79071|199990	ALDH2|BACH1|BCL6|RUNX1|EPHB2|GFAP|HIC1|HES1|MMP2|MYH4|PTEN|RAD51B|RAD51D|ATXN1|UCN|TELO2|UHRF1|DONSON|ZBTB7A|ATF7IP|PAG1|SALL4|ELOVL6|FAAP20	-1.9	HF_d0
Transcription Factor Targets	16	M14862	P300 01		-3.1	2.3	3.8	30182	256	985	19	1.9	0.44	473|1831|1960|2012|2047|2260|3727|4772|4792|5531|7571|7855|10479|10612|23199|23446|26468|51232|55534	RERE|TSC22D3|EGR3|EMP1|EPHB1|FGFR1|JUND|NFATC1|NFKBIA|PPP4C|ZNF23|FZD5|SLC9A6|TRIM3|GSE1|SLC44A1|LHX6|CRIM1|MAML3	-1.9	HF_d0
DisGeNET	35	C0149931	Migraine Disorders		-3.1	1.9	3.6	30182	512	985	31	3.1	0.56	41|354|355|478|777|958|1312|2048|2100|2160|3060|3578|4049|4313|4326|4803|4968|5428|5728|6235|6575|6945|7166|7422|9370|10203|51477|55034|55824|57521|197322	ASIC1|KLK3|FAS|ATP1A3|CACNA1E|CD40|COMT|EPHB2|ESR2|F11|HCRT|IL9|LTA|MMP2|MMP17|NGF|OGG1|POLG|PTEN|RPS29|SLC20A2|MLX|TPH1|VEGFA|ADIPOQ|CALCRL|ISYNA1|MOCOS|PAG1|RPTOR|ACSF3	-1.9	HF_d0
DisGeNET	35	C0024713	Manic Disorder		-3.1	3.6	4.2	30182	76	985	9	0.91	0.3	120|478|1312|2908|2931|4915|5428|6196|221981	ADD3|ATP1A3|COMT|NR3C1|GSK3A|NTRK2|POLG|RPS6KA2|THSD7A	-1.9	HF_d0
DisGeNET	35	C0259783	mixed gliomas		-3.1	3.6	4.2	30182	76	985	9	0.91	0.3	1657|2260|2950|3105|4915|5156|5728|6528|23187	DMXL1|FGFR1|GSTP1|HLA-A|NTRK2|PDGFRA|PTEN|SLC5A5|PHLDB1	-1.9	HF_d0
DisGeNET	35	C0155626	Acute myocardial infarction		-3.1	1.7	3.5	30182	766	985	42	4.3	0.64	19|217|338|355|595|840|939|1490|1500|1557|1734|2048|2100|2152|2180|2950|3146|4049|4313|4801|4803|4968|5069|5319|5728|6310|6382|6533|7422|7503|8878|9370|9377|9518|10559|26298|51514|54210|54438|55034|113451|494335	ABCA1|ALDH2|APOB|FAS|CCND1|CASP7|CD27|CCN2|CTNND1|CYP2C19|DIO2|EPHB2|ESR2|F3|ACSL1|GSTP1|HMGB1|LTA|MMP2|NFYB|NGF|OGG1|PAPPA|PLA2G1B|PTEN|ATXN1|SDC1|SLC6A6|VEGFA|XIST|SQSTM1|ADIPOQ|COX5A|GDF15|SLC35A1|EHF|DTL|TREM1|GFOD1|MOCOS|AZIN2|MIR423	-1.9	HF_d0
Cell Type Signatures	7	M39129	AIZARANI LIVER C30 HEPATOCYTES 4		-3.1	1.9	3.6	30182	446	985	28	2.8	0.53	19|604|1373|1557|2180|2308|4051|7422|7763|8714|8858|8991|9213|9644|9659|9722|9962|10912|23051|23132|28960|29930|79744|83999|84902|124935|128553|374569	ABCA1|BCL6|CPS1|CYP2C19|ACSL1|FOXO1|CYP4F3|VEGFA|ZFAND5|ABCC3|PROZ|SELENBP1|XPR1|SH3PXD2A|PDE4DIP|NOS1AP|SLC23A2|GADD45G|ZHX3|RAD54L2|DCPS|PCDHB1|ZNF419|KREMEN1|CEP89|SLC43A2|TSHZ2|ASPG	-1.9	HF_d0
DisGeNET	35	C4049446	Neointimal hyperplasia		-3.1	2.5	3.8	30182	198	985	16	1.6	0.4	1903|2006|3146|5727|5728|5795|6401|7052|7422|9370|9927|10252|10725|23452|51477|284119	S1PR3|ELN|HMGB1|PTCH1|PTEN|PTPRJ|SELE|TGM2|VEGFA|ADIPOQ|MFN2|SPRY1|NFAT5|ANGPTL2|ISYNA1|CAVIN1	-1.9	HF_d0
DisGeNET	35	C0334121	Inflammatory Myofibroblastic Tumor		-3.1	3.3	4.1	30182	92	985	10	1	0.32	595|1490|2120|3069|3178|3488|5156|8878|11030|27436	CCND1|CCN2|ETV6|HDLBP|HNRNPA1|IGFBP5|PDGFRA|SQSTM1|RBPMS|EML4	-1.9	HF_d0
DisGeNET	35	C2931384	Moyamoya disease 1		-3.1	3.3	4.1	30182	92	985	10	1	0.32	958|2006|3105|4313|7422|8854|9244|11069|23348|57521	CD40|ELN|HLA-A|MMP2|VEGFA|ALDH1A2|CRLF1|RAPGEF4|DOCK9|RPTOR	-1.9	HF_d0
Cell Type Signatures	7	M39202	HAY BONE MARROW NAIVE T CELL		-3.1	2	3.6	30182	403	985	26	2.6	0.51	120|360|399|678|939|969|1235|1265|1831|1997|2592|6235|6633|7128|11040|11322|23318|26986|27040|27436|29997|54941|55824|84159|94103|128553	ADD3|AQP3|RHOH|ZFP36L2|CD27|CD69|CCR6|CNN2|TSC22D3|ELF1|GALT|RPS29|SNRPD2|TNFAIP3|PIM2|TMC6|TUT4|PABPC1|LAT|EML4|NOP53|RNF125|PAG1|ARID5B|ORMDL3|TSHZ2	-1.9	HF_d0
DisGeNET	35	C0027498	Nausea and vomiting		-3.1	2.3	3.7	30182	257	985	19	1.9	0.44	355|755|1235|1312|1490|2006|2592|2908|3060|3178|3691|3988|5156|5728|8878|9518|10892|26191|29978	FAS|CFAP410|CCR6|COMT|CCN2|ELN|GALT|NR3C1|HCRT|HNRNPA1|ITGB4|LIPA|PDGFRA|PTEN|SQSTM1|GDF15|MALT1|PTPN22|UBQLN2	-1.9	HF_d0
TRRUST	34	TRR01277	Regulated by: STAT3		-3.1	2.7	3.9	30182	161	985	14	1.4	0.38	19|355|595|604|1490|1786|2100|2120|2322|2670|4313|5728|7422|57167	ABCA1|FAS|CCND1|BCL6|CCN2|DNMT1|ESR2|ETV6|FLT3|GFAP|MMP2|PTEN|VEGFA|SALL4	-1.9	HF_d0
Cell Type Signatures	7	M41714	FAN OVARY CL12 T LYMPHOCYTE NK CELL 2		-3.1	2.7	3.9	30182	161	985	14	1.4	0.38	678|969|1043|1831|1997|2908|3105|5527|6235|7128|8407|11140|26986|27436	ZFP36L2|CD69|CD52|TSC22D3|ELF1|NR3C1|HLA-A|PPP2R5C|RPS29|TNFAIP3|TAGLN2|CDC37|PABPC1|EML4	-1.9	HF_d0
Cell Type Signatures	7	M41691	TRAVAGLINI LUNG PLATELET MEGAKARYOCYTE CELL		-3.1	1.8	3.5	30182	604	985	35	3.6	0.59	808|2950|3146|3856|4673|4953|5154|5795|6016|6915|8189|8407|8714|8848|8878|9249|9886|10554|10643|23002|23105|27040|29956|51186|55281|56911|80152|80790|83541|84417|84790|112399|196527|222166|641649	CALM3|GSTP1|HMGB1|KRT8|NAP1L1|ODC1|PDGFA|PTPRJ|RIT1|TBXA2R|SYMPK|TAGLN2|ABCC3|TSC22D1|SQSTM1|DHRS3|RHOBTB1|AGPAT1|IGF2BP3|DAAM1|FSTL4|LAT|CERS2|TCEAL9|TMEM140|MAP3K7CL|CENPT|CMIP|FAM110A|ECRG4|TUBA1C|EGLN3|ANO6|MTURN|TMEM91	-1.9	HF_d0
DisGeNET	35	C0220668	Congenital contractural arachnodactyly		-3.1	1.8	3.5	30182	559	985	33	3.4	0.57	19|595|1415|1786|2012|2048|2260|3175|3235|3280|3691|4049|4233|4583|4968|5154|5156|5728|6615|6657|7422|8714|8888|9112|10457|10553|10892|25822|30001|51341|54210|55384|406986	ABCA1|CCND1|CRYBB2|DNMT1|EMP1|EPHB2|FGFR1|ONECUT1|HOXD9|HES1|ITGB4|LTA|MET|MUC2|OGG1|PDGFA|PDGFRA|PTEN|SNAI1|SOX2|VEGFA|ABCC3|MCM3AP|MTA1|GPNMB|HTATIP2|MALT1|DNAJB5|ERO1A|ZBTB7A|TREM1|MEG3|MIR203A	-1.9	HF_d0
DisGeNET	35	C0263662	Disseminated eosinophilic collagen disease		-3.1	8.8	5.3	30182	14	985	4	0.41	0.2	2120|2260|4773|5156	ETV6|FGFR1|NFATC2|PDGFRA	-1.9	HF_d0
DisGeNET	35	C0085273	Erythema Infectiosum		-3.1	8.8	5.3	30182	14	985	4	0.41	0.2	958|3105|10625|30811	CD40|HLA-A|IVNS1ABP|HUNK	-1.9	HF_d0
DisGeNET	35	C0085136	Central Nervous System Neoplasms		-3.1	2.6	3.8	30182	180	985	15	1.5	0.39	358|1969|2048|2260|2670|4613|5156|7422|7704|9623|23187|26018|55083|79991|113451	AQP1|EPHA2|EPHB2|FGFR1|GFAP|MYCN|PDGFRA|VEGFA|ZBTB16|TCL1B|PHLDB1|LRIG1|KIF26B|STN1|AZIN2	-1.9	HF_d0
DisGeNET	35	C0028259	Nodule		-3.1	2.2	3.7	30182	278	985	20	2	0.45	354|358|604|632|1831|2048|2260|2950|3762|4313|4613|5727|6528|7422|8878|23452|26523|27436|51199|653509	KLK3|AQP1|BCL6|BGLAP|TSC22D3|EPHB2|FGFR1|GSTP1|KCNJ5|MMP2|MYCN|PTCH1|SLC5A5|VEGFA|SQSTM1|ANGPTL2|AGO1|EML4|NIN|SFTPA1	-1.9	HF_d0
DisGeNET	35	C0220810	Congenital defects		-3.1	2.9	4	30182	126	985	12	1.2	0.35	217|473|861|1112|2908|3146|4281|5069|5339|5727|6657|9411	ALDH2|RERE|RUNX1|FOXN3|NR3C1|HMGB1|MID1|PAPPA|PLEC|PTCH1|SOX2|ARHGAP29	-1.9	HF_d0
Transcription Factor Targets	16	M5987	ATF6 01		-3.1	2.9	4	30182	126	985	12	1.2	0.35	1960|1997|2120|2885|3164|3219|3727|4915|6667|7763|7869|128218	EGR3|ELF1|ETV6|GRB2|NR4A1|HOXB9|JUND|NTRK2|SP1|ZFAND5|SEMA3B|TMEM125	-1.9	HF_d0
COVID	200	COVID158	Proteome_Stukalov_A549_72h_NSP3_MACROD_Down		-3.1	4.5	4.4	30182	48	985	7	0.71	0.27	2048|6533|8407|8969|26287|29998|90459	EPHB2|SLC6A6|TAGLN2|H2AC11|ANKRD2|BICRA|ERI1	-1.9	HF_d0
Transcription Factor Targets	16	M2814	SREBP Q3		-3.1	2.3	3.7	30182	258	985	19	1.9	0.44	120|604|1124|1280|2670|3995|4281|7869|10625|10643|10912|23199|25822|55504|246329|255043|257106|283248|283987	ADD3|BCL6|CHN2|COL2A1|GFAP|FADS3|MID1|SEMA3B|IVNS1ABP|IGF2BP3|GADD45G|GSE1|DNAJB5|TNFRSF19|STAC3|TMEM86B|ARHGAP30|RCOR2|HID1	-1.9	HF_d0
DisGeNET	35	C3693482	Giant Cell Fibroblastoma		-3	3.6	4.2	30182	77	985	9	0.91	0.3	595|1490|2120|2828|5156|5728|6615|8322|56911	CCND1|CCN2|ETV6|GPR4|PDGFRA|PTEN|SNAI1|FZD4|MAP3K7CL	-1.9	HF_d0
TRRUST	34	TRR01062	Regulated by: PPARG		-3	3.6	4.2	30182	77	985	9	0.91	0.3	338|595|1384|4261|5728|6528|9370|9518|30001	APOB|CCND1|CRAT|CIITA|PTEN|SLC5A5|ADIPOQ|GDF15|ERO1A	-1.9	HF_d0
Cell Type Signatures	7	M40001	BUSSLINGER ESOPHAGEAL QUIESCENT BASAL CELLS		-3	3.6	4.2	30182	77	985	9	0.91	0.3	678|3306|3488|3691|4673|4915|10457|29997|79875	ZFP36L2|HSPA2|IGFBP5|ITGB4|NAP1L1|NTRK2|GPNMB|NOP53|THSD4	-1.9	HF_d0
DisGeNET	35	C0858252	Breast adenocarcinoma		-3	2.4	3.8	30182	219	985	17	1.7	0.41	218|354|752|958|1652|1969|2033|2260|2729|4326|5728|5896|6926|9112|10424|10501|65059	ALDH3A1|KLK3|FMNL1|CD40|DDT|EPHA2|EP300|FGFR1|GCLC|MMP17|PTEN|RAG1|TBX3|MTA1|PGRMC2|SEMA6B|RAPH1	-1.9	HF_d0
DisGeNET	35	C0242339	Dyslipidemias		-3	1.9	3.6	30182	471	985	29	2.9	0.54	19|217|338|595|597|2100|2303|2308|2908|3105|3146|3667|3988|3992|4041|4049|5069|5336|6272|6382|7422|8991|9213|9370|23387|26191|29881|54210|359948	ABCA1|ALDH2|APOB|CCND1|BCL2A1|ESR2|FOXC2|FOXO1|NR3C1|HLA-A|HMGB1|IRS1|LIPA|FADS1|LRP5|LTA|PAPPA|PLCG2|SORT1|SDC1|VEGFA|SELENBP1|XPR1|ADIPOQ|SIK3|PTPN22|NPC1L1|TREM1|IRF2BP2	-1.9	HF_d0
Transcription Factor Targets	16	M9431	AP1 Q6		-3	2.2	3.7	30182	259	985	19	1.9	0.44	1969|2670|3578|5069|5101|5339|6016|7408|7763|8407|9249|9805|9846|23001|57169|57549|63874|127002|255488	EPHA2|GFAP|IL9|PAPPA|PCDH9|PLEC|RIT1|VASP|ZFAND5|TAGLN2|DHRS3|SCRN1|GAB2|WDFY3|ZNFX1|IGSF9|ABHD4|ATXN7L2|RNF144B	-1.9	HF_d0
Transcription Factor Targets	16	M6885	AREB6 02		-3	2.2	3.7	30182	259	985	19	1.9	0.44	604|1384|2899|2900|3995|6252|6432|8407|9110|10162|25822|25852|26298|27133|55898|64121|84790|112399|117584	BCL6|CRAT|GRIK3|GRIK4|FADS3|RTN1|SRSF7|TAGLN2|MTMR4|LPCAT3|DNAJB5|ARMC8|EHF|KCNH5|UNC45A|RRAGC|TUBA1C|EGLN3|RFFL	-1.9	HF_d0
Transcription Factor Targets	16	M17968	ER Q6 02		-3	2.2	3.7	30182	259	985	19	1.9	0.44	539|604|752|1592|2670|4281|6428|6657|7422|7873|8322|9043|9377|51760|79258|89792|135886|170689|283248	ATP5PO|BCL6|FMNL1|CYP26A1|GFAP|MID1|SRSF3|SOX2|VEGFA|MANF|FZD4|SPAG9|COX5A|SYT17|MMEL1|GAL3ST3|TMEM270|ADAMTS15|RCOR2	-1.9	HF_d0
DisGeNET	35	C1704274	Intrauterine adhesions		-3	6.4	4.8	30182	24	985	5	0.51	0.23	4092|6382|6657|7422|9411	SMAD7|SDC1|SOX2|VEGFA|ARHGAP29	-1.9	HF_d0
TRRUST	34	TRR01174	Regulated by: RUNX2		-3	6.4	4.8	30182	24	985	5	0.51	0.23	354|3549|4041|4313|7422	KLK3|IHH|LRP5|MMP2|VEGFA	-1.9	HF_d0
DisGeNET	35	C1832117	Short humerus		-3	6.4	4.8	30182	24	985	5	0.51	0.23	3549|6926|11128|57167|79087	IHH|TBX3|POLR3A|SALL4|ALG12	-1.9	HF_d0
COVID	200	COVID061	Phosphoproteome_Bouhaddou_Vero_E6_2h_Down		-3	2.1	3.7	30182	300	985	21	2.1	0.46	323|861|1500|1786|2011|2670|6744|8407|9043|9919|10919|10952|23001|23132|23187|51474|57332|57522|64599|124245|126567	APBB2|RUNX1|CTNND1|DNMT1|MARK2|GFAP|ITPRID2|TAGLN2|SPAG9|SEC16A|EHMT2|SEC61B|WDFY3|RAD54L2|PHLDB1|LIMA1|CBX8|SRGAP1|GIGYF1|ZC3H18|C2CD4C	-1.9	HF_d0
COVID	200	COVID016	RNA_Blanco-Melo_Calu-3_Up		-3	2.1	3.7	30182	300	985	21	2.1	0.46	969|1490|2114|2152|2308|2355|4084|4792|5329|7128|7422|9023|9473|9792|10561|51056|55281|57169|79132|127544|153090	CD69|CCN2|ETS2|F3|FOXO1|FOSL2|MXD1|NFKBIA|PLAUR|TNFAIP3|VEGFA|CH25H|THEMIS2|SERTAD2|IFI44|LAP3|TMEM140|ZNFX1|DHX58|RNF19B|DAB2IP	-1.9	HF_d0
COVID	200	COVID383	Interactome_Laurent_HEK293_24h_ORF3B		-3	2.1	3.7	30182	300	985	21	2.1	0.46	41|120|323|1500|1969|3105|3482|5795|5831|6091|6533|6575|8878|9019|10612|54438|58190|64745|84826|126208|196527	ASIC1|ADD3|APBB2|CTNND1|EPHA2|HLA-A|IGF2R|PTPRJ|PYCR1|ROBO1|SLC6A6|SLC20A2|SQSTM1|MPZL1|TRIM3|GFOD1|CTDSP1|METTL17|SFT2D3|ZNF787|ANO6	-1.9	HF_d0
COVID	200	COVID006	RNA_Appelberg_Huh-7_72h_Up		-3	2.1	3.7	30182	300	985	21	2.1	0.46	1373|1441|1557|2160|2180|2650|4051|7128|8497|8644|8736|9108|11069|25956|51279|55281|57471|64081|128553|139728|197257	CPS1|CSF3R|CYP2C19|F11|ACSL1|GCNT1|CYP4F3|TNFAIP3|PPFIA4|AKR1C3|MYOM1|MTMR7|RAPGEF4|SEC31B|C1RL|TMEM140|ERMN|PBLD|TSHZ2|PNCK|LDHD	-1.9	HF_d0
COVID	200	COVID172	Proteome_Stukalov_A549_72h_ORF3_Down		-3	2.1	3.7	30182	300	985	21	2.1	0.46	218|1373|3146|4801|5531|6431|7846|8560|8991|9112|9919|10489|11128|28960|55015|55729|83855|84790|221937|359948|374659	ALDH3A1|CPS1|HMGB1|NFYB|PPP4C|SRSF6|TUBA1A|DEGS1|SELENBP1|MTA1|SEC16A|LRRC41|POLR3A|DCPS|PRPF39|ATF7IP|KLF16|TUBA1C|FOXK1|IRF2BP2|HDDC3	-1.9	HF_d0
COVID	200	COVID385	Interactome_Laurent_HEK293_24h_ORF7A		-3	2.1	3.7	30182	300	985	21	2.1	0.46	3992|6533|6575|8560|8733|8878|9692|9894|9919|9962|10424|10554|10585|51368|55341|57222|64225|80144|81037|84826|347734	FADS1|SLC6A6|SLC20A2|DEGS1|GPAA1|SQSTM1|PRORP|TELO2|SEC16A|SLC23A2|PGRMC2|AGPAT1|POMT1|TEX264|LSG1|ERGIC1|ATL2|FRAS1|CLPTM1L|SFT2D3|SLC35B2	-1.9	HF_d0
Transcription Factor Targets	16	M40745	ZNF140 TARGET GENES		-3	1.8	3.5	30182	562	985	33	3.4	0.57	409|755|840|1266|2322|2530|3312|3988|4773|6633|7265|8763|8888|8991|9692|10174|23013|29965|51027|51477|51760|54467|55034|55870|55898|57688|64793|83723|84073|148229|196385|317762|359948	ARRB2|CFAP410|CASP7|CNN3|FLT3|FUT8|HSPA8|LIPA|NFATC2|SNRPD2|TTC1|CD164|MCM3AP|SELENBP1|PRORP|SORBS3|SPEN|CDIP1|BOLA1|ISYNA1|SYT17|ANKIB1|MOCOS|ASH1L|UNC45A|ZSWIM6|CEP85|TLCD3B|MYCBPAP|ATP8B3|DNAH10|CCDC85C|IRF2BP2	-1.9	HF_d0
Cell Type Signatures	7	M40167	DESCARTES FETAL CEREBRUM VASCULAR ENDOTHELIAL CELLS		-3	1.8	3.5	30182	585	985	34	3.5	0.58	136|218|930|939|1417|1476|1490|1652|1848|1903|1969|2303|2355|2687|2828|3090|4241|4651|5998|6401|7052|7512|8322|9411|11030|22918|26153|51186|84733|84858|85366|94031|150368|284119	ADORA2B|ALDH3A1|CD19|CD27|CRYBB3|CSTB|CCN2|DDT|DUSP6|S1PR3|EPHA2|FOXC2|FOSL2|GGT5|GPR4|HIC1|MELTF|MYO10|RGS3|SELE|TGM2|XPNPEP2|FZD4|ARHGAP29|RBPMS|CD93|KIF26A|TCEAL9|CBX2|ZNF503|MYLK2|HTRA3|PHETA2|CAVIN1	-1.9	HF_d0
DisGeNET	35	C0338908	Mixed anxiety and depressive disorder		-3	2.7	3.9	30182	145	985	13	1.3	0.36	217|355|1312|2152|2900|2908|3362|4084|8322|8878|9370|9722|55034	ALDH2|FAS|COMT|F3|GRIK4|NR3C1|HTR6|MXD1|FZD4|SQSTM1|ADIPOQ|NOS1AP|MOCOS	-1.9	HF_d0
DisGeNET	35	C2931852	Clear-cell metastatic renal cell carcinoma		-3	2.2	3.7	30182	260	985	19	1.9	0.44	595|908|1235|1786|1969|2303|4233|4313|5156|5653|5728|6657|7422|9370|23051|27040|55272|406918|406986	CCND1|CCT6A|CCR6|DNMT1|EPHA2|FOXC2|MET|MMP2|PDGFRA|KLK6|PTEN|SOX2|VEGFA|ADIPOQ|ZHX3|LAT|IMP3|MIR129-2|MIR203A	-1.9	HF_d0
DisGeNET	35	C3888194	MIXED LINEAGE LEUKEMIA		-3	2.3	3.7	30182	240	985	18	1.8	0.43	595|808|861|930|1786|2048|2114|2120|2322|4233|5585|7704|9577|29128|55870|57167|57332|84159	CCND1|CALM3|RUNX1|CD19|DNMT1|EPHB2|ETS2|ETV6|FLT3|MET|PKN1|ZBTB16|BABAM2|UHRF1|ASH1L|SALL4|CBX8|ARID5B	-1.9	HF_d0
Transcription Factor Targets	16	M17361	MEF2 03		-3	2.3	3.7	30182	240	985	18	1.8	0.43	358|3142|3164|3667|3765|5727|7763|8848|10150|10611|10725|26037|51564|84445|89792|125113|153020|162605	AQP1|HLX|NR4A1|IRS1|KCNJ9|PTCH1|ZFAND5|TSC22D1|MBNL2|PDLIM5|NFAT5|SIPA1L1|HDAC7|LZTS2|GAL3ST3|KRT222|RASGEF1B|KRT28	-1.9	HF_d0
DisGeNET	35	C0020255	Hydrocephalus		-3	1.9	3.5	30182	473	985	29	2.9	0.54	358|1312|1340|1500|2011|2152|2260|2670|2729|3146|5727|5728|5831|6575|6657|8775|9368|9927|10585|11128|23387|27077|54941|58478|80144|285362|317762|352909|653509	AQP1|COMT|COX6B1|CTNND1|MARK2|F3|FGFR1|GFAP|GCLC|HMGB1|PTCH1|PTEN|PYCR1|SLC20A2|SOX2|NAPA|NHERF1|MFN2|POMT1|POLR3A|SIK3|B9D1|RNF125|ENOPH1|FRAS1|SUMF1|CCDC85C|DNAAF3|SFTPA1	-1.9	HF_d0
DisGeNET	35	C0392784	Dermatofibrosarcoma Protuberans		-3	3.5	4.1	30182	78	985	9	0.91	0.3	595|1490|2120|2828|5156|5728|6615|8322|56911	CCND1|CCN2|ETV6|GPR4|PDGFRA|PTEN|SNAI1|FZD4|MAP3K7CL	-1.9	HF_d0
DisGeNET	35	C0018810	heart rate		-3	5.1	4.5	30182	36	985	6	0.61	0.25	3992|4673|9620|9788|89766|112399	FADS1|NAP1L1|CELSR1|MTSS1|UMODL1|EGLN3	-1.9	HF_d0
DisGeNET	35	C1318973	Staphylococcus aureus infection		-3	4.4	4.3	30182	49	985	7	0.71	0.27	338|2308|2670|4803|5319|6299|10479	APOB|FOXO1|GFAP|NGF|PLA2G1B|SALL1|SLC9A6	-1.9	HF_d0
DisGeNET	35	C1332153	acute myeloid leukemia with multilineage dysplasia following myelodysplastic syndrome		-3	4.4	4.3	30182	49	985	7	0.71	0.27	861|1495|1786|2120|2322|3579|9846	RUNX1|CTNNA1|DNMT1|ETV6|FLT3|CXCR2|GAB2	-1.9	HF_d0
Cell Type Signatures	7	M39124	AIZARANI LIVER C23 KUPFFER CELLS 3		-3	2.4	3.7	30182	221	985	17	1.7	0.41	409|597|604|1043|1441|1848|2885|3303|4792|5329|5452|5728|22918|54210|124935|128346|255488	ARRB2|BCL2A1|BCL6|CD52|CSF3R|DUSP6|GRB2|HSPA1A|NFKBIA|PLAUR|POU2F2|PTEN|CD93|TREM1|SLC43A2|C1orf162|RNF144B	-1.9	HF_d0
Cell Type Signatures	7	M39018	FAN EMBRYONIC CTX BIG GROUPS BRAIN ENDOTHELIAL		-3	2	3.6	30182	365	985	24	2.4	0.49	1265|1848|1903|2114|2687|2908|3105|3280|5151|5376|5998|6575|7052|8407|9368|9411|10174|11069|22795|22918|29956|51477|85366|284119	CNN2|DUSP6|S1PR3|ETS2|GGT5|NR3C1|HLA-A|HES1|PDE8A|PMP22|RGS3|SLC20A2|TGM2|TAGLN2|NHERF1|ARHGAP29|SORBS3|RAPGEF4|NID2|CD93|CERS2|ISYNA1|MYLK2|CAVIN1	-1.9	HF_d0
DisGeNET	35	C0027022	Myeloproliferative disease		-3	2	3.6	30182	365	985	24	2.4	0.49	19|794|861|1441|2033|2048|2120|2260|2322|2950|4313|4792|4953|4968|5156|5795|7422|9518|9894|25901|51199|51514|64109|406986	ABCA1|CALB2|RUNX1|CSF3R|EP300|EPHB2|ETV6|FGFR1|FLT3|GSTP1|MMP2|NFKBIA|ODC1|OGG1|PDGFRA|PTPRJ|VEGFA|GDF15|TELO2|CCDC28A|NIN|DTL|CRLF2|MIR203A	-1.9	HF_d0
Cell Type Signatures	7	M41676	TRAVAGLINI LUNG ALVEOLAR FIBROBLAST CELL		-3	2.6	3.8	30182	164	985	14	1.4	0.38	1036|1490|1848|2662|4313|5156|5376|5998|7052|8425|9249|9891|57522|64859	CDO1|CCN2|DUSP6|GDF10|MMP2|PDGFRA|PMP22|RGS3|TGM2|LTBP4|DHRS3|NUAK1|SRGAP1|NABP1	-1.9	HF_d0
DisGeNET	35	C0007789	Cerebral Palsy		-3	2.3	3.7	30182	241	985	18	1.8	0.43	120|478|604|632|2662|2670|4049|4313|7422|7846|9043|9474|9518|26100|51102|54941|79258|79991	ADD3|ATP1A3|BCL6|BGLAP|GDF10|GFAP|LTA|MMP2|VEGFA|TUBA1A|SPAG9|ATG5|GDF15|WIPI2|MECR|RNF125|MMEL1|STN1	-1.9	HF_d0
DisGeNET	35	C1847835	VITILIGO-ASSOCIATED MULTIPLE AUTOIMMUNE DISEASE SUSCEPTIBILITY 1 (finding)		-3	2.1	3.6	30182	302	985	21	2.1	0.46	326|354|355|360|920|958|969|1235|1312|2006|2950|3105|3146|3303|4049|4261|6667|7422|9518|26191|51477	AIRE|KLK3|FAS|AQP3|CD4|CD40|CD69|CCR6|COMT|ELN|GSTP1|HLA-A|HMGB1|HSPA1A|LTA|CIITA|SP1|VEGFA|GDF15|PTPN22|ISYNA1	-1.9	HF_d0
DisGeNET	35	C0003125	Anorexia Nervosa		-3	2.4	3.7	30182	202	985	16	1.6	0.4	338|1312|2047|2048|2100|2908|3060|4826|4915|7349|7422|9043|9370|55604|80321|283869	APOB|COMT|EPHB1|EPHB2|ESR2|NR3C1|HCRT|NNAT|NTRK2|UCN|VEGFA|SPAG9|ADIPOQ|CARMIL1|CEP70|NPW	-1.9	HF_d0
DisGeNET	35	C0205682	Waist-Hip Ratio		-3	1.8	3.5	30182	565	985	33	3.4	0.57	19|136|473|595|861|2047|2260|2885|2887|3146|4261|5493|5890|5937|6091|7869|10203|22795|23051|23199|23387|54814|54970|55534|60676|64147|64641|80790|84159|84699|85366|128553|196385	ABCA1|ADORA2B|RERE|CCND1|RUNX1|EPHB1|FGFR1|GRB2|GRB10|HMGB1|CIITA|PPL|RAD51B|RBMS1|ROBO1|SEMA3B|CALCRL|NID2|ZHX3|GSE1|SIK3|QPCTL|TTC12|MAML3|PAPPA2|KIF9|EBF2|CMIP|ARID5B|CREB3L3|MYLK2|TSHZ2|DNAH10	-1.9	HF_d0
DisGeNET	35	C0205647	Follicular adenoma		-3	2.5	3.8	30182	183	985	15	1.5	0.39	972|2322|3164|3762|4313|4583|5156|5727|5728|5757|6752|9043|9518|55729|55870	CD74|FLT3|NR4A1|KCNJ5|MMP2|MUC2|PDGFRA|PTCH1|PTEN|PTMA|SSTR2|SPAG9|GDF15|ATF7IP|ASH1L	-1.9	HF_d0
DisGeNET	35	C0031099	Periodontitis		-3	1.7	3.4	30182	681	985	38	3.9	0.61	217|338|360|632|939|958|969|972|1235|1441|1786|2006|2048|2308|3146|3488|3579|4049|4233|4313|4772|4803|6401|6667|6752|7422|8878|8888|8991|9370|9437|9672|11240|23452|54210|55384|55651|197259	ALDH2|APOB|AQP3|BGLAP|CD27|CD40|CD69|CD74|CCR6|CSF3R|DNMT1|ELN|EPHB2|FOXO1|HMGB1|IGFBP5|CXCR2|LTA|MET|MMP2|NFATC1|NGF|SELE|SP1|SSTR2|VEGFA|SQSTM1|MCM3AP|SELENBP1|ADIPOQ|NCR1|SDC3|PADI2|ANGPTL2|TREM1|MEG3|NHP2|MLKL	-1.9	HF_d0
DisGeNET	35	C1865014	Long philtrum		-3	2.2	3.6	30182	282	985	20	2	0.45	473|818|1280|1312|2006|2260|5727|5728|6812|7204|8425|9244|9382|9568|23384|55670|84168|84282|91754|145873	RERE|CAMK2G|COL2A1|COMT|ELN|FGFR1|PTCH1|PTEN|STXBP1|TRIO|LTBP4|CRLF1|COG1|GABBR2|SPECC1L|PEX26|ANTXR1|RNF135|NEK9|MESP2	-1.9	HF_d0
DisGeNET	35	C0221355	Macrocephaly		-3	2	3.6	30182	366	985	24	2.4	0.49	777|818|1280|2132|2260|2670|3549|4041|4953|5192|5727|5728|6812|9568|10585|11128|23001|51341|54941|55670|84282|145873|220296|285362	CACNA1E|CAMK2G|COL2A1|EXT2|FGFR1|GFAP|IHH|LRP5|ODC1|PEX10|PTCH1|PTEN|STXBP1|GABBR2|POMT1|POLR3A|WDFY3|ZBTB7A|RNF125|PEX26|RNF135|MESP2|HEPACAM|SUMF1	-1.9	HF_d0
Transcription Factor Targets	16	M16022	CTAWWWATA RSRFC4 Q2		-3	2	3.6	30182	366	985	24	2.4	0.49	358|1124|3164|3280|3667|4622|4772|5727|8445|8848|9886|10725|23387|23446|26037|26122|29930|51564|64225|81619|84445|125113|153020|167410	AQP1|CHN2|NR4A1|HES1|IRS1|MYH4|NFATC1|PTCH1|DYRK2|TSC22D1|RHOBTB1|NFAT5|SIK3|SLC44A1|SIPA1L1|EPC2|PCDHB1|HDAC7|ATL2|TSPAN14|LZTS2|KRT222|RASGEF1B|LIX1	-1.9	HF_d0
Cell Type Signatures	7	M39052	MANNO MIDBRAIN NEUROTYPES HOPC		-3	2	3.6	30182	366	985	24	2.4	0.49	1280|1997|2647|4313|5156|5376|5412|6657|9289|9368|9568|9672|10203|23237|23446|23452|23554|29128|51474|54058|54438|127829|220296|352909	COL2A1|ELF1|BLOC1S1|MMP2|PDGFRA|PMP22|UBL3|SOX2|ADGRG1|NHERF1|GABBR2|SDC3|CALCRL|ARC|SLC44A1|ANGPTL2|TSPAN12|UHRF1|LIMA1|C21orf58|GFOD1|ARL8A|HEPACAM|DNAAF3	-1.9	HF_d0
DisGeNET	35	C0206659	Embryonal Carcinoma		-3	2.6	3.8	30182	165	985	14	1.4	0.38	355|1058|1786|2120|2308|2950|3105|5727|5728|6528|6657|6744|7503|55384	FAS|CENPA|DNMT1|ETV6|FOXO1|GSTP1|HLA-A|PTCH1|PTEN|SLC5A5|SOX2|ITPRID2|XIST|MEG3	-1.9	HF_d0
DisGeNET	35	C2677123	COLORECTAL CANCER, SUSCEPTIBILITY TO, 3		-3	2.6	3.8	30182	165	985	14	1.4	0.38	2120|3856|4092|4313|5890|6926|8189|26018|51474|55970|84727|84790|85461|120376	ETV6|KRT8|SMAD7|MMP2|RAD51B|TBX3|SYMPK|LRIG1|LIMA1|GNG12|SPSB2|TUBA1C|TANC1|POU2AF3	-1.9	HF_d0
DisGeNET	35	C0042721	Viral hepatitis		-3	3.5	4.1	30182	79	985	9	0.91	0.3	355|2091|3105|4049|4261|6667|9213|9518|54210	FAS|FBL|HLA-A|LTA|CIITA|SP1|XPR1|GDF15|TREM1	-1.9	HF_d0
DisGeNET	35	C2936904	Opitz GBBB Syndrome, X-Linked		-3	3.5	4.1	30182	79	985	9	0.91	0.3	354|2048|2152|3146|4281|5896|7335|23384|693177	KLK3|EPHB2|F3|HMGB1|MID1|RAG1|UBE2V1|SPECC1L|MIR592	-1.9	HF_d0
Cell Type Signatures	7	M39216	ZHENG CORD BLOOD C7 PUTATIVE LYMPHOID PRIMED MULTIPOTENT PROGENITOR 1		-3	3.2	4	30182	95	985	10	1	0.32	678|861|1441|2322|4673|7503|11040|26986|375248|388341	ZFP36L2|RUNX1|CSF3R|FLT3|NAP1L1|XIST|PIM2|PABPC1|ANKRD36|LRRC75A	-1.9	HF_d0
DisGeNET	35	C0677936	Refractory cancer		-3	2.5	3.7	30182	184	985	15	1.5	0.39	930|2012|2048|2100|2322|2908|3146|3164|4233|5156|5727|7052|8644|8714|29128	CD19|EMP1|EPHB2|ESR2|FLT3|NR3C1|HMGB1|NR4A1|MET|PDGFRA|PTCH1|TGM2|AKR1C3|ABCC3|UHRF1	-1.9	HF_d0
DisGeNET	35	C0205698	Undifferentiated carcinoma		-3	2.2	3.6	30182	283	985	20	2	0.45	358|360|595|1266|1786|1848|2100|2180|2950|3178|4233|4583|4792|5154|5329|5727|5728|7422|8848|9019	AQP1|AQP3|CCND1|CNN3|DNMT1|DUSP6|ESR2|ACSL1|GSTP1|HNRNPA1|MET|MUC2|NFKBIA|PDGFA|PLAUR|PTCH1|PTEN|VEGFA|TSC22D1|MPZL1	-1.9	HF_d0
DisGeNET	35	C0428472	Serum HDL cholesterol measurement		-3	2.2	3.6	30182	283	985	20	2	0.45	19|338|1312|1373|2100|2908|3992|4607|5329|5728|7763|8854|9568|9722|10699|11128|23387|23523|80790|100533990	ABCA1|APOB|COMT|CPS1|ESR2|NR3C1|FADS1|MYBPC3|PLAUR|PTEN|ZFAND5|ALDH1A2|GABBR2|NOS1AP|CORIN|POLR3A|SIK3|CABIN1|CMIP|APOC4-APOC2	-1.9	HF_d0
DisGeNET	35	C0748355	Acute respiratory distress		-3	2.7	3.8	30182	147	985	13	1.3	0.36	355|958|1903|2114|2908|3146|4049|5329|7422|9370|9474|55604|653509	FAS|CD40|S1PR3|ETS2|NR3C1|HMGB1|LTA|PLAUR|VEGFA|ADIPOQ|ATG5|CARMIL1|SFTPA1	-1.9	HF_d0
DisGeNET	35	C0020534	Orbital separation excessive		-3	1.8	3.5	30182	590	985	34	3.5	0.58	1280|1312|1500|1848|2006|2132|2260|4041|4281|4313|5727|5728|5831|6016|8425|8733|9382|10907|11128|22856|23114|23384|23387|25885|27077|27245|55670|57003|57082|57167|57688|80144|84168|84720	COL2A1|COMT|CTNND1|DUSP6|ELN|EXT2|FGFR1|LRP5|MID1|MMP2|PTCH1|PTEN|PYCR1|RIT1|LTBP4|GPAA1|COG1|TXNL4A|POLR3A|CHSY1|NFASC|SPECC1L|SIK3|POLR1A|B9D1|AHDC1|PEX26|CCDC47|KNL1|SALL4|ZSWIM6|FRAS1|ANTXR1|PIGO	-1.9	HF_d0
DisGeNET	35	C0403592	Chronic rejection of renal transplant		-3	3.8	4.2	30182	64	985	8	0.81	0.29	48|1490|2011|2152|5154|5156|7335|7422	ACO1|CCN2|MARK2|F3|PDGFA|PDGFRA|UBE2V1|VEGFA	-1.9	HF_d0
DisGeNET	35	C0235025	Peripheral motor neuropathy		-3	3.8	4.2	30182	64	985	8	0.81	0.29	4359|5428|5728|6310|9927|11218|51305|64641	MPZ|POLG|PTEN|ATXN1|MFN2|DDX20|KCNK9|EBF2	-1.9	HF_d0
DisGeNET	35	C1857126	Parietal bossing		-3	13	5.9	30182	7	985	3	0.3	0.18	2033|5727|11128	EP300|PTCH1|POLR3A	-1.9	HF_d0
DisGeNET	35	C3542501	Acute Infective Polyneuritis		-3	13	5.9	30182	7	985	3	0.3	0.18	3178|3579|5376	HNRNPA1|CXCR2|PMP22	-1.9	HF_d0
DisGeNET	35	C0555206	Chiari malformation type II		-3	13	5.9	30182	7	985	3	0.3	0.18	358|2152|3164	AQP1|F3|NR4A1	-1.9	HF_d0
DisGeNET	35	C0548923	Burn infection		-3	13	5.9	30182	7	985	3	0.3	0.18	5428|7422|10479	POLG|VEGFA|SLC9A6	-1.9	HF_d0
TRRUST	34	TRR00909	Regulated by: NR3C2		-3	13	5.9	30182	7	985	3	0.3	0.18	958|1235|23523	CD40|CCR6|CABIN1	-1.9	HF_d0
Cell Type Signatures	7	M39160	GAO LARGE INTESTINE 24W C11 PANETH LIKE CELL		-3	2.1	3.6	30182	325	985	22	2.2	0.47	19|113|409|597|752|920|958|972|1441|1848|3988|4689|5329|5336|7128|9962|10161|79879|80896|83541|153020|255488	ABCA1|ADCY7|ARRB2|BCL2A1|FMNL1|CD4|CD40|CD74|CSF3R|DUSP6|LIPA|NCF4|PLAUR|PLCG2|TNFAIP3|SLC23A2|LPAR6|CCDC134|NPL|FAM110A|RASGEF1B|RNF144B	-1.9	HF_d0
Transcription Factor Targets	16	M18078	E4BP4 01		-3	2.3	3.7	30182	223	985	17	1.7	0.41	218|1831|2033|6310|6431|7422|7846|8848|10203|26145|51199|51232|51341|57222|79071|79575|220202	ALDH3A1|TSC22D3|EP300|ATXN1|SRSF6|VEGFA|TUBA1A|TSC22D1|CALCRL|IRF2BP1|NIN|CRIM1|ZBTB7A|ERGIC1|ELOVL6|ABHD8|ATOH7	-1.9	HF_d0
DisGeNET	35	C0200665	Platelet mean volume determination (procedure)		-3	2.3	3.7	30182	223	985	17	1.7	0.41	1265|1373|3992|4084|4772|5336|5890|7704|8407|9141|9679|10611|23114|23143|51199|55604|57787	CNN2|CPS1|FADS1|MXD1|NFATC1|PLCG2|RAD51B|ZBTB16|TAGLN2|PDCD5|FAM53B|PDLIM5|NFASC|LRCH1|NIN|CARMIL1|MARK4	-1.9	HF_d0
DisGeNET	35	C0206687	Carcinoma, Endometrioid		-3	2.3	3.7	30182	223	985	17	1.7	0.41	358|861|1786|2047|2100|2303|3060|4233|4313|4583|5653|5728|8507|9370|10643|23013|27436	AQP1|RUNX1|DNMT1|EPHB1|ESR2|FOXC2|HCRT|MET|MMP2|MUC2|KLK6|PTEN|ENC1|ADIPOQ|IGF2BP3|SPEN|EML4	-1.9	HF_d0
Transcription Factor Targets	16	M6969	BACH1 01		-3	2.2	3.6	30182	263	985	19	1.9	0.44	1824|2048|2670|3691|3856|3995|5339|7763|8407|8456|8878|9289|9805|9891|23199|63874|64072|79096|255488	DSC2|EPHB2|GFAP|ITGB4|KRT8|FADS3|PLEC|ZFAND5|TAGLN2|FOXN1|SQSTM1|ADGRG1|SCRN1|NUAK1|GSE1|ABHD4|CDH23|CSTPP1|RNF144B	-1.9	HF_d0
DisGeNET	35	C0001175	Acquired Immunodeficiency Syndrome		-3	2.3	3.7	30182	243	985	18	1.8	0.43	355|604|920|958|2152|2670|2908|3105|4051|4313|5329|5728|6667|7052|7422|9043|23237|23452	FAS|BCL6|CD4|CD40|F3|GFAP|NR3C1|HLA-A|CYP4F3|MMP2|PLAUR|PTEN|SP1|TGM2|VEGFA|SPAG9|ARC|ANGPTL2	-1.8	HF_d0
DisGeNET	35	C0263661	Disorder of skeletal system		-2.9	6.1	4.7	30182	25	985	5	0.51	0.23	632|1280|2132|2260|8878	BGLAP|COL2A1|EXT2|FGFR1|SQSTM1	-1.8	HF_d0
DisGeNET	35	C0025218	Chloasma		-2.9	6.1	4.7	30182	25	985	5	0.51	0.23	217|1786|7422|11197|51477	ALDH2|DNMT1|VEGFA|WIF1|ISYNA1	-1.8	HF_d0
DisGeNET	35	C2350019	Solitary Pulmonary Nodule		-2.9	6.1	4.7	30182	25	985	5	0.51	0.23	1280|4359|5319|5376|9518	COL2A1|MPZ|PLA2G1B|PMP22|GDF15	-1.8	HF_d0
Cell Type Signatures	7	M40084	DESCARTES MAIN FETAL ASTROCYTES		-2.9	4.3	4.3	30182	50	985	7	0.71	0.27	1592|2670|5727|6489|9289|220296|340990	CYP26A1|GFAP|PTCH1|ST8SIA1|ADGRG1|HEPACAM|OTOG	-1.8	HF_d0
DisGeNET	35	C0013592	Ectropion		-2.9	4.3	4.3	30182	50	985	7	0.71	0.27	19|242|2303|3691|5339|7422|11128	ABCA1|ALOX12B|FOXC2|ITGB4|PLEC|VEGFA|POLR3A	-1.8	HF_d0
DisGeNET	35	C2747816	Complicated malaria		-2.9	2.6	3.8	30182	166	985	14	1.4	0.38	19|136|604|2950|3105|3146|3578|4049|4084|6382|6401|51477|54210|84896	ABCA1|ADORA2B|BCL6|GSTP1|HLA-A|HMGB1|IL9|LTA|MXD1|SDC1|SELE|ISYNA1|TREM1|ATAD1	-1.8	HF_d0
DisGeNET	35	C1837315	COLORECTAL CANCER, SUSCEPTIBILITY TO, 1		-2.9	2.6	3.8	30182	166	985	14	1.4	0.38	2120|3856|4092|4313|5890|6926|8189|26018|51474|55970|84727|84790|85461|120376	ETV6|KRT8|SMAD7|MMP2|RAD51B|TBX3|SYMPK|LRIG1|LIMA1|GNG12|SPSB2|TUBA1C|TANC1|POU2AF3	-1.8	HF_d0
Cell Type Signatures	7	M39026	FAN EMBRYONIC CTX EX 4 EXCITATORY NEURON		-2.9	2.6	3.8	30182	166	985	14	1.4	0.38	777|3995|4326|5339|5452|8425|8497|23348|25956|51195|51199|139728|221937|375248	CACNA1E|FADS3|MMP17|PLEC|POU2F2|LTBP4|PPFIA4|DOCK9|SEC31B|RAPGEFL1|NIN|PNCK|FOXK1|ANKRD36	-1.8	HF_d0
DisGeNET	35	C3554460	COLORECTAL CANCER, SUSCEPTIBILITY TO, 12		-2.9	2.6	3.8	30182	166	985	14	1.4	0.38	2120|3856|4092|4313|5890|6926|8189|26018|51474|55970|84727|84790|85461|120376	ETV6|KRT8|SMAD7|MMP2|RAD51B|TBX3|SYMPK|LRIG1|LIMA1|GNG12|SPSB2|TUBA1C|TANC1|POU2AF3	-1.8	HF_d0
DisGeNET	35	C2675481	COLORECTAL CANCER, SUSCEPTIBILITY TO, 10		-2.9	2.6	3.8	30182	166	985	14	1.4	0.38	2120|3856|4092|4313|5890|6926|8189|26018|51474|55970|84727|84790|85461|120376	ETV6|KRT8|SMAD7|MMP2|RAD51B|TBX3|SYMPK|LRIG1|LIMA1|GNG12|SPSB2|TUBA1C|TANC1|POU2AF3	-1.8	HF_d0
Transcription Factor Targets	16	M2958	GATA1 05		-2.9	2.2	3.6	30182	284	985	20	2	0.45	958|1831|2908|3090|3226|3280|4607|5069|5101|5154|5412|6310|25852|26468|27133|51341|151887|167410|255043|389337	CD40|TSC22D3|NR3C1|HIC1|HOXC10|HES1|MYBPC3|PAPPA|PCDH9|PDGFA|UBL3|ATXN1|ARMC8|LHX6|KCNH5|ZBTB7A|CCDC80|LIX1|TMEM86B|ARHGEF37	-1.8	HF_d0
DisGeNET	35	C0333983	Hyperplastic Polyp		-2.9	2.4	3.7	30182	204	985	16	1.6	0.4	354|473|941|958|2048|2152|3090|3549|4313|4583|9370|9518|11197|27319|54210|55272	KLK3|RERE|CD80|CD40|EPHB2|F3|HIC1|IHH|MMP2|MUC2|ADIPOQ|GDF15|WIF1|BHLHE22|TREM1|IMP3	-1.8	HF_d0
Cell Type Signatures	7	M40025	BUSSLINGER DUODENAL DIFFERENTIATING STEM CELLS		-2.9	2.1	3.6	30182	305	985	21	2.1	0.46	120|217|358|539|908|1329|1373|2048|2091|2950|3146|3178|3312|3856|5757|6235|6428|6635|9377|25804|26986	ADD3|ALDH2|AQP1|ATP5PO|CCT6A|COX5B|CPS1|EPHB2|FBL|GSTP1|HMGB1|HNRNPA1|HSPA8|KRT8|PTMA|RPS29|SRSF3|SNRPE|COX5A|LSM4|PABPC1	-1.8	HF_d0
DisGeNET	35	C1519086	Pilomyxoid astrocytoma		-2.9	8.2	5.1	30182	15	985	4	0.41	0.2	1280|2260|4915|10643	COL2A1|FGFR1|NTRK2|IGF2BP3	-1.8	HF_d0
DisGeNET	35	C0152095	Patau syndrome		-2.9	8.2	5.1	30182	15	985	4	0.41	0.2	861|2308|2322|5069	RUNX1|FOXO1|FLT3|PAPPA	-1.8	HF_d0
DisGeNET	35	C0267809	Cirrhosis, Cryptogenic		-2.9	8.2	5.1	30182	15	985	4	0.41	0.2	338|2950|3856|3988	APOB|GSTP1|KRT8|LIPA	-1.8	HF_d0
DisGeNET	35	C0242647	Mucosa-Associated Lymphoid Tissue Lymphoma		-2.9	2.2	3.6	30182	264	985	19	1.9	0.44	355|595|604|930|958|1072|1235|1266|2308|2950|3578|3579|5795|7128|9623|10892|11040|347734|406986	FAS|CCND1|BCL6|CD19|CD40|CFL1|CCR6|CNN3|FOXO1|GSTP1|IL9|CXCR2|PTPRJ|TNFAIP3|TCL1B|MALT1|PIM2|SLC35B2|MIR203A	-1.8	HF_d0
DisGeNET	35	C0202239	Uric acid measurement (procedure)		-2.9	2.2	3.6	30182	264	985	19	1.9	0.44	217|1373|3995|5143|5792|7422|9577|10725|11322|23316|25851|26018|29128|55604|56606|57787|80790|84902|283248	ALDH2|CPS1|FADS3|PDE4C|PTPRF|VEGFA|BABAM2|NFAT5|TMC6|CUX2|TECPR1|LRIG1|UHRF1|CARMIL1|SLC2A9|MARK4|CMIP|CEP89|RCOR2	-1.8	HF_d0
DisGeNET	35	C0036983	Septic Shock		-2.9	5	4.4	30182	37	985	6	0.61	0.25	358|2152|2908|3146|6523|7422	AQP1|F3|NR3C1|HMGB1|SLC5A1|VEGFA	-1.8	HF_d0
DisGeNET	35	C0038525	Subarachnoid Hemorrhage		-2.9	1.8	3.5	30182	501	985	30	3	0.55	19|217|358|1490|2006|2048|2152|2260|2670|2729|3105|3146|4233|4313|4915|5319|5727|5728|6652|7408|7422|7873|8991|9370|9474|54210|55034|55384|79258|197259	ABCA1|ALDH2|AQP1|CCN2|ELN|EPHB2|F3|FGFR1|GFAP|GCLC|HLA-A|HMGB1|MET|MMP2|NTRK2|PLA2G1B|PTCH1|PTEN|SORD|VASP|VEGFA|MANF|SELENBP1|ADIPOQ|ATG5|TREM1|MOCOS|MEG3|MMEL1|MLKL	-1.8	HF_d0
Transcription Factor Targets	16	M8826	FAC1 01		-2.9	2.3	3.7	30182	224	985	17	1.7	0.41	808|861|1452|2899|4041|4915|5069|5937|6091|6431|9679|10174|11040|11219|26468|57863|121268	CALM3|RUNX1|CSNK1A1|GRIK3|LRP5|NTRK2|PAPPA|RBMS1|ROBO1|SRSF6|FAM53B|SORBS3|PIM2|TREX2|LHX6|CADM3|RHEBL1	-1.8	HF_d0
DisGeNET	35	C0428568	Fasting blood glucose measurement		-2.9	3.2	4	30182	96	985	10	1	0.32	1112|2887|3992|8189|9577|23051|23788|54814|57818|79096	FOXN3|GRB10|FADS1|SYMPK|BABAM2|ZHX3|MTCH2|QPCTL|G6PC2|CSTPP1	-1.8	HF_d0
Transcription Factor Targets	16	M14066	IRF Q6		-2.9	2.3	3.6	30182	244	985	18	1.8	0.43	595|840|941|1734|2120|2152|2530|3660|4261|4772|5757|10561|23387|27319|54993|79132|79647|84445	CCND1|CASP7|CD80|DIO2|ETV6|F3|FUT8|IRF2|CIITA|NFATC1|PTMA|IFI44|SIK3|BHLHE22|ZSCAN2|DHX58|AKIRIN1|LZTS2	-1.8	HF_d0
Transcription Factor Targets	16	M1224	TCF4 Q5		-2.9	2.3	3.6	30182	244	985	18	1.8	0.43	473|939|1124|1657|4622|4968|5527|7093|9846|10162|27436|55277|55504|64641|90525|127544|128553|283248	RERE|CD27|CHN2|DMXL1|MYH4|OGG1|PPP2R5C|TLL2|GAB2|LPCAT3|EML4|FGGY|TNFRSF19|EBF2|SHF|RNF19B|TSHZ2|RCOR2	-1.8	HF_d0
DisGeNET	35	C4087124	Immunoglobulin G4-Related Disease		-2.9	3.4	4	30182	80	985	9	0.91	0.3	930|939|958|2908|5319|6382|7422|9518|22925	CD19|CD27|CD40|NR3C1|PLA2G1B|SDC1|VEGFA|GDF15|PLA2R1	-1.8	HF_d0
DisGeNET	35	C2931258	Amaurosis congenita of Leber, type 1		-2.9	3.4	4	30182	80	985	9	0.91	0.3	604|1495|2670|2887|4613|6652|7287|8878|343035	BCL6|CTNNA1|GFAP|GRB10|MYCN|SORD|TULP1|SQSTM1|RD3	-1.8	HF_d0
DisGeNET	35	C1821417	RESTING HEART RATE		-2.9	3.4	4	30182	80	985	9	0.91	0.3	3762|3992|9645|9846|10203|23051|79991|85461|353500	KCNJ5|FADS1|MICAL2|GAB2|CALCRL|ZHX3|STN1|TANC1|BMP8A	-1.8	HF_d0
Transcription Factor Targets	16	M30323	ZNF436 TARGET GENES		-2.9	1.8	3.4	30182	502	985	30	3	0.55	113|2637|2886|3164|3992|4241|4313|4689|5802|6041|8193|9148|9289|9443|9568|9645|9914|11322|57406|64081|79071|80176|84971|93109|128218|146849|197021|246330|283987|339366	ADCY7|GBX2|GRB7|NR4A1|FADS1|MELTF|MMP2|NCF4|PTPRS|RNASEL|DPF1|NEURL1|ADGRG1|MED7|GABBR2|MICAL2|ATP2C2|TMC6|ABHD6|PBLD|ELOVL6|SPSB1|ATG4D|TMEM44|TMEM125|CCDC42|LCTL|PELI3|HID1|ADAMTSL5	-1.8	HF_d0
Cell Type Signatures	7	M41716	FAN OVARY CL14 MATURE SMOOTH MUSCLE CELL		-2.9	2.1	3.6	30182	306	985	21	2.1	0.46	808|1329|1340|1831|2950|3146|3280|3306|3488|4915|5350|5757|6432|7846|8763|8848|51477|51522|55845|56911|284119	CALM3|COX5B|COX6B1|TSC22D3|GSTP1|HMGB1|HES1|HSPA2|IGFBP5|NTRK2|PLN|PTMA|SRSF7|TUBA1A|CD164|TSC22D1|ISYNA1|TMEM14C|BRK1|MAP3K7CL|CAVIN1	-1.8	HF_d0
DisGeNET	35	C0852036	Pregnancy associated hypertension		-2.9	2.5	3.7	30182	186	985	15	1.5	0.39	2950|3667|4313|5069|5319|6382|7349|7422|8991|9370|10203|51477|84432|94031|377677	GSTP1|IRS1|MMP2|PAPPA|PLA2G1B|SDC1|UCN|VEGFA|SELENBP1|ADIPOQ|CALCRL|ISYNA1|PROK1|HTRA3|CA13	-1.8	HF_d0
Transcription Factor Targets	16	M7349	WYAAANNRNNNGCG UNKNOWN		-2.9	3.8	4.1	30182	65	985	8	0.81	0.29	401|1848|2120|3164|6428|64225|124935|283248	PHOX2A|DUSP6|ETV6|NR4A1|SRSF3|ATL2|SLC43A2|RCOR2	-1.8	HF_d0
COVID	200	COVID135	Proteome_Stukalov_A549-ACE2_24h_Up		-2.9	2.8	3.8	30182	131	985	12	1.2	0.35	218|338|1265|1373|1969|3306|7052|8644|8878|10553|55341|284119	ALDH3A1|APOB|CNN2|CPS1|EPHA2|HSPA2|TGM2|AKR1C3|SQSTM1|HTATIP2|LSG1|CAVIN1	-1.8	HF_d0
Transcription Factor Targets	16	M40800	ZNF547 TARGET GENES		-2.9	2.7	3.8	30182	149	985	13	1.3	0.36	1124|1373|1819|2033|2355|3667|4651|23552|51027|51514|84445|128553|144245	CHN2|CPS1|DRG2|EP300|FOSL2|IRS1|MYO10|CDK20|BOLA1|DTL|LZTS2|TSHZ2|ALG10B	-1.8	HF_d0
DisGeNET	35	C0041696	Unipolar Depression		-2.9	1.7	3.4	30182	641	985	36	3.7	0.6	113|323|595|1267|1312|1490|1557|2012|2047|2100|2260|2670|2900|2908|2931|3060|3303|3362|3992|4049|4233|4803|4915|5101|6272|7128|7166|7349|7422|7704|9370|9568|10611|23051|55729|65059	ADCY7|APBB2|CCND1|CNP|COMT|CCN2|CYP2C19|EMP1|EPHB1|ESR2|FGFR1|GFAP|GRIK4|NR3C1|GSK3A|HCRT|HSPA1A|HTR6|FADS1|LTA|MET|NGF|NTRK2|PCDH9|SORT1|TNFAIP3|TPH1|UCN|VEGFA|ZBTB16|ADIPOQ|GABBR2|PDLIM5|ZHX3|ATF7IP|RAPH1	-1.8	HF_d0
Transcription Factor Targets	16	M613	TGANNYRGCA TCF11MAFG 01		-2.9	2.1	3.5	30182	307	985	21	2.1	0.46	48|571|604|752|1500|2950|3069|4049|4990|5339|5896|7408|8878|9110|9846|10912|23001|79058|84790|155051|340719	ACO1|BACH1|BCL6|FMNL1|CTNND1|GSTP1|HDLBP|LTA|SIX6|PLEC|RAG1|VASP|SQSTM1|MTMR4|GAB2|GADD45G|WDFY3|ASPSCR1|TUBA1C|CRYGN|NANOS1	-1.8	HF_d0
Cell Type Signatures	7	M39254	MENON FETAL KIDNEY 4 PODOCYTES		-2.9	2.4	3.7	30182	206	985	16	1.6	0.4	120|678|1490|1824|1831|4915|5937|7422|7869|9411|11228|22925|51186|51232|57522|221981	ADD3|ZFP36L2|CCN2|DSC2|TSC22D3|NTRK2|RBMS1|VEGFA|SEMA3B|ARHGAP29|RASSF8|PLA2R1|TCEAL9|CRIM1|SRGAP1|THSD7A	-1.8	HF_d0
Transcription Factor Targets	16	M29921	CHAF1A TARGET GENES		-2.9	3.2	3.9	30182	97	985	10	1	0.32	2729|5151|5728|6873|8878|22859|26122|51692|55534|221937	GCLC|PDE8A|PTEN|TAF2|SQSTM1|ADGRL1|EPC2|CPSF3|MAML3|FOXK1	-1.8	HF_d0
Cell Type Signatures	7	M39219	ZHENG CORD BLOOD C10 MULTILYMPHOID PROGENITOR		-2.9	3.2	3.9	30182	97	985	10	1	0.32	409|473|972|1043|2950|9368|26999|51199|54438|55824	ARRB2|RERE|CD74|CD52|GSTP1|NHERF1|CYFIP2|NIN|GFOD1|PAG1	-1.8	HF_d0
Transcription Factor Targets	16	M30403	ZSCAN21 TARGET GENES		-2.9	1.8	3.4	30182	504	985	30	3	0.55	120|571|755|1495|1819|3146|4092|6432|8854|9043|9289|10768|10912|23446|55534|55870|56997|57169|57222|80144|84159|84826|90525|126823|128553|158405|196527|285362|285753|728116	ADD3|BACH1|CFAP410|CTNNA1|DRG2|HMGB1|SMAD7|SRSF7|ALDH1A2|SPAG9|ADGRG1|AHCYL1|GADD45G|SLC44A1|MAML3|ASH1L|COQ8A|ZNFX1|ERGIC1|FRAS1|ARID5B|SFT2D3|SHF|KLHDC9|TSHZ2|KIAA1958|ANO6|SUMF1|CEP57L1|ZBTB8B	-1.8	HF_d0
DisGeNET	35	C1334968	Nodular Lymphocyte Predominant Hodgkin Lymphoma		-2.9	4.2	4.2	30182	51	985	7	0.71	0.27	595|604|2048|2950|4792|5452|7128	CCND1|BCL6|EPHB2|GSTP1|NFKBIA|POU2F2|TNFAIP3	-1.8	HF_d0
DisGeNET	35	C3896960	Childhood Pre-B Acute Lymphoblastic Leukemia		-2.9	4.2	4.2	30182	51	985	7	0.71	0.27	861|930|2120|2322|2908|5728|10611	RUNX1|CD19|ETV6|FLT3|NR3C1|PTEN|PDLIM5	-1.8	HF_d0
DisGeNET	35	C1611184	Calcification of coronary artery		-2.9	4.2	4.2	30182	51	985	7	0.71	0.27	19|338|6310|6575|8854|9788|57818	ABCA1|APOB|ATXN1|SLC20A2|ALDH1A2|MTSS1|G6PC2	-1.8	HF_d0
DisGeNET	35	C0023518	Leukocytosis		-2.9	2.6	3.7	30182	168	985	14	1.4	0.38	19|861|930|1441|2120|2152|2322|2950|7422|7704|8714|57167|64859|359948	ABCA1|RUNX1|CD19|CSF3R|ETV6|F3|FLT3|GSTP1|VEGFA|ZBTB16|ABCC3|SALL4|NABP1|IRF2BP2	-1.8	HF_d0
Transcription Factor Targets	16	M13600	OCT1 07		-2.9	2.6	3.7	30182	168	985	14	1.4	0.38	120|595|861|1112|3235|4281|6299|8322|9679|9805|26191|26953|151887|220296	ADD3|CCND1|RUNX1|FOXN3|HOXD9|MID1|SALL1|FZD4|FAM53B|SCRN1|PTPN22|RANBP6|CCDC80|HEPACAM	-1.8	HF_d0
DisGeNET	35	C4524092	Chronic rhinosinusitis with nasal polyps		-2.9	2.6	3.7	30182	168	985	14	1.4	0.38	604|969|2908|3146|3578|4233|4313|5728|5896|6523|7422|7855|51477|54210	BCL6|CD69|NR3C1|HMGB1|IL9|MET|MMP2|PTEN|RAG1|SLC5A1|VEGFA|FZD5|ISYNA1|TREM1	-1.8	HF_d0
Transcription Factor Targets	16	M171	GCCATNTTG YY1 Q6		-2.9	1.9	3.5	30182	437	985	27	2.7	0.52	920|1112|1452|2033|3178|3312|5757|5937|6428|6432|6667|7873|8763|9463|9805|10489|10554|11069|22859|25852|26100|26122|26993|51474|54058|55197|81554	CD4|FOXN3|CSNK1A1|EP300|HNRNPA1|HSPA8|PTMA|RBMS1|SRSF3|SRSF7|SP1|MANF|CD164|PICK1|SCRN1|LRRC41|AGPAT1|RAPGEF4|ADGRL1|ARMC8|WIPI2|EPC2|AKAP8L|LIMA1|C21orf58|RPRD1A|RCC1L	-1.8	HF_d0
DisGeNET	35	C0035243	Respiratory Tract Infections		-2.9	2.5	3.7	30182	187	985	15	1.5	0.39	930|1312|2908|2950|3105|3303|4803|6382|6752|7422|9437|9927|10479|79087|653509	CD19|COMT|NR3C1|GSTP1|HLA-A|HSPA1A|NGF|SDC1|SSTR2|VEGFA|NCR1|MFN2|SLC9A6|ALG12|SFTPA1	-1.8	HF_d0
Transcription Factor Targets	16	M17805	MYC Q2		-2.9	2.5	3.7	30182	187	985	15	1.5	0.39	1072|1280|3178|3995|5792|8407|9645|10625|11128|26009|55729|64121|121268|127002|283248	CFL1|COL2A1|HNRNPA1|FADS3|PTPRF|TAGLN2|MICAL2|IVNS1ABP|POLR3A|ZZZ3|ATF7IP|RRAGC|RHEBL1|ATXN7L2|RCOR2	-1.8	HF_d0
Cell Type Signatures	7	M41749	RUBENSTEIN SKELETAL MUSCLE NK CELLS		-2.9	2.3	3.6	30182	226	985	17	1.7	0.41	678|969|1043|1072|1831|2999|3178|3312|3482|5527|5757|6235|7322|8644|8763|26986|128346	ZFP36L2|CD69|CD52|CFL1|TSC22D3|GZMH|HNRNPA1|HSPA8|IGF2R|PPP2R5C|PTMA|RPS29|UBE2D2|AKR1C3|CD164|PABPC1|C1orf162	-1.8	HF_d0
DisGeNET	35	C0235480	Paroxysmal atrial fibrillation		-2.9	2.3	3.6	30182	226	985	17	1.7	0.41	1557|2047|2100|2908|3762|4092|5350|6310|6401|6926|8497|9148|9370|9644|10090|26018|196385	CYP2C19|EPHB1|ESR2|NR3C1|KCNJ5|SMAD7|PLN|ATXN1|SELE|TBX3|PPFIA4|NEURL1|ADIPOQ|SH3PXD2A|UST|LRIG1|DNAH10	-1.8	HF_d0
Transcription Factor Targets	16	M29987	H1 6 TARGET GENES		-2.9	1.8	3.4	30182	527	985	31	3.1	0.56	113|242|354|1848|3146|4826|5049|5376|5527|5653|6310|8550|8775|8991|9019|9722|23051|23199|25852|56997|57549|57787|64150|65999|79087|91754|155051|170689|284323|388021|389170	ADCY7|ALOX12B|KLK3|DUSP6|HMGB1|NNAT|PAFAH1B2|PMP22|PPP2R5C|KLK6|ATXN1|MAPKAPK5|NAPA|SELENBP1|MPZL1|NOS1AP|ZHX3|GSE1|ARMC8|COQ8A|IGSF9|MARK4|DIO3OS|LRRC61|ALG12|NEK9|CRYGN|ADAMTS15|ZNF780A|TMEM179|LEKR1	-1.8	HF_d0
DisGeNET	35	C0393706	Early infantile epileptic encephalopathy with suppression bursts		-2.9	3.4	4	30182	81	985	9	0.91	0.3	354|2048|2152|3146|4281|5896|6812|7335|693177	KLK3|EPHB2|F3|HMGB1|MID1|RAG1|STXBP1|UBE2V1|MIR592	-1.8	HF_d0
DisGeNET	35	C0266929	Chronic Periodontitis		-2.9	2.1	3.5	30182	287	985	20	2	0.45	354|360|920|930|2100|2308|3105|3146|4049|4313|6401|7052|7422|8993|9370|9962|51199|54814|153090|197259	KLK3|AQP3|CD4|CD19|ESR2|FOXO1|HLA-A|HMGB1|LTA|MMP2|SELE|TGM2|VEGFA|PGLYRP1|ADIPOQ|SLC23A2|NIN|QPCTL|DAB2IP|MLKL	-1.8	HF_d0
DisGeNET	35	C0242596	Neoplasm, Residual		-2.9	2	3.5	30182	329	985	22	2.2	0.47	354|595|808|861|930|939|1036|1734|2006|2048|2120|2322|3762|4613|4803|5728|6299|6382|9437|55824|64109|374569	KLK3|CCND1|CALM3|RUNX1|CD19|CD27|CDO1|DIO2|ELN|EPHB2|ETV6|FLT3|KCNJ5|MYCN|NGF|PTEN|SALL1|SDC1|NCR1|PAG1|CRLF2|ASPG	-1.8	HF_d0
DisGeNET	35	C0278488	Carcinoma breast stage IV		-2.9	1.8	3.4	30182	573	985	33	3.4	0.57	136|595|861|941|1147|2047|2100|2260|2908|2950|3060|3146|3226|3303|4233|4313|4326|4773|4826|5653|5728|5792|6615|6752|6926|7422|8878|9148|10457|29997|84168|406986|407011	ADORA2B|CCND1|RUNX1|CD80|CHUK|EPHB1|ESR2|FGFR1|NR3C1|GSTP1|HCRT|HMGB1|HOXC10|HSPA1A|MET|MMP2|MMP17|NFATC2|NNAT|KLK6|PTEN|PTPRF|SNAI1|SSTR2|TBX3|VEGFA|SQSTM1|NEURL1|GPNMB|NOP53|ANTXR1|MIR203A|MIR23B	-1.8	HF_d0
DisGeNET	35	C0085096	Peripheral Vascular Diseases		-2.9	2.7	3.7	30182	150	985	13	1.3	0.36	338|595|1280|1557|2100|2152|4313|6272|7422|8991|9370|9377|153090	APOB|CCND1|COL2A1|CYP2C19|ESR2|F3|MMP2|SORT1|VEGFA|SELENBP1|ADIPOQ|COX5A|DAB2IP	-1.8	HF_d0
DisGeNET	35	C0043144	Wheezing		-2.9	2.8	3.8	30182	132	985	12	1.2	0.35	595|1147|2908|2950|4792|6338|6915|7422|9173|55554|94103|653509	CCND1|CHUK|NR3C1|GSTP1|NFKBIA|SCNN1B|TBXA2R|VEGFA|IL1RL1|KLK15|ORMDL3|SFTPA1	-1.8	HF_d0
DisGeNET	35	C0280783	Juvenile Pilocytic Astrocytoma		-2.9	4.8	4.3	30182	38	985	6	0.61	0.25	2100|2260|3234|4233|4915|5728	ESR2|FGFR1|HOXD8|MET|NTRK2|PTEN	-1.8	HF_d0
DisGeNET	35	C0205944	Sarcoma, Epithelioid		-2.9	3.7	4.1	30182	66	985	8	0.81	0.29	355|595|2950|4313|5728|6657|55534|406968	FAS|CCND1|GSTP1|MMP2|PTEN|SOX2|MAML3|MIR193A	-1.8	HF_d0
DisGeNET	35	C3463897	HYDATIDIFORM MOLE, RECURRENT, 1		-2.9	3.7	4.1	30182	66	985	8	0.81	0.29	338|3090|3105|4313|5728|6657|7422|7704	APOB|HIC1|HLA-A|MMP2|PTEN|SOX2|VEGFA|ZBTB16	-1.8	HF_d0
DisGeNET	35	C1292754	Mediastinal (Thymic) Large B-Cell Lymphoma		-2.9	3.7	4.1	30182	66	985	8	0.81	0.29	595|597|604|930|4261|5452|7128|9623	CCND1|BCL2A1|BCL6|CD19|CIITA|POU2F2|TNFAIP3|TCL1B	-1.8	HF_d0
COVID	200	COVID240	RNA_Lieberman_Nasopharynx_High_vs_Low_Down		-2.9	2.4	3.6	30182	188	985	15	1.5	0.39	409|604|1441|1960|3142|3579|4051|7408|10625|11240|26986|55824|56905|79368|317762	ARRB2|BCL6|CSF3R|EGR3|HLX|CXCR2|CYP4F3|VASP|IVNS1ABP|PADI2|PABPC1|PAG1|C15orf39|FCRL2|CCDC85C	-1.8	HF_d0
DisGeNET	35	C0152427	Polydactyly		-2.9	2.4	3.6	30182	188	985	15	1.5	0.39	2006|2033|2260|5727|5728|6299|6926|7704|25852|27077|57167|57688|79738|79809|80144	ELN|EP300|FGFR1|PTCH1|PTEN|SALL1|TBX3|ZBTB16|ARMC8|B9D1|SALL4|ZSWIM6|BBS10|TTC21B|FRAS1	-1.8	HF_d0
DisGeNET	35	C0158252	Intervertebral disc disorder		-2.9	2.4	3.6	30182	188	985	15	1.5	0.39	1280|2308|2887|3146|3303|3488|3856|4313|5728|7422|9370|9474|9507|10725|406968	COL2A1|FOXO1|GRB10|HMGB1|HSPA1A|IGFBP5|KRT8|MMP2|PTEN|VEGFA|ADIPOQ|ATG5|ADAMTS4|NFAT5|MIR193A	-1.8	HF_d0
DisGeNET	35	C1806780	Increased CSF protein		-2.9	5.9	4.6	30182	26	985	5	0.51	0.23	2670|4359|5376|5428|285362	GFAP|MPZ|PMP22|POLG|SUMF1	-1.8	HF_d0
COVID	200	COVID191	RNA_Stukalov_A549-ACE2_24h_Up		-2.9	3.1	3.9	30182	98	985	10	1	0.32	597|1969|2033|3164|4792|7052|7128|8858|9518|81619	BCL2A1|EPHA2|EP300|NR4A1|NFKBIA|TGM2|TNFAIP3|PROZ|GDF15|TSPAN14	-1.8	HF_d0
DisGeNET	35	C0031039	Pericardial effusion		-2.9	3.1	3.9	30182	98	985	10	1	0.32	1267|4233|4607|5452|6016|7422|9370|23523|64072|494335	CNP|MET|MYBPC3|POU2F2|RIT1|VEGFA|ADIPOQ|CABIN1|CDH23|MIR423	-1.8	HF_d0
DisGeNET	35	C0242584	Autoimmune thrombocytopenia		-2.9	2.9	3.8	30182	115	985	11	1.1	0.33	355|861|930|1235|2814|2908|3578|4049|5728|7128|26191	FAS|RUNX1|CD19|CCR6|GP5|NR3C1|IL9|LTA|PTEN|TNFAIP3|PTPN22	-1.8	HF_d0
DisGeNET	35	C0149940	Sciatic Neuropathy		-2.9	2.9	3.8	30182	115	985	11	1.1	0.33	355|840|2260|3146|4359|4622|4792|5156|5376|5905|9722	FAS|CASP7|FGFR1|HMGB1|MPZ|MYH4|NFKBIA|PDGFRA|PMP22|RANGAP1|NOS1AP	-1.8	HF_d0
DisGeNET	35	C0233794	Memory impairment		-2.9	1.6	3.3	30182	763	985	41	4.2	0.64	19|355|595|958|972|1312|1490|1786|2048|2100|2670|2908|3060|3146|3164|3362|3667|4359|4682|4803|4915|5428|5728|6272|6310|6575|7422|8878|8991|9213|9370|11069|23237|23552|29978|55824|57497|94033|197322|252995|653509	ABCA1|FAS|CCND1|CD40|CD74|COMT|CCN2|DNMT1|EPHB2|ESR2|GFAP|NR3C1|HCRT|HMGB1|NR4A1|HTR6|IRS1|MPZ|NUBP1|NGF|NTRK2|POLG|PTEN|SORT1|ATXN1|SLC20A2|VEGFA|SQSTM1|SELENBP1|XPR1|ADIPOQ|RAPGEF4|ARC|CDK20|UBQLN2|PAG1|LRFN2|FTMT|ACSF3|FNDC5|SFTPA1	-1.8	HF_d0
Transcription Factor Targets	16	M3339	STAT4 01		-2.9	2.2	3.5	30182	268	985	19	1.9	0.44	777|1441|3164|3219|3234|5412|5937|6489|7871|10368|10725|11228|25980|27040|27436|51444|55504|55604|128553	CACNA1E|CSF3R|NR4A1|HOXB9|HOXD8|UBL3|RBMS1|ST8SIA1|SLMAP|CACNG3|NFAT5|RASSF8|AAR2|LAT|EML4|RNF138|TNFRSF19|CARMIL1|TSHZ2	-1.8	HF_d0
DisGeNET	35	C1737250	Progression of non-small cell lung cancer		-2.9	2.6	3.7	30182	151	985	13	1.3	0.36	1969|2048|2100|3090|3215|4092|4233|4915|5831|8456|220296|406968|406986	EPHA2|EPHB2|ESR2|HIC1|HOXB5|SMAD7|MET|NTRK2|PYCR1|FOXN1|HEPACAM|MIR193A|MIR203A	-1.8	HF_d0
DisGeNET	35	C0887833	Carcinoma, Pancreatic Ductal		-2.9	3.4	3.9	30182	82	985	9	0.91	0.3	355|1072|1500|1786|3280|3303|4583|7422|11197	FAS|CFL1|CTNND1|DNMT1|HES1|HSPA1A|MUC2|VEGFA|WIF1	-1.8	HF_d0
DisGeNET	35	C0162836	Hidradenitis Suppurativa		-2.9	3.4	3.9	30182	82	985	9	0.91	0.3	939|1500|2048|3105|4051|5069|9370|26523|84639	CD27|CTNND1|EPHB2|HLA-A|CYP4F3|PAPPA|ADIPOQ|AGO1|IL1F10	-1.8	HF_d0
DisGeNET	35	C0746102	Chronic lung disease		-2.9	2.8	3.7	30182	133	985	12	1.2	0.35	136|1179|1490|1557|1786|2006|3146|4968|5154|7422|9370|27040	ADORA2B|CLCA1|CCN2|CYP2C19|DNMT1|ELN|HMGB1|OGG1|PDGFA|VEGFA|ADIPOQ|LAT	-1.8	HF_d0
DisGeNET	35	C0032000	Pituitary Adenoma		-2.8	2.5	3.7	30182	170	985	14	1.4	0.38	595|1786|2048|2100|4092|4313|6657|6752|7422|11197|55384|55870|64072|407011	CCND1|DNMT1|EPHB2|ESR2|SMAD7|MMP2|SOX2|SSTR2|VEGFA|WIF1|MEG3|ASH1L|CDH23|MIR23B	-1.8	HF_d0
DisGeNET	35	C1512127	HER2 gene amplification		-2.8	2.5	3.7	30182	170	985	14	1.4	0.38	354|595|2260|2886|4233|4613|4990|5156|5728|7204|7422|9148|9846|26986	KLK3|CCND1|FGFR1|GRB7|MET|MYCN|SIX6|PDGFRA|PTEN|TRIO|VEGFA|NEURL1|GAB2|PABPC1	-1.8	HF_d0
Cell Type Signatures	7	M39229	LAKE ADULT KIDNEY C10 THIN ASCENDING LIMB		-2.8	2	3.5	30182	353	985	23	2.3	0.48	604|678|908|972|1266|1329|1495|2012|2950|3105|3312|5757|6235|6428|7052|7763|8763|8848|9071|9289|9518|10625|26986	BCL6|ZFP36L2|CCT6A|CD74|CNN3|COX5B|CTNNA1|EMP1|GSTP1|HLA-A|HSPA8|PTMA|RPS29|SRSF3|TGM2|ZFAND5|CD164|TSC22D1|CLDN10|ADGRG1|GDF15|IVNS1ABP|PABPC1	-1.8	HF_d0
Transcription Factor Targets	16	M12599	MYOD 01		-2.8	2.2	3.5	30182	269	985	19	1.9	0.44	571|1072|1592|2530|4915|5905|9244|11040|23199|25956|26287|26523|27133|57332|64147|89792|220202|252995|283987	BACH1|CFL1|CYP26A1|FUT8|NTRK2|RANGAP1|CRLF1|PIM2|GSE1|SEC31B|ANKRD2|AGO1|KCNH5|CBX8|KIF9|GAL3ST3|ATOH7|FNDC5|HID1	-1.8	HF_d0
Transcription Factor Targets	16	M8684	ZID 01		-2.8	2.2	3.5	30182	269	985	19	1.9	0.44	1831|2260|2899|3146|3219|4651|5069|5428|9148|10090|10559|25822|25841|25906|51195|55806|79875|127002|139728	TSC22D3|FGFR1|GRIK3|HMGB1|HOXB9|MYO10|PAPPA|POLG|NEURL1|UST|SLC35A1|DNAJB5|ABTB2|ANAPC15|RAPGEFL1|HR|THSD4|ATXN7L2|PNCK	-1.8	HF_d0
DisGeNET	35	C3714948	PACHYONYCHIA CONGENITA 3		-2.8	2.3	3.6	30182	209	985	16	1.6	0.4	354|595|808|969|1786|2048|2100|2308|2817|4233|4313|5728|6657|7422|9370|55384	KLK3|CCND1|CALM3|CD69|DNMT1|EPHB2|ESR2|FOXO1|GPC1|MET|MMP2|PTEN|SOX2|VEGFA|ADIPOQ|MEG3	-1.8	HF_d0
Transcription Factor Targets	16	M15185	GATA1 02		-2.8	2.2	3.5	30182	249	985	18	1.8	0.43	604|1831|1997|2355|3090|3488|5156|5319|7036|9173|9213|11030|23554|26468|27436|55534|64420|167410	BCL6|TSC22D3|ELF1|FOSL2|HIC1|IGFBP5|PDGFRA|PLA2G1B|TFR2|IL1RL1|XPR1|RBPMS|TSPAN12|LHX6|EML4|MAML3|SUSD1|LIX1	-1.8	HF_d0
Transcription Factor Targets	16	M574	RSRFC4 01		-2.8	2.2	3.5	30182	249	985	18	1.8	0.43	3164|3667|5101|5156|5727|5998|6310|7763|8848|10150|10725|23387|23446|26037|79647|84445|89792|153020	NR4A1|IRS1|PCDH9|PDGFRA|PTCH1|RGS3|ATXN1|ZFAND5|TSC22D1|MBNL2|NFAT5|SIK3|SLC44A1|SIPA1L1|AKIRIN1|LZTS2|GAL3ST3|RASGEF1B	-1.8	HF_d0
Transcription Factor Targets	16	M9902	ELF1 Q6		-2.8	2.2	3.5	30182	249	985	18	1.8	0.43	120|409|1500|2885|3226|5101|5585|7294|9213|9645|10203|10554|26100|26986|83541|89792|94103|118663	ADD3|ARRB2|CTNND1|GRB2|HOXC10|PCDH9|PKN1|TXK|XPR1|MICAL2|CALCRL|AGPAT1|WIPI2|PABPC1|FAM110A|GAL3ST3|ORMDL3|BTBD16	-1.8	HF_d0
DisGeNET	35	C0036095	Salivary Gland Neoplasms		-2.8	2.9	3.8	30182	116	985	11	1.1	0.33	218|358|595|2011|2120|3691|5728|6382|23013|51477|51514	ALDH3A1|AQP1|CCND1|MARK2|ETV6|ITGB4|PTEN|SDC1|SPEN|ISYNA1|DTL	-1.8	HF_d0
Transcription Factor Targets	16	M15595	CART1 01		-2.8	2.3	3.6	30182	229	985	17	1.7	0.41	41|604|794|1112|2637|3215|4281|4968|5069|5156|5727|5757|6299|10150|25906|79696|353288	ASIC1|BCL6|CALB2|FOXN3|GBX2|HOXB5|MID1|OGG1|PAPPA|PDGFRA|PTCH1|PTMA|SALL1|MBNL2|ANAPC15|ZC2HC1C|KRT26	-1.8	HF_d0
Cell Type Signatures	7	M39243	LAKE ADULT KIDNEY C24 ENDOTHELIAL CELLS AEA AND DVR		-2.8	2.6	3.7	30182	152	985	13	1.3	0.36	323|358|972|2012|4792|5757|10611|22918|23348|26986|51232|79875|221981	APBB2|AQP1|CD74|EMP1|NFKBIA|PTMA|PDLIM5|CD93|DOCK9|PABPC1|CRIM1|THSD4|THSD7A	-1.8	HF_d0
DisGeNET	35	C1314665	Serum alkaline phosphatase raised		-2.8	3.7	4	30182	67	985	8	0.81	0.29	2817|3178|8878|23387|54332|57003|79258|84720	GPC1|HNRNPA1|SQSTM1|SIK3|GDAP1|CCDC47|MMEL1|PIGO	-1.8	HF_d0
DisGeNET	35	C1334271	Intraventricular Meningioma		-2.8	7.7	4.9	30182	16	985	4	0.41	0.2	1476|2670|3280|5728	CSTB|GFAP|HES1|PTEN	-1.8	HF_d0
DisGeNET	35	C1384406	Secretory meningioma		-2.8	7.7	4.9	30182	16	985	4	0.41	0.2	1476|3280|5728|9368	CSTB|HES1|PTEN|NHERF1	-1.8	HF_d0
DisGeNET	35	C3160858	Posterior reversible encephalopathy syndrome		-2.8	7.7	4.9	30182	16	985	4	0.41	0.2	2322|7422|23523|56606	FLT3|VEGFA|CABIN1|SLC2A9	-1.8	HF_d0
DisGeNET	35	C0005754	Congenital blindness		-2.8	7.7	4.9	30182	16	985	4	0.41	0.2	4041|8322|23554|343035	LRP5|FZD4|TSPAN12|RD3	-1.8	HF_d0
DisGeNET	35	C4551903	Total anomalous pulmonary venous return		-2.8	7.7	4.9	30182	16	985	4	0.41	0.2	5156|6615|7422|10699	PDGFRA|SNAI1|VEGFA|CORIN	-1.8	HF_d0
DisGeNET	35	C1654637	androgen independent prostate cancer		-2.8	2.4	3.6	30182	190	985	15	1.5	0.39	326|354|595|632|2048|2100|2908|2950|3727|5319|5728|6449|6657|10561|10625	AIRE|KLK3|CCND1|BGLAP|EPHB2|ESR2|NR3C1|GSTP1|JUND|PLA2G1B|PTEN|SGTA|SOX2|IFI44|IVNS1ABP	-1.8	HF_d0
DisGeNET	35	C4722099	High grade glioma		-2.8	2.4	3.6	30182	190	985	15	1.5	0.39	604|2048|2152|2260|2670|4233|4792|5143|5156|5728|6657|7422|22918|27040|113451	BCL6|EPHB2|F3|FGFR1|GFAP|MET|NFKBIA|PDE4C|PDGFRA|PTEN|SOX2|VEGFA|CD93|LAT|AZIN2	-1.8	HF_d0
DisGeNET	35	C1266043	Sarcomatoid Renal Cell Carcinoma		-2.8	2.7	3.7	30182	134	985	12	1.2	0.35	242|1265|2886|2950|3856|4233|4968|5728|7052|8407|9370|284013	ALOX12B|CNN2|GRB7|GSTP1|KRT8|MET|OGG1|PTEN|TGM2|TAGLN2|ADIPOQ|VMO1	-1.8	HF_d0
DisGeNET	35	C0018553	Hamartoma Syndrome, Multiple		-2.8	2.2	3.5	30182	270	985	19	1.9	0.44	354|632|958|1490|1824|2908|3578|4049|4092|4613|5728|6382|6652|7052|7422|8878|9518|26191|374569	KLK3|BGLAP|CD40|CCN2|DSC2|NR3C1|IL9|LTA|SMAD7|MYCN|PTEN|SDC1|SORD|TGM2|VEGFA|SQSTM1|GDF15|PTPN22|ASPG	-1.8	HF_d0
DisGeNET	35	C2945759	aggressive cancer		-2.8	3.3	3.9	30182	83	985	9	0.91	0.3	354|1969|2308|4953|5728|6382|7422|10643|83439	KLK3|EPHA2|FOXO1|ODC1|PTEN|SDC1|VEGFA|IGF2BP3|TCF7L1	-1.8	HF_d0
DisGeNET	35	C4082937	Necrotizing enterocolitis in fetus OR newborn		-2.8	2.3	3.6	30182	210	985	16	1.6	0.4	409|1373|2172|2729|2950|3146|3579|4092|4583|4792|5896|6401|7128|7166|7422|54971	ARRB2|CPS1|FABP6|GCLC|GSTP1|HMGB1|CXCR2|SMAD7|MUC2|NFKBIA|RAG1|SELE|TNFAIP3|TPH1|VEGFA|BANP	-1.8	HF_d0
DisGeNET	35	C0040128	Thyroid Diseases		-2.8	2.3	3.5	30182	230	985	17	1.7	0.41	326|958|1043|1235|1734|3105|3727|4049|5727|5728|6528|6752|6926|7422|8878|23308|26191	AIRE|CD40|CD52|CCR6|DIO2|HLA-A|JUND|LTA|PTCH1|PTEN|SLC5A5|SSTR2|TBX3|VEGFA|SQSTM1|ICOSLG|PTPN22	-1.8	HF_d0
DisGeNET	35	C0220597	Adult Hodgkin Lymphoma		-2.8	1.9	3.4	30182	399	985	25	2.5	0.5	355|399|604|930|939|958|1112|1490|2100|2308|2950|3105|3142|3219|4233|4792|5376|5452|5905|6382|7128|8888|51477|65059|84662	FAS|RHOH|BCL6|CD19|CD27|CD40|FOXN3|CCN2|ESR2|FOXO1|GSTP1|HLA-A|HLX|HOXB9|MET|NFKBIA|PMP22|POU2F2|RANGAP1|SDC1|TNFAIP3|MCM3AP|ISYNA1|RAPH1|GLIS2	-1.8	HF_d0
DisGeNET	35	C0220644	Childhood Hodgkin Lymphoma		-2.8	1.9	3.4	30182	399	985	25	2.5	0.5	355|399|604|930|939|958|1112|1490|2100|2308|2950|3105|3142|3219|4233|4792|5376|5452|5905|6382|7128|8888|51477|65059|84662	FAS|RHOH|BCL6|CD19|CD27|CD40|FOXN3|CCN2|ESR2|FOXO1|GSTP1|HLA-A|HLX|HOXB9|MET|NFKBIA|PMP22|POU2F2|RANGAP1|SDC1|TNFAIP3|MCM3AP|ISYNA1|RAPH1|GLIS2	-1.8	HF_d0
Transcription Factor Targets	16	M10220	AP1 01		-2.8	2.1	3.5	30182	271	985	19	1.9	0.44	571|794|1969|2670|2950|3856|5339|6016|7408|7763|8407|8878|9249|10912|22924|57549|63874|64072|127002	BACH1|CALB2|EPHA2|GFAP|GSTP1|KRT8|PLEC|RIT1|VASP|ZFAND5|TAGLN2|SQSTM1|DHRS3|GADD45G|MAPRE3|IGSF9|ABHD4|CDH23|ATXN7L2	-1.8	HF_d0
DisGeNET	35	C0684337	Ewings sarcoma-primitive neuroectodermal tumor (PNET)		-2.8	2.9	3.7	30182	117	985	11	1.1	0.33	595|2152|2322|2670|4613|4803|5156|5728|6752|7704|27319	CCND1|F3|FLT3|GFAP|MYCN|NGF|PDGFRA|PTEN|SSTR2|ZBTB16|BHLHE22	-1.8	HF_d0
Transcription Factor Targets	16	M40792	TSHZ1 TARGET GENES		-2.8	2.4	3.6	30182	191	985	15	1.5	0.39	571|1819|3219|5428|6533|7265|8407|8854|9043|10489|10643|55534|64109|83723|128553	BACH1|DRG2|HOXB9|POLG|SLC6A6|TTC1|TAGLN2|ALDH1A2|SPAG9|LRRC41|IGF2BP3|MAML3|CRLF2|TLCD3B|TSHZ2	-1.8	HF_d0
Transcription Factor Targets	16	M10046	ATF B		-2.8	2.4	3.6	30182	191	985	15	1.5	0.39	1734|1969|3226|3234|3727|7349|8840|9043|9474|9577|10150|55197|57332|64225|79647	DIO2|EPHA2|HOXC10|HOXD8|JUND|UCN|CCN4|SPAG9|ATG5|BABAM2|MBNL2|RPRD1A|CBX8|ATL2|AKIRIN1	-1.8	HF_d0
DisGeNET	35	C4721806	Carcinoma, Basal Cell		-2.8	1.8	3.3	30182	557	985	32	3.2	0.56	355|595|794|1147|1490|1903|1960|2006|2100|2303|2908|2950|3146|3280|4092|4313|4613|4953|4968|5154|5156|5329|5727|6657|7422|9112|9377|9788|11322|23237|29997|81037	FAS|CCND1|CALB2|CHUK|CCN2|S1PR3|EGR3|ELN|ESR2|FOXC2|NR3C1|GSTP1|HMGB1|HES1|SMAD7|MMP2|MYCN|ODC1|OGG1|PDGFA|PDGFRA|PLAUR|PTCH1|SOX2|VEGFA|MTA1|COX5A|MTSS1|TMC6|ARC|NOP53|CLPTM1L	-1.8	HF_d0
Transcription Factor Targets	16	M13493	E4F1 Q6		-2.8	2.1	3.5	30182	292	985	20	2	0.45	1831|1960|2908|3146|3164|3226|5727|5757|6575|6752|9886|10203|10554|29978|51186|51339|55197|57332|79647|246330	TSC22D3|EGR3|NR3C1|HMGB1|NR4A1|HOXC10|PTCH1|PTMA|SLC20A2|SSTR2|RHOBTB1|CALCRL|AGPAT1|UBQLN2|TCEAL9|DACT1|RPRD1A|CBX8|AKIRIN1|PELI3	-1.8	HF_d0
Cell Type Signatures	7	M40314	DESCARTES FETAL THYMUS ANTIGEN PRESENTING CELLS		-2.8	2.5	3.6	30182	172	985	14	1.4	0.38	941|972|1124|2180|2322|2900|3112|5329|8714|9473|23308|64386|64859|153020	CD80|CD74|CHN2|ACSL1|FLT3|GRIK4|HLA-DOB|PLAUR|ABCC3|THEMIS2|ICOSLG|MMP25|NABP1|RASGEF1B	-1.8	HF_d0
DisGeNET	35	C0019337	Heroin Dependence		-2.8	3.1	3.8	30182	100	985	10	1	0.32	217|355|1312|2047|2308|4803|7166|9370|116444|146849	ALDH2|FAS|COMT|EPHB1|FOXO1|NGF|TPH1|ADIPOQ|GRIN3B|CCDC42	-1.8	HF_d0
Transcription Factor Targets	16	M6097	PR 02		-2.8	2.7	3.7	30182	135	985	12	1.2	0.35	473|604|1043|2885|4359|4622|5998|6382|10203|27133|55729|57171	RERE|BCL6|CD52|GRB2|MPZ|MYH4|RGS3|SDC1|CALCRL|KCNH5|ATF7IP|DOLPP1	-1.8	HF_d0
DisGeNET	35	C0032969	Pregnancy in Diabetics		-2.8	4	4.1	30182	53	985	7	0.71	0.27	48|5236|7422|9370|9518|56606|406918	ACO1|PGM1|VEGFA|ADIPOQ|GDF15|SLC2A9|MIR129-2	-1.8	HF_d0
DisGeNET	35	C1336905	Endometrial Endometrioid Adenocarcinoma		-2.8	4	4.1	30182	53	985	7	0.71	0.27	595|2048|2308|7422|8840|9112|406968	CCND1|EPHB2|FOXO1|VEGFA|CCN4|MTA1|MIR193A	-1.8	HF_d0
DisGeNET	35	C0279651	Gallbladder adenocarcinoma		-2.8	4	4.1	30182	53	985	7	0.71	0.27	595|604|4583|4968|9112|10553|23089	CCND1|BCL6|MUC2|OGG1|MTA1|HTATIP2|PEG10	-1.8	HF_d0
DisGeNET	35	C0334633	Malignant lymphoma - lymphoplasmacytic		-2.8	4	4.1	30182	53	985	7	0.71	0.27	595|604|6382|9623|10892|65059|347734	CCND1|BCL6|SDC1|TCL1B|MALT1|RAPH1|SLC35B2	-1.8	HF_d0
DisGeNET	35	C4054726	Infant Leukemia		-2.8	5.7	4.5	30182	27	985	5	0.51	0.23	861|930|2120|2322|3988	RUNX1|CD19|ETV6|FLT3|LIPA	-1.7	HF_d0
COVID	200	COVID272	RNA_Wilk_CD16+Monocytes_patient-C7_Down		-2.8	5.7	4.5	30182	27	985	5	0.51	0.23	1072|4673|7763|26986|284013	CFL1|NAP1L1|ZFAND5|PABPC1|VMO1	-1.7	HF_d0
TRRUST	34	TRR01529	Regulated by: WT1		-2.8	3.6	3.9	30182	68	985	8	0.81	0.29	354|1490|4613|4953|5154|5361|6915|7422	KLK3|CCN2|MYCN|ODC1|PDGFA|PLXNA1|TBXA2R|VEGFA	-1.7	HF_d0
DisGeNET	35	C0522224	Paralysed		-2.8	3.6	3.9	30182	68	985	8	0.81	0.29	242|755|2260|3178|5376|5428|8878|29978	ALOX12B|CFAP410|FGFR1|HNRNPA1|PMP22|POLG|SQSTM1|UBQLN2	-1.7	HF_d0
Transcription Factor Targets	16	M6830	CEBP Q2 01		-2.8	2.1	3.5	30182	272	985	19	1.9	0.44	604|1112|2120|3235|4622|5493|5728|8848|8854|9043|23387|26468|51232|57406|57616|58488|64641|83439|84639	BCL6|FOXN3|ETV6|HOXD9|MYH4|PPL|PTEN|TSC22D1|ALDH1A2|SPAG9|SIK3|LHX6|CRIM1|ABHD6|TSHZ3|PCTP|EBF2|TCF7L1|IL1F10	-1.7	HF_d0
DisGeNET	35	C0206682	Follicular thyroid carcinoma		-2.8	2.1	3.4	30182	293	985	20	2	0.45	364|1490|1734|2100|2120|2322|2662|3164|4313|4968|5727|5728|6528|7422|8878|9518|11069|55729|57522|94031	AQP7|CCN2|DIO2|ESR2|ETV6|FLT3|GDF10|NR4A1|MMP2|OGG1|PTCH1|PTEN|SLC5A5|VEGFA|SQSTM1|GDF15|RAPGEF4|ATF7IP|SRGAP1|HTRA3	-1.7	HF_d0
Cell Type Signatures	7	M41746	RUBENSTEIN SKELETAL MUSCLE SMOOTH MUSCLE CELLS		-2.8	1.9	3.4	30182	445	985	27	2.7	0.52	203|539|595|808|1266|1329|1340|1452|1652|3178|3280|3488|4915|5350|5757|7322|8848|9377|11030|11171|51232|51477|51522|55845|56911|84159|84417	AK1|ATP5PO|CCND1|CALM3|CNN3|COX5B|COX6B1|CSNK1A1|DDT|HNRNPA1|HES1|IGFBP5|NTRK2|PLN|PTMA|UBE2D2|TSC22D1|COX5A|RBPMS|STRAP|CRIM1|ISYNA1|TMEM14C|BRK1|MAP3K7CL|ARID5B|ECRG4	-1.7	HF_d0
DisGeNET	35	C0595936	Aqueous Humor Disorders		-2.8	3.3	3.8	30182	84	985	9	0.91	0.3	941|958|1490|2908|4313|6401|7052|7422|9518	CD80|CD40|CCN2|NR3C1|MMP2|SELE|TGM2|VEGFA|GDF15	-1.7	HF_d0
DisGeNET	35	C0279070	Adult Oligodendroglioma		-2.8	2.6	3.6	30182	154	985	13	1.3	0.36	2260|2670|3146|3280|4233|5156|5728|7422|8848|9518|10643|26018|29998	FGFR1|GFAP|HMGB1|HES1|MET|PDGFRA|PTEN|VEGFA|TSC22D1|GDF15|IGF2BP3|LRIG1|BICRA	-1.7	HF_d0
DisGeNET	35	C0280475	Childhood Oligodendroglioma		-2.8	2.6	3.6	30182	154	985	13	1.3	0.36	2260|2670|3146|3280|4233|5156|5728|7422|8848|9518|10643|26018|29998	FGFR1|GFAP|HMGB1|HES1|MET|PDGFRA|PTEN|VEGFA|TSC22D1|GDF15|IGF2BP3|LRIG1|BICRA	-1.7	HF_d0
Transcription Factor Targets	16	M7797	ZIC2 01		-2.8	2.2	3.5	30182	252	985	18	1.8	0.43	930|1500|1592|2120|3219|4613|4968|5727|6523|7869|9249|23002|25822|55806|55898|57171|83723|374659	CD19|CTNND1|CYP26A1|ETV6|HOXB9|MYCN|OGG1|PTCH1|SLC5A1|SEMA3B|DHRS3|DAAM1|DNAJB5|HR|UNC45A|DOLPP1|TLCD3B|HDDC3	-1.7	HF_d0
DisGeNET	35	C0033300	Progeria		-2.8	2.9	3.7	30182	118	985	11	1.1	0.33	632|2006|2670|4084|5319|5831|6431|6657|8878|9370|22925	BGLAP|ELN|GFAP|MXD1|PLA2G1B|PYCR1|SRSF6|SOX2|SQSTM1|ADIPOQ|PLA2R1	-1.7	HF_d0
Transcription Factor Targets	16	M2120	RP58 01		-2.8	2.3	3.5	30182	212	985	16	1.6	0.4	41|861|1112|1831|2908|3175|4041|4915|5937|9891|10150|11248|23187|167410|220202|283248	ASIC1|RUNX1|FOXN3|TSC22D3|NR3C1|ONECUT1|LRP5|NTRK2|RBMS1|NUAK1|MBNL2|NXPH3|PHLDB1|LIX1|ATOH7|RCOR2	-1.7	HF_d0
Cell Type Signatures	7	M41660	TRAVAGLINI LUNG ALVEOLAR EPITHELIAL TYPE 2 CELL		-2.8	2.7	3.7	30182	136	985	12	1.2	0.35	203|358|972|1441|1848|4792|4953|5319|8991|11197|157310|653509	AK1|AQP1|CD74|CSF3R|DUSP6|NFKBIA|ODC1|PLA2G1B|SELENBP1|WIF1|PEBP4|SFTPA1	-1.7	HF_d0
DisGeNET	35	C0007120	Bronchioloalveolar Adenocarcinoma		-2.8	2.7	3.7	30182	136	985	12	1.2	0.35	595|1786|2048|2260|2950|4233|4583|5728|7422|8445|8714|27436	CCND1|DNMT1|EPHB2|FGFR1|GSTP1|MET|MUC2|PTEN|VEGFA|DYRK2|ABCC3|EML4	-1.7	HF_d0
DisGeNET	35	C4021222	Impaired temperature sensation		-2.8	11	5.5	30182	8	985	3	0.3	0.18	19|4803|9927	ABCA1|NGF|MFN2	-1.7	HF_d0
DisGeNET	35	C1855052	MICROPHTHALMIA, ISOLATED 1		-2.8	11	5.5	30182	8	985	3	0.3	0.18	4990|6657|30062	SIX6|SOX2|RAX	-1.7	HF_d0
DisGeNET	35	C4551977	Microphthalmos, Autosomal Recessive		-2.8	11	5.5	30182	8	985	3	0.3	0.18	4990|6657|30062	SIX6|SOX2|RAX	-1.7	HF_d0
DisGeNET	35	C1968790	Axonal degeneration/regeneration		-2.8	11	5.5	30182	8	985	3	0.3	0.18	4359|9927|54332	MPZ|MFN2|GDAP1	-1.7	HF_d0
DisGeNET	35	C0339470	Visually threatening diabetic retinopathy		-2.8	11	5.5	30182	8	985	3	0.3	0.18	2885|4049|7422	GRB2|LTA|VEGFA	-1.7	HF_d0
DisGeNET	35	C0520477	Prostatic Adenoma		-2.8	11	5.5	30182	8	985	3	0.3	0.18	354|7422|9518	KLK3|VEGFA|GDF15	-1.7	HF_d0
TRRUST	34	TRR01281	Regulated by: STAT5B		-2.8	11	5.5	30182	8	985	3	0.3	0.18	595|604|2100	CCND1|BCL6|ESR2	-1.7	HF_d0
DisGeNET	35	C0007786	Brain Ischemia		-2.8	2	3.4	30182	358	985	23	2.3	0.48	19|41|120|355|360|958|1848|2100|2308|2670|2907|2908|3069|3146|3303|3312|4313|4792|6401|7422|8858|9927|10457	ABCA1|ASIC1|ADD3|FAS|AQP3|CD40|DUSP6|ESR2|FOXO1|GFAP|GRINA|NR3C1|HDLBP|HMGB1|HSPA1A|HSPA8|MMP2|NFKBIA|SELE|VEGFA|PROZ|MFN2|GPNMB	-1.7	HF_d0
DisGeNET	35	C0206623	Adenosquamous carcinoma		-2.8	3	3.8	30182	101	985	10	1	0.32	941|2260|3280|3578|4233|5156|5728|5757|6657|27436	CD80|FGFR1|HES1|IL9|MET|PDGFRA|PTEN|PTMA|SOX2|EML4	-1.7	HF_d0
DisGeNET	35	C0454644	Delayed speech and language development		-2.8	1.8	3.3	30182	560	985	32	3.2	0.56	473|478|549|1280|1384|2033|2260|2582|2900|4041|4915|5728|5831|6016|6812|7204|8425|8733|8888|9289|9382|9411|10585|26100|26999|27245|28960|54941|57082|84720|197322|352909	RERE|ATP1A3|AUH|COL2A1|CRAT|EP300|FGFR1|GALE|GRIK4|LRP5|NTRK2|PTEN|PYCR1|RIT1|STXBP1|TRIO|LTBP4|GPAA1|MCM3AP|ADGRG1|COG1|ARHGAP29|POMT1|WIPI2|CYFIP2|AHDC1|DCPS|RNF125|KNL1|PIGO|ACSF3|DNAAF3	-1.7	HF_d0
Transcription Factor Targets	16	M8549	AREB6 04		-2.8	2.2	3.5	30182	253	985	18	1.8	0.43	1112|1490|1848|2530|3146|3226|4049|4261|5339|8407|23446|25852|50619|55806|64641|79071|84858|148229	FOXN3|CCN2|DUSP6|FUT8|HMGB1|HOXC10|LTA|CIITA|PLEC|TAGLN2|SLC44A1|ARMC8|DEF6|HR|EBF2|ELOVL6|ZNF503|ATP8B3	-1.7	HF_d0
Transcription Factor Targets	16	M15522	GATA4 Q3		-2.8	2.2	3.5	30182	253	985	18	1.8	0.43	604|1124|1500|1960|4826|5527|6657|8659|9679|10559|11040|22859|25885|26468|51195|55504|128553|167410	BCL6|CHN2|CTNND1|EGR3|NNAT|PPP2R5C|SOX2|ALDH4A1|FAM53B|SLC35A1|PIM2|ADGRL1|POLR1A|LHX6|RAPGEFL1|TNFRSF19|TSHZ2|LIX1	-1.7	HF_d0
[truncated: 4,572 more rows]
